# Supplementary material for: Multi-omics mendelian randomization integrating GWAS and eQTL data revealed potential drug target for irritable bowel syndrome
Source: Front Genet. 2026 May 19;17:1798264. doi: 10.3389/fgene.2026.1798264 (PMC13225775; doi:10.3389/fgene.2026.1798264)
Supplement: Supplementary file 2 [file Table3.xlsx]

## Sheet: Sheet1
Table S3. The final list of druggable gene symbols used in this study.
gene_name	type
A1BG	protein_coding
A2M	protein_coding
A2ML1	protein_coding
AADACL2	protein_coding
AADAT	protein_coding
AAK1	protein_coding
AANAT	protein_coding
AATK	protein_coding
ABAT	protein_coding
ABCA1	protein_coding
ABCA12	protein_coding
ABCA13	protein_coding
ABCA2	protein_coding
ABCA3	protein_coding
ABCA4	protein_coding
ABCA5	protein_coding
ABCA7	protein_coding
ABCB1	protein_coding
ABCB11	protein_coding
ABCB4	protein_coding
ABCB5	protein_coding
ABCB6	protein_coding
ABCB7	protein_coding
ABCB8	protein_coding
ABCC1	protein_coding
ABCC10	protein_coding
ABCC11	protein_coding
ABCC12	protein_coding
ABCC2	protein_coding
ABCC3	protein_coding
ABCC4	protein_coding
ABCC5	protein_coding
ABCC6	protein_coding
ABCC8	protein_coding
ABCC9	protein_coding
ABCG1	protein_coding
ABCG2	protein_coding
ABCG4	protein_coding
ABCG8	protein_coding
ABHD12	protein_coding
ABHD16A	protein_coding
ABHD6	protein_coding
ABI1	protein_coding
ABI3BP	protein_coding
ABL1	protein_coding
ABL2	protein_coding
ABO	protein_coding
ACACA	protein_coding
ACACB	protein_coding
ACADM	protein_coding
ACADSB	protein_coding
ACAN	protein_coding
ACAT1	protein_coding
ACAT2	protein_coding
ACE	protein_coding
ACE2	protein_coding
ACHE	protein_coding
ACKR1	protein_coding
ACKR2	protein_coding
ACKR3	protein_coding
ACKR4	protein_coding
ACLY	protein_coding
ACO1	protein_coding
ACP1	protein_coding
ACP2	protein_coding
ACP3	protein_coding
ACP5	protein_coding
ACP6	protein_coding
ACR	protein_coding
ACRBP	protein_coding
ACSS2	protein_coding
ACSS3	protein_coding
ACTA1	protein_coding
ACTB	protein_coding
ACTC1	protein_coding
ACTG1	protein_coding
ACTN1	protein_coding
ACTN2	protein_coding
ACTN4	protein_coding
ACTR2	protein_coding
ACVR1	protein_coding
ACVR1B	protein_coding
ACVR1C	protein_coding
ACVR2A	protein_coding
ACVR2B	protein_coding
ACVRL1	protein_coding
ACY3	protein_coding
ACYP2	protein_coding
ADA	protein_coding
ADAM10	protein_coding
ADAM12	protein_coding
ADAM17	protein_coding
ADAM23	protein_coding
ADAM28	protein_coding
ADAM32	protein_coding
ADAM33	protein_coding
ADAM8	protein_coding
ADAM9	protein_coding
ADAMDEC1	protein_coding
ADAMTS1	protein_coding
ADAMTS10	protein_coding
ADAMTS12	protein_coding
ADAMTS13	protein_coding
ADAMTS14	protein_coding
ADAMTS15	protein_coding
ADAMTS16	protein_coding
ADAMTS17	protein_coding
ADAMTS18	protein_coding
ADAMTS19	protein_coding
ADAMTS2	protein_coding
ADAMTS20	protein_coding
ADAMTS3	protein_coding
ADAMTS4	protein_coding
ADAMTS5	protein_coding
ADAMTS6	protein_coding
ADAMTS7	protein_coding
ADAMTS8	protein_coding
ADAMTS9	protein_coding
ADAMTSL1	protein_coding
ADAMTSL3	protein_coding
ADAMTSL4	protein_coding
ADCY1	protein_coding
ADCY10	protein_coding
ADCY2	protein_coding
ADCY5	protein_coding
ADCY6	protein_coding
ADCY9	protein_coding
ADCYAP1	protein_coding
ADCYAP1R1	protein_coding
ADD1	protein_coding
ADGRB1	protein_coding
ADGRG3	protein_coding
ADGRL3	protein_coding
ADGRV1	protein_coding
ADH1A	protein_coding
ADH1B	protein_coding
ADH1C	protein_coding
ADH4	protein_coding
ADH5	protein_coding
ADH6	protein_coding
ADH7	protein_coding
ADHFE1	protein_coding
ADIPOQ	protein_coding
ADK	protein_coding
ADM	protein_coding
ADM2	protein_coding
ADO	protein_coding
ADORA1	protein_coding
ADORA2A	protein_coding
ADORA2B	protein_coding
ADORA3	protein_coding
ADRA1A	protein_coding
ADRA1B	protein_coding
ADRA1D	protein_coding
ADRA2A	protein_coding
ADRA2B	protein_coding
ADRA2C	protein_coding
ADRB1	protein_coding
ADRB2	protein_coding
ADRB3	protein_coding
ADRM1	protein_coding
ADSS2	protein_coding
AEBP1	protein_coding
AFM	protein_coding
AFP	protein_coding
AGA	protein_coding
AGBL4	protein_coding
AGER	protein_coding
AGGF1	protein_coding
AGPAT2	protein_coding
AGR2	protein_coding
AGR3	protein_coding
AGRN	protein_coding
AGRP	protein_coding
AGT	protein_coding
AGTR1	protein_coding
AGTR2	protein_coding
AHCY	protein_coding
AHR	protein_coding
AHRR	protein_coding
AHSG	protein_coding
AICDA	protein_coding
AIFM1	protein_coding
AIMP1	protein_coding
AIP	protein_coding
AK2	protein_coding
AK4	protein_coding
AKAP13	protein_coding
AKR1A1	protein_coding
AKR1B1	protein_coding
AKR1B10	protein_coding
AKR1C1	protein_coding
AKR1C2	protein_coding
AKR1C3	protein_coding
AKR1C4	protein_coding
AKR1D1	protein_coding
AKR7A2	protein_coding
AKT1	protein_coding
AKT1S1	protein_coding
AKT2	protein_coding
AKT3	protein_coding
ALAD	protein_coding
ALB	protein_coding
ALCAM	protein_coding
ALDH16A1	protein_coding
ALDH1A1	protein_coding
ALDH1A2	protein_coding
ALDH1A3	protein_coding
ALDH1B1	protein_coding
ALDH1L1	protein_coding
ALDH1L2	protein_coding
ALDH2	protein_coding
ALDH3A1	protein_coding
ALDH3A2	protein_coding
ALDH3B1	protein_coding
ALDH3B2	protein_coding
ALDH4A1	protein_coding
ALDH5A1	protein_coding
ALDH6A1	protein_coding
ALDH7A1	protein_coding
ALDH8A1	protein_coding
ALDH9A1	protein_coding
ALDOA	protein_coding
ALG10	protein_coding
ALK	protein_coding
ALOX12	protein_coding
ALOX12B	protein_coding
ALOX15	protein_coding
ALOX15B	protein_coding
ALOX5	protein_coding
ALOX5AP	protein_coding
ALOXE3	protein_coding
ALPG	protein_coding
ALPI	protein_coding
ALPL	protein_coding
ALPP	protein_coding
AMACR	protein_coding
AMBN	protein_coding
AMBP	protein_coding
AMD1	protein_coding
AMELX	protein_coding
AMELY	protein_coding
AMH	protein_coding
AMHR2	protein_coding
AMOT	protein_coding
AMPD1	protein_coding
AMPD2	protein_coding
AMPD3	protein_coding
AMTN	protein_coding
AMY1A	protein_coding
AMY1B	protein_coding
AMY1C	protein_coding
AMY2A	protein_coding
AMY2B	protein_coding
ANG	protein_coding
ANGPT1	protein_coding
ANGPT2	protein_coding
ANGPT4	protein_coding
ANGPTL1	protein_coding
ANGPTL2	protein_coding
ANGPTL3	protein_coding
ANGPTL4	protein_coding
ANGPTL6	protein_coding
ANGPTL7	protein_coding
ANKFN1	protein_coding
ANKK1	protein_coding
ANKRD30B	protein_coding
ANKS1B	protein_coding
ANO1	protein_coding
ANO2	protein_coding
ANPEP	protein_coding
ANTXR2	protein_coding
ANXA1	protein_coding
ANXA2	protein_coding
ANXA5	protein_coding
AOAH	protein_coding
AOC1	protein_coding
AOC2	protein_coding
AOC3	protein_coding
AOPEP	protein_coding
AOX1	protein_coding
APAF1	protein_coding
APBA1	protein_coding
APBB1	protein_coding
APC	protein_coding
APCS	protein_coding
APEH	protein_coding
APEX1	protein_coding
APH1A	protein_coding
APH1B	protein_coding
APLF	protein_coding
APLN	protein_coding
APLNR	protein_coding
APLP1	protein_coding
APOA1	protein_coding
APOA2	protein_coding
APOA4	protein_coding
APOA5	protein_coding
APOB	protein_coding
APOBEC3A	protein_coding
APOBEC3B	protein_coding
APOBEC3F	protein_coding
APOBEC3G	protein_coding
APOC1	protein_coding
APOC2	protein_coding
APOC3	protein_coding
APOC4-APOC2	protein_coding
APOD	protein_coding
APOE	protein_coding
APOF	protein_coding
APOH	protein_coding
APOL1	protein_coding
APOM	protein_coding
APOO	protein_coding
APP	protein_coding
APRT	protein_coding
AQP1	protein_coding
AQP10	protein_coding
AQP2	protein_coding
AQP3	protein_coding
AQP4	protein_coding
AQP5	protein_coding
AQP6	protein_coding
AQP7	protein_coding
AQP8	protein_coding
AQP9	protein_coding
AR	protein_coding
ARAF	protein_coding
ARAP2	protein_coding
AREG	protein_coding
ARF6	protein_coding
ARG1	protein_coding
ARG2	protein_coding
ARHGAP12	protein_coding
ARHGEF28	protein_coding
ARID1A	protein_coding
ARID5B	protein_coding
ARMS2	protein_coding
ARNT	protein_coding
ARRB1	protein_coding
ARRB2	protein_coding
ARSA	protein_coding
ARSB	protein_coding
ARSG	protein_coding
ARSI	protein_coding
ART1	protein_coding
ART4	protein_coding
ARTN	protein_coding
ASGR1	protein_coding
ASIC1	protein_coding
ASIC2	protein_coding
ASIC3	protein_coding
ASIC4	protein_coding
ASIC5	protein_coding
ASIP	protein_coding
ASL	protein_coding
ASNS	protein_coding
ASPG	protein_coding
ASPH	protein_coding
ASPN	protein_coding
ASS1	protein_coding
ASXL1	protein_coding
ATAD2	protein_coding
ATAD2B	protein_coding
ATAD5	protein_coding
ATAT1	protein_coding
ATF1	protein_coding
ATF2	protein_coding
ATF3	protein_coding
ATF4	protein_coding
ATG16L1	protein_coding
ATG4B	protein_coding
ATG4C	protein_coding
ATG5	protein_coding
ATIC	protein_coding
ATM	protein_coding
ATP10A	protein_coding
ATP12A	protein_coding
ATP1A1	protein_coding
ATP1A2	protein_coding
ATP1A3	protein_coding
ATP1A4	protein_coding
ATP1B1	protein_coding
ATP1B2	protein_coding
ATP1B3	protein_coding
ATP2A1	protein_coding
ATP2A2	protein_coding
ATP2A3	protein_coding
ATP2B1	protein_coding
ATP2B2	protein_coding
ATP2B3	protein_coding
ATP2B4	protein_coding
ATP2C1	protein_coding
ATP2C2	protein_coding
ATP4A	protein_coding
ATP4B	protein_coding
ATP5F1D	protein_coding
ATP5F1E	protein_coding
ATP6AP2	protein_coding
ATP6V1B1	protein_coding
ATP6V1B2	protein_coding
ATP7A	protein_coding
ATP7B	protein_coding
ATR	protein_coding
ATRAID	protein_coding
ATRN	protein_coding
ATRX	protein_coding
ATXN1L	protein_coding
ATXN2	protein_coding
AURKA	protein_coding
AURKAIP1	protein_coding
AURKB	protein_coding
AURKC	protein_coding
AVP	protein_coding
AVPR1A	protein_coding
AVPR1B	protein_coding
AVPR2	protein_coding
AXIN1	protein_coding
AXIN2	protein_coding
AXL	protein_coding
AZGP1	protein_coding
AZIN1	protein_coding
AZU1	protein_coding
B2M	protein_coding
B3GAT1	protein_coding
B4GALNT1	protein_coding
B4GALT1	protein_coding
B4GALT2	protein_coding
BACE1	protein_coding
BACE2	protein_coding
BACH1	protein_coding
BAD	protein_coding
BAG6	protein_coding
BAK1	protein_coding
BAMBI	protein_coding
BAP1	protein_coding
BARD1	protein_coding
BAX	protein_coding
BAZ2A	protein_coding
BAZ2B	protein_coding
BBOX1	protein_coding
BCAM	protein_coding
BCAN	protein_coding
BCAR1	protein_coding
BCAR3	protein_coding
BCAT1	protein_coding
BCAT2	protein_coding
BCHE	protein_coding
BCL2	protein_coding
BCL2A1	protein_coding
BCL2L1	protein_coding
BCL2L10	protein_coding
BCL2L11	protein_coding
BCL2L2	protein_coding
BCL2L2-PABPN1	protein_coding
BCL6	protein_coding
BCOR	protein_coding
BCORL1	protein_coding
BCR	protein_coding
BDKRB1	protein_coding
BDKRB2	protein_coding
BDNF	protein_coding
BGLAP	protein_coding
BGN	protein_coding
BHLHE40	protein_coding
BHMT	protein_coding
BHMT2	protein_coding
BICD1	protein_coding
BIRC2	protein_coding
BIRC3	protein_coding
BIRC5	protein_coding
BIRC7	protein_coding
BLK	protein_coding
BLM	protein_coding
BLVRA	protein_coding
BLVRB	protein_coding
BMP1	protein_coding
BMP10	protein_coding
BMP15	protein_coding
BMP2	protein_coding
BMP2K	protein_coding
BMP3	protein_coding
BMP4	protein_coding
BMP5	protein_coding
BMP6	protein_coding
BMP7	protein_coding
BMP8A	protein_coding
BMP8B	protein_coding
BMPER	protein_coding
BMPR1A	protein_coding
BMPR1B	protein_coding
BMPR2	protein_coding
BMX	protein_coding
BOC	protein_coding
BOLA1	protein_coding
BOLA3	protein_coding
BPHL	protein_coding
BPI	protein_coding
BPIFA1	protein_coding
BPIFA2	protein_coding
BPIFB1	protein_coding
BPIFB2	protein_coding
BPIFB3	protein_coding
BPIFB4	protein_coding
BPIFB6	protein_coding
BPIFC	protein_coding
BPNT1	protein_coding
BPTF	protein_coding
BRAF	protein_coding
BRCA1	protein_coding
BRCA2	protein_coding
BRD1	protein_coding
BRD2	protein_coding
BRD3	protein_coding
BRD4	protein_coding
BRD7	protein_coding
BRD9	protein_coding
BRDT	protein_coding
BRPF1	protein_coding
BRPF3	protein_coding
BRS3	protein_coding
BRSK1	protein_coding
BRSK2	protein_coding
BSG	protein_coding
BSPH1	protein_coding
BST1	protein_coding
BST2	protein_coding
BTC	protein_coding
BTD	protein_coding
BTK	protein_coding
BTLA	protein_coding
BTN1A1	protein_coding
BTN3A1	protein_coding
BTN3A2	protein_coding
BTN3A3	protein_coding
BTNL8	protein_coding
BUB1	protein_coding
BUB1B	protein_coding
C16orf89	protein_coding
C17orf99	protein_coding
C1QA	protein_coding
C1QB	protein_coding
C1QC	protein_coding
C1QL1	protein_coding
C1QL2	protein_coding
C1QTNF5	protein_coding
C1QTNF6	protein_coding
C1QTNF8	protein_coding
C1QTNF9	protein_coding
C1QTNF9B	protein_coding
C1R	protein_coding
C1RL	protein_coding
C1S	protein_coding
C2	protein_coding
C3	protein_coding
C3AR1	protein_coding
C4A	protein_coding
C4B	protein_coding
C4BPA	protein_coding
C4BPB	protein_coding
C5	protein_coding
C5AR1	protein_coding
C5AR2	protein_coding
C6	protein_coding
C6orf120	protein_coding
C6orf15	protein_coding
C7	protein_coding
C8A	protein_coding
C8B	protein_coding
C8G	protein_coding
C8orf44-SGK3	protein_coding
C9	protein_coding
CA1	protein_coding
CA10	protein_coding
CA11	protein_coding
CA12	protein_coding
CA13	protein_coding
CA14	protein_coding
CA2	protein_coding
CA3	protein_coding
CA4	protein_coding
CA5A	protein_coding
CA5B	protein_coding
CA6	protein_coding
CA7	protein_coding
CA8	protein_coding
CA9	protein_coding
CACNA1A	protein_coding
CACNA1B	protein_coding
CACNA1C	protein_coding
CACNA1D	protein_coding
CACNA1E	protein_coding
CACNA1F	protein_coding
CACNA1G	protein_coding
CACNA1H	protein_coding
CACNA1I	protein_coding
CACNA1S	protein_coding
CACNA2D1	protein_coding
CACNA2D2	protein_coding
CACNA2D3	protein_coding
CACNA2D4	protein_coding
CACNB1	protein_coding
CACNB2	protein_coding
CACNB3	protein_coding
CACNB4	protein_coding
CACNG1	protein_coding
CACNG2	protein_coding
CACNG3	protein_coding
CACNG4	protein_coding
CACNG5	protein_coding
CACNG6	protein_coding
CACNG7	protein_coding
CACNG8	protein_coding
CAD	protein_coding
CADM2	protein_coding
CADM3	protein_coding
CALCA	protein_coding
CALCB	protein_coding
CALCR	protein_coding
CALCRL	protein_coding
CALM1	protein_coding
CALM2	protein_coding
CALM3	protein_coding
CALR	protein_coding
CALU	protein_coding
CALY	protein_coding
CAMK1	protein_coding
CAMK1D	protein_coding
CAMK1G	protein_coding
CAMK2A	protein_coding
CAMK2B	protein_coding
CAMK2D	protein_coding
CAMK2G	protein_coding
CAMK4	protein_coding
CAMKK1	protein_coding
CAMKK2	protein_coding
CAMKV	protein_coding
CAMLG	protein_coding
CAMP	protein_coding
CANX	protein_coding
CAPG	protein_coding
CAPN1	protein_coding
CAPN10	protein_coding
CAPN2	protein_coding
CAPNS1	protein_coding
CAPZA1	protein_coding
CAPZA2	protein_coding
CARD9	protein_coding
CARM1	protein_coding
CARTPT	protein_coding
CASK	protein_coding
CASP1	protein_coding
CASP10	protein_coding
CASP14	protein_coding
CASP2	protein_coding
CASP3	protein_coding
CASP4	protein_coding
CASP5	protein_coding
CASP6	protein_coding
CASP7	protein_coding
CASP8	protein_coding
CASP9	protein_coding
CASQ2	protein_coding
CASR	protein_coding
CAST	protein_coding
CAT	protein_coding
CATSPER1	protein_coding
CATSPER2	protein_coding
CATSPER3	protein_coding
CATSPER4	protein_coding
CAV1	protein_coding
CBFB	protein_coding
CBL	protein_coding
CBLB	protein_coding
CBLC	protein_coding
CBLN1	protein_coding
CBLN3	protein_coding
CBLN4	protein_coding
CBR1	protein_coding
CBR3	protein_coding
CBS	protein_coding
CBX1	protein_coding
CCDC3	protein_coding
CCDC80	protein_coding
CCHCR1	protein_coding
CCK	protein_coding
CCKAR	protein_coding
CCKBR	protein_coding
CCL1	protein_coding
CCL11	protein_coding
CCL13	protein_coding
CCL14	protein_coding
CCL15-CCL14	protein_coding
CCL16	protein_coding
CCL17	protein_coding
CCL18	protein_coding
CCL19	protein_coding
CCL2	protein_coding
CCL20	protein_coding
CCL21	protein_coding
CCL22	protein_coding
CCL23	protein_coding
CCL24	protein_coding
CCL25	protein_coding
CCL26	protein_coding
CCL27	protein_coding
CCL28	protein_coding
CCL3	protein_coding
CCL3L1	protein_coding
CCL4	protein_coding
CCL4L2	protein_coding
CCL5	protein_coding
CCL7	protein_coding
CCL8	protein_coding
CCN1	protein_coding
CCN2	protein_coding
CCNA1	protein_coding
CCNA2	protein_coding
CCNB1	protein_coding
CCNB2	protein_coding
CCNB3	protein_coding
CCND1	protein_coding
CCND2	protein_coding
CCND3	protein_coding
CCNE1	protein_coding
CCNE2	protein_coding
CCNG1	protein_coding
CCNH	protein_coding
CCNK	protein_coding
CCNT1	protein_coding
CCR1	protein_coding
CCR10	protein_coding
CCR2	protein_coding
CCR3	protein_coding
CCR4	protein_coding
CCR5	protein_coding
CCR6	protein_coding
CCR7	protein_coding
CCR8	protein_coding
CCR9	protein_coding
CCRL2	protein_coding
CD101	protein_coding
CD109	protein_coding
CD14	protein_coding
CD151	protein_coding
CD160	protein_coding
CD163	protein_coding
CD163L1	protein_coding
CD164	protein_coding
CD164L2	protein_coding
CD177	protein_coding
CD180	protein_coding
CD19	protein_coding
CD1A	protein_coding
CD1B	protein_coding
CD1C	protein_coding
CD1D	protein_coding
CD1E	protein_coding
CD2	protein_coding
CD200	protein_coding
CD200R1	protein_coding
CD207	protein_coding
CD209	protein_coding
CD22	protein_coding
CD226	protein_coding
CD244	protein_coding
CD247	protein_coding
CD248	protein_coding
CD27	protein_coding
CD274	protein_coding
CD276	protein_coding
CD28	protein_coding
CD300A	protein_coding
CD300C	protein_coding
CD300E	protein_coding
CD300LB	protein_coding
CD300LD	protein_coding
CD300LF	protein_coding
CD300LG	protein_coding
CD302	protein_coding
CD320	protein_coding
CD33	protein_coding
CD34	protein_coding
CD36	protein_coding
CD37	protein_coding
CD38	protein_coding
CD3D	protein_coding
CD3E	protein_coding
CD3G	protein_coding
CD4	protein_coding
CD40	protein_coding
CD40LG	protein_coding
CD44	protein_coding
CD46	protein_coding
CD47	protein_coding
CD48	protein_coding
CD5	protein_coding
CD52	protein_coding
CD53	protein_coding
CD55	protein_coding
CD58	protein_coding
CD59	protein_coding
CD5L	protein_coding
CD6	protein_coding
CD63	protein_coding
CD68	protein_coding
CD69	protein_coding
CD7	protein_coding
CD70	protein_coding
CD72	protein_coding
CD74	protein_coding
CD79A	protein_coding
CD79B	protein_coding
CD80	protein_coding
CD81	protein_coding
CD82	protein_coding
CD83	protein_coding
CD84	protein_coding
CD86	protein_coding
CD8A	protein_coding
CD8B	protein_coding
CD9	protein_coding
CD93	protein_coding
CD96	protein_coding
CD99	protein_coding
CDA	protein_coding
CDC25A	protein_coding
CDC25B	protein_coding
CDC25C	protein_coding
CDC37	protein_coding
CDC42	protein_coding
CDC42BPA	protein_coding
CDC42BPB	protein_coding
CDC42BPG	protein_coding
CDC5L	protein_coding
CDC7	protein_coding
CDCP1	protein_coding
CDH1	protein_coding
CDH11	protein_coding
CDH13	protein_coding
CDH17	protein_coding
CDH2	protein_coding
CDH23	protein_coding
CDH3	protein_coding
CDH5	protein_coding
CDK1	protein_coding
CDK10	protein_coding
CDK11A	protein_coding
CDK11B	protein_coding
CDK12	protein_coding
CDK13	protein_coding
CDK14	protein_coding
CDK15	protein_coding
CDK16	protein_coding
CDK17	protein_coding
CDK18	protein_coding
CDK19	protein_coding
CDK2	protein_coding
CDK20	protein_coding
CDK3	protein_coding
CDK4	protein_coding
CDK5	protein_coding
CDK5R1	protein_coding
CDK6	protein_coding
CDK7	protein_coding
CDK8	protein_coding
CDK9	protein_coding
CDKAL1	protein_coding
CDKL1	protein_coding
CDKL2	protein_coding
CDKL3	protein_coding
CDKL4	protein_coding
CDKL5	protein_coding
CDKN1A	protein_coding
CDKN1B	protein_coding
CDKN1C	protein_coding
CDKN2A	protein_coding
CDKN2B	protein_coding
CDKN2C	protein_coding
CDKN2D	protein_coding
CDKN3	protein_coding
CDNF	protein_coding
CDS1	protein_coding
CDSN	protein_coding
CDX2	protein_coding
CEACAM1	protein_coding
CEACAM16	protein_coding
CEACAM3	protein_coding
CEACAM5	protein_coding
CEACAM6	protein_coding
CEACAM7	protein_coding
CEACAM8	protein_coding
CEBPA	protein_coding
CECR2	protein_coding
CEL	protein_coding
CELA1	protein_coding
CELA2A	protein_coding
CELA2B	protein_coding
CELF4	protein_coding
CELSR1	protein_coding
CELSR2	protein_coding
CELSR3	protein_coding
CENPE	protein_coding
CEP43	protein_coding
CEP68	protein_coding
CEP72	protein_coding
CER1	protein_coding
CERK	protein_coding
CERKL	protein_coding
CERS6	protein_coding
CES1	protein_coding
CES2	protein_coding
CES3	protein_coding
CES4A	protein_coding
CES5A	protein_coding
CETP	protein_coding
CFAP44	protein_coding
CFB	protein_coding
CFC1	protein_coding
CFD	protein_coding
CFH	protein_coding
CFHR1	protein_coding
CFHR2	protein_coding
CFHR3	protein_coding
CFHR4	protein_coding
CFHR5	protein_coding
CFI	protein_coding
CFL1	protein_coding
CFLAR	protein_coding
CFP	protein_coding
CFTR	protein_coding
CGA	protein_coding
CGB2	protein_coding
CGB5	protein_coding
CGB7	protein_coding
CGB8	protein_coding
CGREF1	protein_coding
CH25H	protein_coding
CHAD	protein_coding
CHADL	protein_coding
CHAT	protein_coding
CHD1	protein_coding
CHD4	protein_coding
CHEK1	protein_coding
CHEK2	protein_coding
CHGA	protein_coding
CHGB	protein_coding
CHI3L1	protein_coding
CHI3L2	protein_coding
CHIA	protein_coding
CHID1	protein_coding
CHIT1	protein_coding
CHKA	protein_coding
CHL1	protein_coding
CHN2	protein_coding
CHPT1	protein_coding
CHRD	protein_coding
CHRDL1	protein_coding
CHRDL2	protein_coding
CHRFAM7A	protein_coding
CHRM1	protein_coding
CHRM2	protein_coding
CHRM3	protein_coding
CHRM4	protein_coding
CHRM5	protein_coding
CHRNA1	protein_coding
CHRNA10	protein_coding
CHRNA2	protein_coding
CHRNA3	protein_coding
CHRNA4	protein_coding
CHRNA5	protein_coding
CHRNA6	protein_coding
CHRNA7	protein_coding
CHRNA9	protein_coding
CHRNB1	protein_coding
CHRNB2	protein_coding
CHRNB3	protein_coding
CHRNB4	protein_coding
CHRND	protein_coding
CHRNE	protein_coding
CHRNG	protein_coding
CHST1	protein_coding
CHST10	protein_coding
CHST11	protein_coding
CHST12	protein_coding
CHST13	protein_coding
CHST2	protein_coding
CHST3	protein_coding
CHST4	protein_coding
CHST5	protein_coding
CHST6	protein_coding
CHST7	protein_coding
CHST8	protein_coding
CHST9	protein_coding
CHSY1	protein_coding
CHUK	protein_coding
CHURC1	protein_coding
CIC	protein_coding
CILP	protein_coding
CILP2	protein_coding
CIP2A	protein_coding
CISD1	protein_coding
CISH	protein_coding
CIT	protein_coding
CKLF	protein_coding
CKM	protein_coding
CLC	protein_coding
CLCA1	protein_coding
CLCA2	protein_coding
CLCA4	protein_coding
CLCC1	protein_coding
CLCF1	protein_coding
CLCN1	protein_coding
CLCN2	protein_coding
CLCN3	protein_coding
CLCN4	protein_coding
CLCN5	protein_coding
CLCN6	protein_coding
CLCN7	protein_coding
CLCNKA	protein_coding
CLCNKB	protein_coding
CLDN18	protein_coding
CLEC10A	protein_coding
CLEC11A	protein_coding
CLEC12A	protein_coding
CLEC14A	protein_coding
CLEC3A	protein_coding
CLEC3B	protein_coding
CLEC4C	protein_coding
CLEC4E	protein_coding
CLEC4M	protein_coding
CLK1	protein_coding
CLK2	protein_coding
CLK3	protein_coding
CLK4	protein_coding
CLNK	protein_coding
CLOCK	protein_coding
CLPS	protein_coding
CLPSL2	protein_coding
CLSTN1	protein_coding
CLU	protein_coding
CLUL1	protein_coding
CMA1	protein_coding
CMKLR1	protein_coding
CMPK1	protein_coding
CMTM8	protein_coding
CNDP1	protein_coding
CNGA1	protein_coding
CNGA2	protein_coding
CNGA3	protein_coding
CNGA4	protein_coding
CNGB1	protein_coding
CNGB3	protein_coding
CNP	protein_coding
CNPY4	protein_coding
CNR1	protein_coding
CNR2	protein_coding
CNTF	protein_coding
CNTFR	protein_coding
CNTN1	protein_coding
CNTN2	protein_coding
CNTN4	protein_coding
CNTNAP3	protein_coding
COCH	protein_coding
COIL	protein_coding
COL10A1	protein_coding
COL11A1	protein_coding
COL11A2	protein_coding
COL12A1	protein_coding
COL13A1	protein_coding
COL14A1	protein_coding
COL15A1	protein_coding
COL16A1	protein_coding
COL17A1	protein_coding
COL18A1	protein_coding
COL19A1	protein_coding
COL1A1	protein_coding
COL1A2	protein_coding
COL20A1	protein_coding
COL21A1	protein_coding
COL22A1	protein_coding
COL23A1	protein_coding
COL24A1	protein_coding
COL25A1	protein_coding
COL26A1	protein_coding
COL27A1	protein_coding
COL28A1	protein_coding
COL2A1	protein_coding
COL3A1	protein_coding
COL4A1	protein_coding
COL4A2	protein_coding
COL4A3	protein_coding
COL4A4	protein_coding
COL4A5	protein_coding
COL4A6	protein_coding
COL5A1	protein_coding
COL5A2	protein_coding
COL5A3	protein_coding
COL6A1	protein_coding
COL6A2	protein_coding
COL6A3	protein_coding
COL6A5	protein_coding
COL6A6	protein_coding
COL7A1	protein_coding
COL8A1	protein_coding
COL8A2	protein_coding
COL9A1	protein_coding
COL9A2	protein_coding
COL9A3	protein_coding
COLEC10	protein_coding
COLQ	protein_coding
COMP	protein_coding
COMT	protein_coding
COP1	protein_coding
COPA	protein_coding
COQ2	protein_coding
COQ8B	protein_coding
CORIN	protein_coding
CORO7	protein_coding
CORT	protein_coding
CP	protein_coding
CPA1	protein_coding
CPA2	protein_coding
CPA3	protein_coding
CPA4	protein_coding
CPA5	protein_coding
CPA6	protein_coding
CPAMD8	protein_coding
CPB1	protein_coding
CPB2	protein_coding
CPD	protein_coding
CPE	protein_coding
CPM	protein_coding
CPN1	protein_coding
CPN2	protein_coding
CPOX	protein_coding
CPQ	protein_coding
CPS1	protein_coding
CPT1A	protein_coding
CPT1B	protein_coding
CPT2	protein_coding
CPXM1	protein_coding
CPXM2	protein_coding
CPZ	protein_coding
CR1	protein_coding
CR1L	protein_coding
CR2	protein_coding
CRABP2	protein_coding
CRAT	protein_coding
CRB1	protein_coding
CRB2	protein_coding
CRBN	protein_coding
CREB1	protein_coding
CREBBP	protein_coding
CREG1	protein_coding
CREG2	protein_coding
CRELD2	protein_coding
CRH	protein_coding
CRHBP	protein_coding
CRHR1	protein_coding
CRHR2	protein_coding
CRIM1	protein_coding
CRISP1	protein_coding
CRISP2	protein_coding
CRISP3	protein_coding
CRISPLD2	protein_coding
CRKL	protein_coding
CRLF1	protein_coding
CRLF2	protein_coding
CRMP1	protein_coding
CROT	protein_coding
CRP	protein_coding
CRTAC1	protein_coding
CRTAM	protein_coding
CRTAP	protein_coding
CRTC1	protein_coding
CRTC2	protein_coding
CRY1	protein_coding
CRY2	protein_coding
CRYBG2	protein_coding
CRYGD	protein_coding
CRYZ	protein_coding
CSF1	protein_coding
CSF1R	protein_coding
CSF2	protein_coding
CSF2RA	protein_coding
CSF2RB	protein_coding
CSF3	protein_coding
CSF3R	protein_coding
CSH1	protein_coding
CSH2	protein_coding
CSHL1	protein_coding
CSK	protein_coding
CSMD1	protein_coding
CSN1S1	protein_coding
CSN2	protein_coding
CSN3	protein_coding
CSNK1A1	protein_coding
CSNK1A1L	protein_coding
CSNK1D	protein_coding
CSNK1E	protein_coding
CSNK1G1	protein_coding
CSNK1G2	protein_coding
CSNK1G3	protein_coding
CSNK2A1	protein_coding
CSNK2A2	protein_coding
CSNK2A3	protein_coding
CSPG4	protein_coding
CSPG5	protein_coding
CSRNP3	protein_coding
CSRP3	protein_coding
CST1	protein_coding
CST2	protein_coding
CST3	protein_coding
CST4	protein_coding
CST5	protein_coding
CST6	protein_coding
CST7	protein_coding
CST8	protein_coding
CST9	protein_coding
CST9L	protein_coding
CTAG1B	protein_coding
CTAG2	protein_coding
CTBS	protein_coding
CTDSP1	protein_coding
CTF1	protein_coding
CTH	protein_coding
CTHRC1	protein_coding
CTLA4	protein_coding
CTNNA2	protein_coding
CTNNA3	protein_coding
CTNNB1	protein_coding
CTNNBL1	protein_coding
CTPS1	protein_coding
CTRB1	protein_coding
CTRB2	protein_coding
CTRC	protein_coding
CTRL	protein_coding
CTSA	protein_coding
CTSB	protein_coding
CTSC	protein_coding
CTSD	protein_coding
CTSE	protein_coding
CTSF	protein_coding
CTSG	protein_coding
CTSH	protein_coding
CTSK	protein_coding
CTSL	protein_coding
CTSO	protein_coding
CTSS	protein_coding
CTSV	protein_coding
CTSW	protein_coding
CTSZ	protein_coding
CUBN	protein_coding
CUL4A	protein_coding
CUX2	protein_coding
CX3CL1	protein_coding
CX3CR1	protein_coding
CXADR	protein_coding
CXCL1	protein_coding
CXCL10	protein_coding
CXCL11	protein_coding
CXCL12	protein_coding
CXCL13	protein_coding
CXCL14	protein_coding
CXCL16	protein_coding
CXCL17	protein_coding
CXCL2	protein_coding
CXCL3	protein_coding
CXCL5	protein_coding
CXCL6	protein_coding
CXCL8	protein_coding
CXCL9	protein_coding
CXCR1	protein_coding
CXCR2	protein_coding
CXCR3	protein_coding
CXCR4	protein_coding
CXCR5	protein_coding
CXCR6	protein_coding
CXXC4	protein_coding
CYB5D2	protein_coding
CYB5R1	protein_coding
CYB5R2	protein_coding
CYB5R3	protein_coding
CYB5R4	protein_coding
CYBA	protein_coding
CYBB	protein_coding
CYP11A1	protein_coding
CYP11B1	protein_coding
CYP11B2	protein_coding
CYP17A1	protein_coding
CYP19A1	protein_coding
CYP1A1	protein_coding
CYP1A2	protein_coding
CYP1B1	protein_coding
CYP20A1	protein_coding
CYP21A2	protein_coding
CYP24A1	protein_coding
CYP26A1	protein_coding
CYP26B1	protein_coding
CYP26C1	protein_coding
CYP27A1	protein_coding
CYP27B1	protein_coding
CYP2A13	protein_coding
CYP2A6	protein_coding
CYP2A7	protein_coding
CYP2B6	protein_coding
CYP2C18	protein_coding
CYP2C19	protein_coding
CYP2C8	protein_coding
CYP2C9	protein_coding
CYP2D6	protein_coding
CYP2E1	protein_coding
CYP2F1	protein_coding
CYP2J2	protein_coding
CYP2R1	protein_coding
CYP2S1	protein_coding
CYP2U1	protein_coding
CYP2W1	protein_coding
CYP39A1	protein_coding
CYP3A4	protein_coding
CYP3A43	protein_coding
CYP3A5	protein_coding
CYP3A7	protein_coding
CYP46A1	protein_coding
CYP4A11	protein_coding
CYP4A22	protein_coding
CYP4B1	protein_coding
CYP4F11	protein_coding
CYP4F12	protein_coding
CYP4F2	protein_coding
CYP4F22	protein_coding
CYP4F3	protein_coding
CYP4F8	protein_coding
CYP4V2	protein_coding
CYP4X1	protein_coding
CYP4Z1	protein_coding
CYP51A1	protein_coding
CYP7A1	protein_coding
CYP7B1	protein_coding
CYP8B1	protein_coding
CYSLTR1	protein_coding
CYSLTR2	protein_coding
CYTH2	protein_coding
CYTL1	protein_coding
DAG1	protein_coding
DAGLA	protein_coding
DAGLB	protein_coding
DAND5	protein_coding
DAO	protein_coding
DAOA	protein_coding
DAPK1	protein_coding
DAPK2	protein_coding
DAPK3	protein_coding
DBF4	protein_coding
DBH	protein_coding
DBI	protein_coding
DBP	protein_coding
DCAF4	protein_coding
DCBLD1	protein_coding
DCD	protein_coding
DCK	protein_coding
DCLK1	protein_coding
DCLK2	protein_coding
DCLK3	protein_coding
DCN	protein_coding
DCPS	protein_coding
DCT	protein_coding
DCTD	protein_coding
DDAH1	protein_coding
DDB1	protein_coding
DDC	protein_coding
DDHD1	protein_coding
DDIT3	protein_coding
DDIT4	protein_coding
DDO	protein_coding
DDOST	protein_coding
DDR1	protein_coding
DDR2	protein_coding
DDRGK1	protein_coding
DDX3X	protein_coding
DDX43	protein_coding
DDX5	protein_coding
DEAF1	protein_coding
DEFA1	protein_coding
DEFA1B	protein_coding
DEFA3	protein_coding
DEFA4	protein_coding
DEFA5	protein_coding
DEFA6	protein_coding
DEFB1	protein_coding
DEFB103A	protein_coding
DEFB103B	protein_coding
DEFB104A	protein_coding
DEFB104B	protein_coding
DEFB105A	protein_coding
DEFB105B	protein_coding
DEFB106A	protein_coding
DEFB106B	protein_coding
DEFB107A	protein_coding
DEFB107B	protein_coding
DEFB108B	protein_coding
DEFB110	protein_coding
DEFB112	protein_coding
DEFB113	protein_coding
DEFB114	protein_coding
DEFB115	protein_coding
DEFB116	protein_coding
DEFB118	protein_coding
DEFB126	protein_coding
DEFB127	protein_coding
DEFB4A	protein_coding
DEGS1	protein_coding
DEPTOR	protein_coding
DERL1	protein_coding
DES	protein_coding
DFFB	protein_coding
DGAT1	protein_coding
DGAT2	protein_coding
DGCR6	protein_coding
DGKB	protein_coding
DHCR24	protein_coding
DHCR7	protein_coding
DHFR	protein_coding
DHH	protein_coding
DHODH	protein_coding
DHPS	protein_coding
DHRS1	protein_coding
DHRS12	protein_coding
DHRS13	protein_coding
DHRS2	protein_coding
DHRS3	protein_coding
DHRS4	protein_coding
DHRS4L2	protein_coding
DHRS7	protein_coding
DHRS7B	protein_coding
DHRS7C	protein_coding
DHRS9	protein_coding
DHRSX	protein_coding
DHX36	protein_coding
DIABLO	protein_coding
DIAPH3	protein_coding
DIO1	protein_coding
DIO3	protein_coding
DKC1	protein_coding
DKK1	protein_coding
DKK2	protein_coding
DKK3	protein_coding
DKK4	protein_coding
DKKL1	protein_coding
DLD	protein_coding
DLG4	protein_coding
DLG5	protein_coding
DLK1	protein_coding
DLL3	protein_coding
DLL4	protein_coding
DMBT1	protein_coding
DMD	protein_coding
DMKN	protein_coding
DMP1	protein_coding
DMPK	protein_coding
DNAH8	protein_coding
DNAJA1	protein_coding
DNAJB1	protein_coding
DNAJB11	protein_coding
DNASE1	protein_coding
DNASE1L3	protein_coding
DNER	protein_coding
DNMT1	protein_coding
DNMT3A	protein_coding
DNMT3B	protein_coding
DNMT3L	protein_coding
DNPEP	protein_coding
DNTT	protein_coding
DOCK10	protein_coding
DOCK8	protein_coding
DOK5	protein_coding
DOT1L	protein_coding
DPEP1	protein_coding
DPEP2	protein_coding
DPEP3	protein_coding
DPP10	protein_coding
DPP4	protein_coding
DPP6	protein_coding
DPP7	protein_coding
DPP8	protein_coding
DPP9	protein_coding
DPT	protein_coding
DPYD	protein_coding
DPYS	protein_coding
DPYSL2	protein_coding
DPYSL3	protein_coding
DRAM1	protein_coding
DRAXIN	protein_coding
DRD1	protein_coding
DRD2	protein_coding
DRD3	protein_coding
DRD4	protein_coding
DRD5	protein_coding
DROSHA	protein_coding
DSCAM	protein_coding
DSE	protein_coding
DSG1	protein_coding
DSG3	protein_coding
DSP	protein_coding
DSPP	protein_coding
DST	protein_coding
DSTYK	protein_coding
DTNBP1	protein_coding
DTYMK	protein_coding
DUOX2	protein_coding
DUSP1	protein_coding
DUSP3	protein_coding
DUSP6	protein_coding
DUT	protein_coding
DYNC2H1	protein_coding
DYRK1A	protein_coding
DYRK1B	protein_coding
DYRK2	protein_coding
DYRK3	protein_coding
DYRK4	protein_coding
E2F1	protein_coding
E2F7	protein_coding
EBI3	protein_coding
EBP	protein_coding
EBPL	protein_coding
ECE1	protein_coding
ECE2	protein_coding
ECM1	protein_coding
ECM2	protein_coding
ECT2L	protein_coding
EDA	protein_coding
EDA2R	protein_coding
EDAR	protein_coding
EDDM3A	protein_coding
EDEM2	protein_coding
EDIL3	protein_coding
EDN1	protein_coding
EDN2	protein_coding
EDN3	protein_coding
EDNRA	protein_coding
EDNRB	protein_coding
EED	protein_coding
EEF1A1	protein_coding
EEF2	protein_coding
EEF2K	protein_coding
EFEMP1	protein_coding
EFEMP2	protein_coding
EFNA1	protein_coding
EFNA4	protein_coding
EFNA5	protein_coding
EFNB1	protein_coding
EFNB3	protein_coding
EFTUD2	protein_coding
EGF	protein_coding
EGFL6	protein_coding
EGFL7	protein_coding
EGFL8	protein_coding
EGFLAM	protein_coding
EGFR	protein_coding
EGLN1	protein_coding
EGLN2	protein_coding
EGLN3	protein_coding
EGR1	protein_coding
EGR2	protein_coding
EHMT1	protein_coding
EHMT2	protein_coding
EIF2AK1	protein_coding
EIF2AK2	protein_coding
EIF2AK3	protein_coding
EIF2AK4	protein_coding
EIF2B1	protein_coding
EIF2S1	protein_coding
EIF3A	protein_coding
EIF4A1	protein_coding
EIF4E	protein_coding
EIF4EBP1	protein_coding
EIF4G1	protein_coding
EIF4H	protein_coding
EIF5A	protein_coding
ELANE	protein_coding
ELAVL1	protein_coding
ELK1	protein_coding
ELN	protein_coding
ELOVL3	protein_coding
ELOVL6	protein_coding
ELP5	protein_coding
ELSPBP1	protein_coding
EMC10	protein_coding
EMID1	protein_coding
EMILIN1	protein_coding
EMILIN2	protein_coding
EMILIN3	protein_coding
EML4	protein_coding
EMP1	protein_coding
EMP2	protein_coding
ENAM	protein_coding
ENC1	protein_coding
ENDOU	protein_coding
ENG	protein_coding
ENGASE	protein_coding
ENHO	protein_coding
ENO2	protein_coding
ENOSF1	protein_coding
ENOX1	protein_coding
ENOX2	protein_coding
ENPEP	protein_coding
ENPP1	protein_coding
ENPP2	protein_coding
ENPP3	protein_coding
ENPP5	protein_coding
ENPP6	protein_coding
ENPP7	protein_coding
ENTPD1	protein_coding
ENTPD2	protein_coding
ENTPD6	protein_coding
EP300	protein_coding
EPAS1	protein_coding
EPB41	protein_coding
EPCAM	protein_coding
EPDR1	protein_coding
EPGN	protein_coding
EPHA1	protein_coding
EPHA10	protein_coding
EPHA2	protein_coding
EPHA3	protein_coding
EPHA4	protein_coding
EPHA5	protein_coding
EPHA6	protein_coding
EPHA7	protein_coding
EPHA8	protein_coding
EPHB1	protein_coding
EPHB2	protein_coding
EPHB3	protein_coding
EPHB4	protein_coding
EPHB6	protein_coding
EPHX1	protein_coding
EPHX2	protein_coding
EPM2A	protein_coding
EPO	protein_coding
EPOR	protein_coding
EPRS1	protein_coding
EPX	protein_coding
EPYC	protein_coding
ERAP1	protein_coding
ERAP2	protein_coding
ERBB2	protein_coding
ERBB3	protein_coding
ERBB4	protein_coding
ERCC1	protein_coding
ERCC2	protein_coding
ERCC3	protein_coding
ERCC4	protein_coding
ERCC5	protein_coding
ERCC6	protein_coding
EREG	protein_coding
ERG	protein_coding
ERICH3	protein_coding
ERN1	protein_coding
ERN2	protein_coding
ERP29	protein_coding
ERP44	protein_coding
ERRFI1	protein_coding
ESAM	protein_coding
ESM1	protein_coding
ESR1	protein_coding
ESR2	protein_coding
ESRRA	protein_coding
ESRRB	protein_coding
ESRRG	protein_coding
ESYT2	protein_coding
ETFDH	protein_coding
ETNPPL	protein_coding
ETS2	protein_coding
ETV1	protein_coding
ETV4	protein_coding
ETV5	protein_coding
ETV6	protein_coding
EVI2B	protein_coding
EWSR1	protein_coding
EXO1	protein_coding
EXTL2	protein_coding
EYA2	protein_coding
EYS	protein_coding
EZH1	protein_coding
EZH2	protein_coding
EZR	protein_coding
F10	protein_coding
F11	protein_coding
F11R	protein_coding
F12	protein_coding
F13A1	protein_coding
F13B	protein_coding
F2	protein_coding
F2R	protein_coding
F2RL1	protein_coding
F2RL2	protein_coding
F2RL3	protein_coding
F3	protein_coding
F5	protein_coding
F7	protein_coding
F8	protein_coding
F9	protein_coding
FAAH	protein_coding
FAAH2	protein_coding
FABP1	protein_coding
FABP2	protein_coding
FABP3	protein_coding
FABP4	protein_coding
FABP5	protein_coding
FADD	protein_coding
FAM177A1	protein_coding
FAM178B	protein_coding
FAM20A	protein_coding
FAM20C	protein_coding
FAM3B	protein_coding
FAM3C	protein_coding
FANCA	protein_coding
FANCC	protein_coding
FANCD2	protein_coding
FAP	protein_coding
FARP2	protein_coding
FARS2	protein_coding
FAS	protein_coding
FASLG	protein_coding
FASN	protein_coding
FAT1	protein_coding
FAT3	protein_coding
FAT4	protein_coding
FBLN1	protein_coding
FBLN2	protein_coding
FBLN5	protein_coding
FBLN7	protein_coding
FBN1	protein_coding
FBN2	protein_coding
FBN3	protein_coding
FBP1	protein_coding
FBP2	protein_coding
FBXL17	protein_coding
FBXL19	protein_coding
FBXW7	protein_coding
FCAMR	protein_coding
FCAR	protein_coding
FCER1A	protein_coding
FCER1G	protein_coding
FCER2	protein_coding
FCGBP	protein_coding
FCGR1A	protein_coding
FCGR2A	protein_coding
FCGR2B	protein_coding
FCGR3A	protein_coding
FCGR3B	protein_coding
FCGRT	protein_coding
FCN1	protein_coding
FCN2	protein_coding
FCN3	protein_coding
FCRL1	protein_coding
FCRL2	protein_coding
FCRL3	protein_coding
FCRL4	protein_coding
FCRL5	protein_coding
FCRL6	protein_coding
FCRLA	protein_coding
FDCSP	protein_coding
FDFT1	protein_coding
FDPS	protein_coding
FECH	protein_coding
FEN1	protein_coding
FER	protein_coding
FES	protein_coding
FFAR1	protein_coding
FFAR2	protein_coding
FFAR3	protein_coding
FFAR4	protein_coding
FGA	protein_coding
FGB	protein_coding
FGD4	protein_coding
FGF1	protein_coding
FGF10	protein_coding
FGF12	protein_coding
FGF16	protein_coding
FGF17	protein_coding
FGF18	protein_coding
FGF19	protein_coding
FGF2	protein_coding
FGF20	protein_coding
FGF21	protein_coding
FGF22	protein_coding
FGF23	protein_coding
FGF3	protein_coding
FGF4	protein_coding
FGF5	protein_coding
FGF6	protein_coding
FGF7	protein_coding
FGF8	protein_coding
FGF9	protein_coding
FGFBP1	protein_coding
FGFBP2	protein_coding
FGFBP3	protein_coding
FGFR1	protein_coding
FGFR1OP2	protein_coding
FGFR2	protein_coding
FGFR3	protein_coding
FGFR4	protein_coding
FGFRL1	protein_coding
FGG	protein_coding
FGL1	protein_coding
FGL2	protein_coding
FGR	protein_coding
FH	protein_coding
FHIT	protein_coding
FHL2	protein_coding
FIBIN	protein_coding
FIP1L1	protein_coding
FJX1	protein_coding
FKBP10	protein_coding
FKBP11	protein_coding
FKBP14	protein_coding
FKBP15	protein_coding
FKBP1A	protein_coding
FKBP1B	protein_coding
FKBP1C	protein_coding
FKBP2	protein_coding
FKBP3	protein_coding
FKBP4	protein_coding
FKBP5	protein_coding
FKBP6	protein_coding
FKBP7	protein_coding
FKBP8	protein_coding
FKBP9	protein_coding
FKRP	protein_coding
FKTN	protein_coding
FLCN	protein_coding
FLG	protein_coding
FLI1	protein_coding
FLNA	protein_coding
FLRT1	protein_coding
FLRT2	protein_coding
FLT1	protein_coding
FLT3	protein_coding
FLT3LG	protein_coding
FLT4	protein_coding
FMO1	protein_coding
FMO2	protein_coding
FMO3	protein_coding
FMO4	protein_coding
FMO5	protein_coding
FMOD	protein_coding
FN1	protein_coding
FNDC5	protein_coding
FNTA	protein_coding
FNTB	protein_coding
FOLH1	protein_coding
FOLR1	protein_coding
FOLR2	protein_coding
FOLR3	protein_coding
FOS	protein_coding
FOSL1	protein_coding
FOXC2	protein_coding
FOXF2	protein_coding
FOXL2	protein_coding
FOXO1	protein_coding
FOXO3	protein_coding
FOXP3	protein_coding
FPGS	protein_coding
FPR1	protein_coding
FPR2	protein_coding
FPR3	protein_coding
FREM1	protein_coding
FREM3	protein_coding
FRK	protein_coding
FRZB	protein_coding
FSCN1	protein_coding
FSHB	protein_coding
FSHR	protein_coding
FSIP1	protein_coding
FST	protein_coding
FSTL1	protein_coding
FSTL3	protein_coding
FSTL4	protein_coding
FSTL5	protein_coding
FTH1	protein_coding
FTO	protein_coding
FUCA1	protein_coding
FUCA2	protein_coding
FURIN	protein_coding
FUS	protein_coding
FUT2	protein_coding
FUT3	protein_coding
FUT4	protein_coding
FXN	protein_coding
FXR2	protein_coding
FXYD2	protein_coding
FYN	protein_coding
FZD1	protein_coding
FZD10	protein_coding
FZD2	protein_coding
FZD3	protein_coding
FZD4	protein_coding
FZD5	protein_coding
FZD6	protein_coding
FZD7	protein_coding
FZD8	protein_coding
FZD9	protein_coding
G6PD	protein_coding
GAA	protein_coding
GABBR1	protein_coding
GABBR2	protein_coding
GABPA	protein_coding
GABRA1	protein_coding
GABRA2	protein_coding
GABRA3	protein_coding
GABRA4	protein_coding
GABRA5	protein_coding
GABRA6	protein_coding
GABRB1	protein_coding
GABRB2	protein_coding
GABRB3	protein_coding
GABRD	protein_coding
GABRE	protein_coding
GABRG1	protein_coding
GABRG2	protein_coding
GABRG3	protein_coding
GABRP	protein_coding
GABRQ	protein_coding
GABRR1	protein_coding
GABRR2	protein_coding
GABRR3	protein_coding
GAD1	protein_coding
GAD2	protein_coding
GADD45A	protein_coding
GADD45G	protein_coding
GAK	protein_coding
GAL	protein_coding
GALC	protein_coding
GALE	protein_coding
GALK1	protein_coding
GALNS	protein_coding
GALNT1	protein_coding
GALNT14	protein_coding
GALNT17	protein_coding
GALNT18	protein_coding
GALNT2	protein_coding
GALP	protein_coding
GALR1	protein_coding
GALR2	protein_coding
GALR3	protein_coding
GALT	protein_coding
GAN	protein_coding
GANAB	protein_coding
GANC	protein_coding
GAPDH	protein_coding
GAPVD1	protein_coding
GART	protein_coding
GAS6	protein_coding
GAST	protein_coding
GATA1	protein_coding
GATA2	protein_coding
GATA3	protein_coding
GATA4	protein_coding
GATM	protein_coding
GBA	protein_coding
GBA2	protein_coding
GBP6	protein_coding
GC	protein_coding
GCG	protein_coding
GCGR	protein_coding
GCH1	protein_coding
GCK	protein_coding
GCKR	protein_coding
GCLC	protein_coding
GCLM	protein_coding
GDA	protein_coding
GDF1	protein_coding
GDF10	protein_coding
GDF11	protein_coding
GDF15	protein_coding
GDF2	protein_coding
GDF3	protein_coding
GDF5	protein_coding
GDF6	protein_coding
GDF7	protein_coding
GDF9	protein_coding
GDNF	protein_coding
GEM	protein_coding
GET1	protein_coding
GFAP	protein_coding
GFER	protein_coding
GFM1	protein_coding
GFM2	protein_coding
GFOD2	protein_coding
GFPT1	protein_coding
GFRA1	protein_coding
GFRA3	protein_coding
GFRA4	protein_coding
GFRAL	protein_coding
GGCT	protein_coding
GGCX	protein_coding
[truncated: 3,644 more rows]
