# Supplementary material for: Multi-omics mendelian randomization integrating GWAS and eQTL data revealed potential drug target for irritable bowel syndrome
Source: Front Genet. 2026 May 19;17:1798264. doi: 10.3389/fgene.2026.1798264 (PMC13225775; doi:10.3389/fgene.2026.1798264)
Supplement: Supplementary file 4 [file Table6.xlsx]

## Sheet: Sheet1
Table S6. The instrumental variables used in Mendelian randomization analysis.
SNP	effect_allele.exposure	other_allele.exposure	effect_allele.outcome	other_allele.outcome	beta.exposure	beta.outcome	eaf.exposure	eaf.outcome	remove	palindromic	ambiguous	id.outcome	pval.outcome	se.outcome	outcome	mr_keep.outcome	pval_origin.outcome	data_source.outcome	samplesize.outcome	se.exposure	pval.exposure	id.exposure	exposure	samplesize.exposure	R2	F	action	SNP_index	mr_keep
rs10002427	T	C	T	C	-0.299352	-0.0037	0.122609	0.088	FALSE	FALSE	FALSE	IBS	0.7631	0.0122	IBS	TRUE	reported	textfile	486601	0.0119943	1.75705e-137	CTSO	eqtl	31684	0.0192801	622.841	2	1	TRUE
rs115135551	C	T	C	T	-0.0668841	0.0004	0.362022	0.3403	FALSE	FALSE	FALSE	IBS	0.965	0.0081	IBS	TRUE	reported	textfile	486601	0.00882515	3.4877e-14	CTSO	eqtl	31684	0.00206641	65.6036	2	1	TRUE
rs13108152	A	C	A	C	-0.152539	0.0015	0.492766	0.4811	FALSE	FALSE	FALSE	IBS	0.8271	0.0068	IBS	TRUE	reported	textfile	486601	0.00789946	4.42567e-83	CTSO	eqtl	31684	0.0116316	372.85	2	1	TRUE
rs13124677	A	G	A	G	0.10859	0.0026	0.229941	0.2323	FALSE	FALSE	FALSE	IBS	0.7483	0.0081	IBS	TRUE	reported	textfile	486601	0.00942084	9.68948e-31	CTSO	eqtl	31684	0.0041759	132.856	2	1	TRUE
rs142749437	T	C	T	C	-0.22536	-0.0311	0.0166869	0.0135	FALSE	FALSE	FALSE	IBS	0.3262	0.0316	IBS	TRUE	reported	textfile	486601	0.0338623	2.8292e-11	CTSO	eqtl	31684	0.00166668	52.8918	2	1	TRUE
rs28718087	A	T	A	T	-0.205427	-0.0189	0.1263	0.0977	FALSE	TRUE	FALSE	IBS	0.1075	0.0118	IBS	TRUE	reported	textfile	486601	0.0119887	8.13525e-66	CTSO	eqtl	31684	0.00931345	297.843	2	1	TRUE
rs62326193	T	C	T	C	-0.0868939	0.0057	0.110795	0.1156	FALSE	FALSE	FALSE	IBS	0.615	0.0113	IBS	TRUE	reported	textfile	486601	0.0128056	1.1561e-11	CTSO	eqtl	31684	0.00148775	47.2052	2	1	TRUE
rs6853469	G	T	G	T	-0.127376	0.0079	0.124586	0.1207	FALSE	FALSE	FALSE	IBS	0.4543	0.0106	IBS	TRUE	reported	textfile	486601	0.012072	5.00463e-26	CTSO	eqtl	31684	0.00353906	112.523	2	1	TRUE
rs75871732	G	A	G	A	-0.159672	-0.0085	0.0306046	0.022	FALSE	FALSE	FALSE	IBS	0.7228	0.0239	IBS	TRUE	reported	textfile	486601	0.0234716	1.0261e-11	CTSO	eqtl	31684	0.00151278	48.0004	2	1	TRUE
rs10003136	A	G	A	G	0.270578	-0.0582	0.015908	0.0168	FALSE	FALSE	FALSE	IBS	0.03784	0.028	IBS	TRUE	reported	textfile	486601	0.034898	8.94641e-15	BST1	eqtl	31684	0.00229227	72.7906	2	1	TRUE
rs10939634	A	G	A	G	-0.181322	-0.0068	0.495376	0.4972	FALSE	FALSE	FALSE	IBS	0.3183	0.0068	IBS	TRUE	reported	textfile	486601	0.00789463	9.78415e-117	BST1	eqtl	31684	0.0164374	529.474	2	1	TRUE
rs114967689	G	A	G	A	0.167356	-0.0149	0.0452374	0.0278	FALSE	FALSE	FALSE	IBS	0.5119	0.0227	IBS	TRUE	reported	textfile	486601	0.020198	1.1732e-16	BST1	eqtl	31684	0.00241939	76.837	2	1	TRUE
rs115966207	C	T	C	T	-0.256201	-0.0203	0.0180552	0.0163	FALSE	FALSE	FALSE	IBS	0.8592	0.1144	IBS	TRUE	reported	textfile	486601	0.0355203	5.4813e-13	BST1	eqtl	31684	0.00232745	73.9104	2	1	TRUE
rs12502586	A	G	A	G	-0.349828	0.0061	0.102401	0.1018	FALSE	FALSE	FALSE	IBS	0.6055	0.0118	IBS	TRUE	reported	textfile	486601	0.0129784	5.03815e-160	BST1	eqtl	31684	0.0224971	729.156	2	1	TRUE
rs12645519	A	G	A	G	-0.195584	-0.0079	0.103897	0.105	FALSE	FALSE	FALSE	IBS	0.4836	0.0113	IBS	TRUE	reported	textfile	486601	0.0129729	2.3155e-51	BST1	eqtl	31684	0.00712291	227.287	2	1	TRUE
rs12651490	G	A	G	A	0.567232	0.0106	0.0481633	0.0299	FALSE	FALSE	FALSE	IBS	0.5998	0.0203	IBS	TRUE	reported	textfile	486601	0.0184084	1e-200	BST1	eqtl	31684	0.0295006	963.047	2	1	TRUE
rs13101505	T	G	T	G	-0.178291	0.0089	0.149524	0.1541	FALSE	FALSE	FALSE	IBS	0.3516	0.0096	IBS	TRUE	reported	textfile	486601	0.0111527	1.58959e-57	BST1	eqtl	31684	0.00808466	258.226	2	1	TRUE
rs140099627	T	C	T	C	-0.303208	-0.0081	0.0165324	0.0139	FALSE	FALSE	FALSE	IBS	0.8115	0.0339	IBS	TRUE	reported	textfile	486601	0.0478473	2.34281e-10	BST1	eqtl	31684	0.00298956	94.9992	2	1	TRUE
rs184275705	G	A	G	A	-0.412091	-0.0011	0.0159133	0.021	FALSE	FALSE	FALSE	IBS	0.9653	0.0255	IBS	TRUE	reported	textfile	486601	0.0350979	7.83673e-32	BST1	eqtl	31684	0.00531875	169.41	2	1	TRUE
rs184805452	T	C	T	C	-0.39103	-0.0065	0.225632	0.1702	FALSE	FALSE	FALSE	IBS	0.5473	0.0108	IBS	TRUE	reported	textfile	486601	0.0100031	1e-200	BST1	eqtl	31684	0.0534316	1788.38	2	1	TRUE
rs35245077	A	C	A	C	0.237929	-0.0309	0.0172335	0.0253	FALSE	FALSE	FALSE	IBS	0.2588	0.0273	IBS	TRUE	reported	textfile	486601	0.0362023	4.95769e-11	BST1	eqtl	31684	0.00191756	60.8688	2	1	TRUE
rs4283655	A	G	A	G	0.392901	0.0062	0.055322	0.0582	FALSE	FALSE	FALSE	IBS	0.6769	0.0148	IBS	TRUE	reported	textfile	486601	0.0173583	1.96964e-113	BST1	eqtl	31684	0.0161353	519.583	2	1	TRUE
rs62290592	T	C	T	C	0.428366	0.0142	0.0227055	0.0312	FALSE	FALSE	FALSE	IBS	0.5081	0.0214	IBS	TRUE	reported	textfile	486601	0.0293466	2.94342e-48	BST1	eqtl	31684	0.0081436	260.124	2	1	TRUE
rs6823775	C	A	C	A	0.362937	0.0142	0.245527	0.247	FALSE	FALSE	FALSE	IBS	0.07086	0.0079	IBS	TRUE	reported	textfile	486601	0.00901817	1e-200	BST1	eqtl	31684	0.0488018	1625.46	2	1	TRUE
rs6842052	G	T	G	T	0.217624	-0.0058	0.15856	0.1574	FALSE	FALSE	FALSE	IBS	0.5325	0.0094	IBS	TRUE	reported	textfile	486601	0.0109946	3.3667e-87	BST1	eqtl	31684	0.0126375	405.505	2	1	TRUE
rs73115627	T	A	T	A	0.661444	-0.04	0.0693295	0.0067	FALSE	TRUE	FALSE	IBS	0.4878	0.0577	IBS	TRUE	reported	textfile	486601	0.0456741	1.5791e-47	BST1	eqtl	31684	0.0564586	1895.75	2	1	TRUE
rs76730281	C	T	C	T	0.339292	-0.0124	0.023167	0.0264	FALSE	FALSE	FALSE	IBS	0.5884	0.0229	IBS	TRUE	reported	textfile	486601	0.0281613	1.98231e-33	BST1	eqtl	31684	0.00521036	165.939	2	1	TRUE
rs79397206	T	C	T	C	0.345341	0.0674	0.0154883	0.0126	FALSE	FALSE	FALSE	IBS	0.06363	0.0363	IBS	TRUE	reported	textfile	486601	0.0495497	3.1784e-12	BST1	eqtl	31684	0.00363706	115.65	2	1	TRUE
rs80094455	A	G	A	G	0.204375	0.0222	0.0170463	0.0165	FALSE	FALSE	FALSE	IBS	0.4749	0.0311	IBS	TRUE	reported	textfile	486601	0.0351136	5.8707e-09	BST1	eqtl	31684	0.00139974	44.4089	2	1	TRUE
rs10004763	G	C	G	C	0.135721	0.0084	0.0565814	0.0568	FALSE	TRUE	FALSE	IBS	0.6128	0.0166	IBS	TRUE	reported	textfile	486601	0.0173609	5.38403e-15	SORCS2	eqtl	31684	0.00196654	62.4266	2	1	TRUE
rs56022132	G	A	G	A	-0.0838048	-0.0133	0.152158	0.1655	FALSE	FALSE	FALSE	IBS	0.1784	0.0099	IBS	TRUE	reported	textfile	486601	0.0111106	4.59991e-14	SORCS2	eqtl	31684	0.00181208	57.5146	2	1	TRUE
rs60232025	C	T	C	T	-0.0685261	0.0136	0.163675	0.167	FALSE	FALSE	FALSE	IBS	0.1953	0.0105	IBS	TRUE	reported	textfile	486601	0.0124232	3.468e-08	SORCS2	eqtl	31684	0.00128558	40.7822	2	1	TRUE
rs68095971	G	T	G	T	-0.0737241	-0.0003	0.109851	0.131	FALSE	FALSE	FALSE	IBS	0.9811	0.0121	IBS	TRUE	reported	textfile	486601	0.0130781	1.7284e-08	SORCS2	eqtl	31684	0.00106296	33.7124	2	1	TRUE
rs7680312	C	A	C	A	0.12984	0.009	0.332343	0.3124	FALSE	FALSE	FALSE	IBS	0.2422	0.0077	IBS	TRUE	reported	textfile	486601	0.00914675	9.81072e-46	SORCS2	eqtl	31684	0.00748147	238.815	2	1	TRUE
rs1000919	T	C	T	C	-0.195053	-0.0258	0.137759	0.1358	FALSE	FALSE	FALSE	IBS	0.009258	0.0099	IBS	TRUE	reported	textfile	486601	0.0171027	3.95691e-30	TMSB10	eqtl	31684	0.00903824	288.961	2	1	TRUE
rs1627220	T	C	T	C	-0.110435	-0.0191	0.129369	0.1285	FALSE	FALSE	FALSE	IBS	0.06037	0.0102	IBS	TRUE	reported	textfile	486601	0.0176172	3.6431e-10	TMSB10	eqtl	31684	0.00274731	87.2801	2	1	TRUE
rs1814590	C	T	C	T	-0.149617	-0.0043	0.113175	0.158	FALSE	FALSE	FALSE	IBS	0.7041	0.0113	IBS	TRUE	reported	textfile	486601	0.0274385	4.9583e-08	TMSB10	eqtl	31684	0.00449345	143.004	2	1	TRUE
rs10011164	A	G	A	G	-0.642392	0.0341	0.0415982	0.0344	FALSE	FALSE	FALSE	IBS	0.0731	0.019	IBS	TRUE	reported	textfile	486601	0.019775	1e-200	CYP4V2	eqtl	31684	0.0329043	1077.94	2	1	TRUE
rs1055138	G	C	G	C	0.446759	0.0047	0.497366	0.4951	FALSE	TRUE	TRUE	IBS	0.4961	0.0069	IBS	TRUE	reported	textfile	486601	0.00809851	1e-200	CYP4V2	eqtl	31684	0.099794	3512.17	2	1	FALSE
rs114167404	T	C	T	C	-0.345383	-0.0109	0.0214757	0.0202	FALSE	FALSE	FALSE	IBS	0.6794	0.0263	IBS	TRUE	reported	textfile	486601	0.0335754	8.08178e-25	CYP4V2	eqtl	31684	0.00501361	159.642	2	1	TRUE
rs116347923	A	C	A	C	0.421352	-0.0259	0.0164832	0.0195	FALSE	FALSE	FALSE	IBS	0.3794	0.0295	IBS	TRUE	reported	textfile	486601	0.0355866	2.41879e-32	CYP4V2	eqtl	31684	0.0057563	183.427	2	1	TRUE
rs13145616	A	C	A	C	-0.359521	0.002	0.153538	0.1379	FALSE	FALSE	FALSE	IBS	0.837	0.0099	IBS	TRUE	reported	textfile	486601	0.0108694	1e-200	CYP4V2	eqtl	31684	0.0335971	1101.43	2	1	TRUE
rs138138395	A	G	A	G	-0.497618	-0.0177	0.0279152	0.0218	FALSE	FALSE	FALSE	IBS	0.4543	0.0237	IBS	TRUE	reported	textfile	486601	0.0244811	7.48106e-92	CYP4V2	eqtl	31684	0.013439	431.574	2	1	TRUE
rs138930563	G	A	G	A	0.339592	-0.0103	0.0571179	0.0723	FALSE	FALSE	FALSE	IBS	0.4719	0.0144	IBS	TRUE	reported	textfile	486601	0.0181851	8.02832e-78	CYP4V2	eqtl	31684	0.0124215	398.488	2	1	TRUE
rs139918247	T	G	T	G	-0.265132	0.007	0.0250378	0.0266	FALSE	FALSE	FALSE	IBS	0.8062	0.0286	IBS	TRUE	reported	textfile	486601	0.0304358	3.00672e-18	CYP4V2	eqtl	31684	0.00343193	109.105	2	1	TRUE
rs140369970	T	C	T	C	-0.318754	0.0191	0.0182095	0.0229	FALSE	FALSE	FALSE	IBS	0.4294	0.0241	IBS	TRUE	reported	textfile	486601	0.0324287	8.41175e-23	CYP4V2	eqtl	31684	0.00363294	115.518	2	1	TRUE
rs140543332	T	G	T	G	-0.427051	-0.1985	0.0122053	0.0118	FALSE	FALSE	FALSE	IBS	0.1388	0.1341	IBS	TRUE	reported	textfile	486601	0.0611104	2.78441e-12	CYP4V2	eqtl	31684	0.00439749	139.937	2	1	TRUE
rs141373173	T	C	T	C	-0.258646	-0.0231	0.0261832	0.0383	FALSE	FALSE	FALSE	IBS	0.2695	0.0209	IBS	TRUE	reported	textfile	486601	0.0261936	5.37542e-23	CYP4V2	eqtl	31684	0.00341147	108.452	2	1	TRUE
rs142316601	T	G	T	G	-0.206704	0.0393	0.01623	0.0208	FALSE	FALSE	FALSE	IBS	0.1452	0.027	IBS	TRUE	reported	textfile	486601	0.0342997	1.6765e-09	CYP4V2	eqtl	31684	0.00136439	43.2858	2	1	TRUE
rs142855742	T	C	T	C	0.327744	-0.0145	0.0518975	0.0493	FALSE	FALSE	FALSE	IBS	0.4442	0.0189	IBS	TRUE	reported	textfile	486601	0.0197978	1.48317e-61	CYP4V2	eqtl	31684	0.0105706	338.477	2	1	TRUE
rs145861841	T	C	T	C	-0.342221	-0.0085	0.0174067	0.0175	FALSE	FALSE	FALSE	IBS	0.7588	0.0277	IBS	TRUE	reported	textfile	486601	0.0345685	4.1711e-23	CYP4V2	eqtl	31684	0.00400621	127.435	2	1	TRUE
rs149702929	A	G	A	G	-0.178067	0.0141	0.0366574	0.0487	FALSE	FALSE	FALSE	IBS	0.3859	0.0163	IBS	TRUE	reported	textfile	486601	0.0243461	2.59311e-13	CYP4V2	eqtl	31684	0.00223944	71.1092	2	1	TRUE
rs184456818	T	C	T	C	0.319954	-0.009	0.0156425	0.0162	FALSE	FALSE	FALSE	IBS	0.7699	0.0307	IBS	TRUE	reported	textfile	486601	0.0448252	9.48358e-13	CYP4V2	eqtl	31684	0.00315257	100.195	2	1	TRUE
rs1877321	A	G	A	G	0.160305	-0.0109	0.223079	0.2419	FALSE	FALSE	FALSE	IBS	0.1798	0.0081	IBS	TRUE	reported	textfile	486601	0.00958349	8.30524e-63	CYP4V2	eqtl	31684	0.00890758	284.746	2	1	TRUE
rs192033315	G	A	G	A	0.34821	0.0127	0.018167	0.0164	FALSE	FALSE	FALSE	IBS	0.649	0.0279	IBS	TRUE	reported	textfile	486601	0.0512979	1.137e-11	CYP4V2	eqtl	31684	0.00432547	137.635	2	1	TRUE
rs28688222	T	C	T	C	-0.0852125	0.0043	0.326898	0.3295	FALSE	FALSE	FALSE	IBS	0.5899	0.0079	IBS	TRUE	reported	textfile	486601	0.00924756	3.1244e-20	CYP4V2	eqtl	31684	0.00319543	101.562	2	1	TRUE
rs28697915	G	T	G	T	0.370016	0.0097	0.268207	0.2839	FALSE	FALSE	FALSE	IBS	0.3084	0.0095	IBS	TRUE	reported	textfile	486601	0.0104326	1e-200	CYP4V2	eqtl	31684	0.0537439	1799.42	2	1	TRUE
rs35475114	T	C	T	C	-0.248703	-0.0065	0.0517379	0.0488	FALSE	FALSE	FALSE	IBS	0.7012	0.0169	IBS	TRUE	reported	textfile	486601	0.0196921	1.4501e-36	CYP4V2	eqtl	31684	0.00606917	193.458	2	1	TRUE
rs36193841	T	C	T	C	-0.209029	0.0128	0.0295752	0.0166	FALSE	FALSE	FALSE	IBS	0.6849	0.0316	IBS	TRUE	reported	textfile	486601	0.0276801	4.29939e-14	CYP4V2	eqtl	31684	0.00250803	79.6592	2	1	TRUE
rs4253256	G	C	G	C	0.276147	0.0039	0.358963	0.3656	FALSE	TRUE	FALSE	IBS	0.5799	0.0071	IBS	TRUE	reported	textfile	486601	0.00817739	1e-200	CYP4V2	eqtl	31684	0.0350949	1152.32	2	1	TRUE
rs4253400	T	G	T	G	-0.295721	0.011	0.0195669	0.0186	FALSE	FALSE	FALSE	IBS	0.6894	0.0275	IBS	TRUE	reported	textfile	486601	0.0300164	6.71928e-23	CYP4V2	eqtl	31684	0.00335532	106.661	2	1	TRUE
rs4253413	T	C	T	C	0.12083	0.0004	0.298312	0.3054	FALSE	FALSE	FALSE	IBS	0.9603	0.0075	IBS	TRUE	reported	textfile	486601	0.0087956	6.04476e-43	CYP4V2	eqtl	31684	0.00611215	194.836	2	1	TRUE
rs4253428	A	G	A	G	0.267049	-0.0122	0.156885	0.1836	FALSE	FALSE	FALSE	IBS	0.165	0.0088	IBS	TRUE	reported	textfile	486601	0.0108759	3.9005e-133	CYP4V2	eqtl	31684	0.018866	609.206	2	1	TRUE
rs4861707	G	A	G	A	-0.468794	0.0101	0.343643	0.3261	FALSE	FALSE	FALSE	IBS	0.1662	0.0073	IBS	TRUE	reported	textfile	486601	0.00796603	1e-200	CYP4V2	eqtl	31684	0.0991384	3486.55	2	1	TRUE
rs56379917	A	G	A	G	0.258836	0.0054	0.0438596	0.04	FALSE	FALSE	FALSE	IBS	0.785	0.0197	IBS	TRUE	reported	textfile	486601	0.0204107	7.49803e-37	CYP4V2	eqtl	31684	0.00561909	179.03	2	1	TRUE
rs6552958	A	G	A	G	-0.327218	-0.0104	0.423228	0.4356	FALSE	FALSE	FALSE	IBS	0.1346	0.0069	IBS	TRUE	reported	textfile	486601	0.00786835	1e-200	CYP4V2	eqtl	31684	0.0522737	1747.48	2	1	TRUE
rs6850790	A	G	A	G	0.105938	-0.0002	0.176156	0.1686	FALSE	FALSE	FALSE	IBS	0.9793	0.0093	IBS	TRUE	reported	textfile	486601	0.0107032	4.25528e-23	CYP4V2	eqtl	31684	0.00325744	103.539	2	1	TRUE
rs72646269	A	G	A	G	-0.446247	0.0017	0.0191875	0.0264	FALSE	FALSE	FALSE	IBS	0.9368	0.0216	IBS	TRUE	reported	textfile	486601	0.0307159	8.03027e-48	CYP4V2	eqtl	31684	0.00749523	239.257	2	1	TRUE
rs73873774	C	T	C	T	0.235499	-0.0071	0.0185994	0.0223	FALSE	FALSE	FALSE	IBS	0.7823	0.0257	IBS	TRUE	reported	textfile	486601	0.0338438	3.4416e-12	CYP4V2	eqtl	31684	0.00202467	64.2756	2	1	TRUE
rs75822539	A	G	A	G	0.0930516	-0.0132	0.137697	0.1341	FALSE	FALSE	FALSE	IBS	0.2534	0.0116	IBS	TRUE	reported	textfile	486601	0.0125511	1.2273e-13	CYP4V2	eqtl	31684	0.00205618	65.2783	2	1	TRUE
rs7673107	A	C	A	C	-0.0944997	-0.0038	0.497916	0.4766	FALSE	FALSE	FALSE	IBS	0.6044	0.0074	IBS	TRUE	reported	textfile	486601	0.00837689	1.62879e-29	CYP4V2	eqtl	31684	0.00446502	142.095	2	1	TRUE
rs7688336	A	T	A	T	-0.139031	-0.0004	0.267806	0.1412	FALSE	TRUE	FALSE	IBS	0.9683	0.01	IBS	TRUE	reported	textfile	486601	0.0197628	1.99259e-12	CYP4V2	eqtl	31684	0.00758053	242.001	2	1	TRUE
rs78633472	T	C	T	C	0.764227	-0.0087	0.0194729	0.0258	FALSE	FALSE	FALSE	IBS	0.723	0.0245	IBS	TRUE	reported	textfile	486601	0.0348647	1.68186e-106	CYP4V2	eqtl	31684	0.0223031	722.725	2	1	TRUE
rs10011322	G	A	G	A	-0.0582471	0.0083	0.19825	0.1708	FALSE	FALSE	FALSE	IBS	0.3964	0.0098	IBS	TRUE	reported	textfile	486601	0.010045	6.6871e-09	GPM6A	eqtl	31684	0.00107853	34.2068	2	1	TRUE
rs10866381	T	G	T	G	0.117969	-0.02	0.109175	0.1518	FALSE	FALSE	FALSE	IBS	0.06141	0.0107	IBS	TRUE	reported	textfile	486601	0.013756	9.84002e-18	GPM6A	eqtl	31684	0.00270696	85.9946	2	1	TRUE
rs112013330	T	C	T	C	0.14182	0.0074	0.0364982	0.0483	FALSE	FALSE	FALSE	IBS	0.6959	0.0189	IBS	TRUE	reported	textfile	486601	0.0238321	2.6683e-09	GPM6A	eqtl	31684	0.00141458	44.8804	2	1	TRUE
rs115405295	T	C	T	C	-0.343945	0.0457	0.0236689	0.0159	FALSE	FALSE	FALSE	IBS	0.1383	0.0308	IBS	TRUE	reported	textfile	486601	0.0282971	5.40938e-34	GPM6A	eqtl	31684	0.00546743	174.171	2	1	TRUE
rs13103874	C	A	C	A	0.052473	0.0035	0.459206	0.4604	FALSE	FALSE	FALSE	IBS	0.6086	0.0069	IBS	TRUE	reported	textfile	486601	0.00805146	7.16318e-11	GPM6A	eqtl	31684	0.00136754	43.3859	2	1	TRUE
rs13104189	T	C	T	C	0.133944	0.0033	0.138944	0.1577	FALSE	FALSE	FALSE	IBS	0.7526	0.0104	IBS	TRUE	reported	textfile	486601	0.0116449	1.28299e-30	GPM6A	eqtl	31684	0.00429287	136.593	2	1	TRUE
rs1385616	C	T	C	T	0.0588785	-0.0024	0.290358	0.3117	FALSE	FALSE	FALSE	IBS	0.742	0.0074	IBS	TRUE	reported	textfile	486601	0.00879203	2.1303e-11	GPM6A	eqtl	31684	0.00142862	45.3263	2	1	TRUE
rs142989027	G	A	G	A	-0.321425	0.0184	0.0291088	0.0319	FALSE	FALSE	FALSE	IBS	0.3809	0.021	IBS	TRUE	reported	textfile	486601	0.0253454	7.45991e-37	GPM6A	eqtl	31684	0.00583961	186.097	2	1	TRUE
rs1471798	A	G	A	G	-0.288174	0.0085	0.0447489	0.0309	FALSE	FALSE	FALSE	IBS	0.6742	0.0202	IBS	TRUE	reported	textfile	486601	0.0193115	2.35637e-50	GPM6A	eqtl	31684	0.00709969	226.541	2	1	TRUE
rs17661387	T	C	T	C	-0.32305	0.474	0.0146265	0.0118	FALSE	FALSE	FALSE	IBS	0.2332	0.3976	IBS	TRUE	reported	textfile	486601	0.0480072	1.706e-11	GPM6A	eqtl	31684	0.00300823	95.5943	2	1	TRUE
rs2011563	G	A	G	A	-0.248413	0.0119	0.453663	0.4165	FALSE	FALSE	FALSE	IBS	0.08891	0.007	IBS	TRUE	reported	textfile	486601	0.00789924	1e-200	GPM6A	eqtl	31684	0.0305895	999.718	2	1	TRUE
rs2220917	C	T	C	T	-0.0990631	0.0079	0.474437	0.4336	FALSE	FALSE	FALSE	IBS	0.2556	0.007	IBS	TRUE	reported	textfile	486601	0.00797867	2.14e-35	GPM6A	eqtl	31684	0.00489392	155.812	2	1	TRUE
rs57373965	A	C	A	C	0.164549	-0.017	0.10456	0.1106	FALSE	FALSE	FALSE	IBS	0.1494	0.0118	IBS	TRUE	reported	textfile	486601	0.0131337	5.19432e-36	GPM6A	eqtl	31684	0.00507017	161.452	2	1	TRUE
rs6812406	T	A	T	A	-0.0689291	0.0061	0.48237	0.4643	FALSE	TRUE	TRUE	IBS	0.3731	0.0068	IBS	TRUE	reported	textfile	486601	0.00798271	5.88296e-18	GPM6A	eqtl	31684	0.00237266	75.3493	2	1	FALSE
rs72706309	A	G	A	G	-0.383197	-0.0127	0.0331498	0.0299	FALSE	FALSE	FALSE	IBS	0.5537	0.0215	IBS	TRUE	reported	textfile	486601	0.0223215	4.67426e-66	GPM6A	eqtl	31684	0.0094127	301.047	2	1	TRUE
rs72706316	A	G	A	G	-0.0576068	0.0108	0.194273	0.1811	FALSE	FALSE	FALSE	IBS	0.2512	0.0094	IBS	TRUE	reported	textfile	486601	0.0101224	1.263e-08	GPM6A	eqtl	31684	0.00103891	32.949	2	1	TRUE
rs7438439	T	C	T	C	-0.240189	-0.0093	0.159157	0.1309	FALSE	FALSE	FALSE	IBS	0.3605	0.0102	IBS	TRUE	reported	textfile	486601	0.0108115	2.40571e-109	GPM6A	eqtl	31684	0.0154411	496.876	2	1	TRUE
rs75986809	C	T	C	T	0.163994	0.0293	0.0253178	0.0259	FALSE	FALSE	FALSE	IBS	0.2301	0.0244	IBS	TRUE	reported	textfile	486601	0.0289558	1.4823e-08	GPM6A	eqtl	31684	0.00132732	42.108	2	1	TRUE
rs76965362	A	C	A	C	0.154772	-0.0211	0.027401	0.0316	FALSE	FALSE	FALSE	IBS	0.323	0.0214	IBS	TRUE	reported	textfile	486601	0.0256942	1.7058e-09	GPM6A	eqtl	31684	0.00127678	40.5026	2	1	TRUE
rs9686024	G	A	G	A	-0.0978965	0.0053	0.162483	0.1656	FALSE	FALSE	FALSE	IBS	0.5677	0.0092	IBS	TRUE	reported	textfile	486601	0.0107911	1.1685e-19	GPM6A	eqtl	31684	0.00260835	82.8539	2	1	TRUE
rs10013085	C	T	C	T	-0.056697	0.002	0.349302	0.3577	FALSE	FALSE	FALSE	IBS	0.7776	0.0071	IBS	TRUE	reported	textfile	486601	0.00834196	1.0712e-11	ANTXR2	eqtl	31684	0.00146127	46.3637	2	1	TRUE
rs113322831	T	C	T	C	0.240705	-0.0076	0.0386899	0.0432	FALSE	FALSE	FALSE	IBS	0.6911	0.0191	IBS	TRUE	reported	textfile	486601	0.0222101	2.28378e-27	ANTXR2	eqtl	31684	0.00430984	137.135	2	1	TRUE
rs114313499	T	G	T	G	-0.342549	0.0198	0.0245325	0.0118	FALSE	FALSE	FALSE	IBS	0.5701	0.0349	IBS	TRUE	reported	textfile	486601	0.06202	3.3288e-08	ANTXR2	eqtl	31684	0.00561604	178.932	2	1	TRUE
rs142694335	C	T	C	T	0.212444	0.0146	0.01563	0.0201	FALSE	FALSE	FALSE	IBS	0.6196	0.0295	IBS	TRUE	reported	textfile	486601	0.0367868	7.69531e-09	ANTXR2	eqtl	31684	0.00138879	44.0608	2	1	TRUE
rs2867697	A	G	A	G	-0.127664	0.0113	0.146831	0.1205	FALSE	FALSE	FALSE	IBS	0.2879	0.0106	IBS	TRUE	reported	textfile	486601	0.0115067	1.32959e-28	ANTXR2	eqtl	31684	0.00408338	129.9	2	1	TRUE
rs4308327	G	A	G	A	-0.111096	-0.0086	0.514638	0.5079	FALSE	FALSE	FALSE	IBS	0.21	0.0068	IBS	TRUE	reported	textfile	486601	0.00829433	6.53772e-41	ANTXR2	eqtl	31684	0.00616587	196.559	2	1	TRUE
rs62298606	C	A	C	A	-0.250869	-0.0089	0.0804862	0.0617	FALSE	FALSE	FALSE	IBS	0.5305	0.0142	IBS	TRUE	reported	textfile	486601	0.0145619	1.64283e-66	ANTXR2	eqtl	31684	0.00931545	297.907	2	1	TRUE
rs6534651	G	A	G	A	-0.234441	-0.0058	0.405577	0.397	FALSE	FALSE	FALSE	IBS	0.4076	0.007	IBS	TRUE	reported	textfile	486601	0.00798267	1.37907e-189	ANTXR2	eqtl	31684	0.0265012	862.468	2	1	TRUE
rs72653229	C	T	C	T	-0.170249	-0.0251	0.0561461	0.0488	FALSE	FALSE	FALSE	IBS	0.1169	0.016	IBS	TRUE	reported	textfile	486601	0.0173546	1.0197e-22	ANTXR2	eqtl	31684	0.00307202	97.6275	2	1	TRUE
rs75109501	A	G	A	G	0.179695	0.0047	0.0875793	0.0987	FALSE	FALSE	FALSE	IBS	0.7097	0.0125	IBS	TRUE	reported	textfile	486601	0.0151463	1.82061e-32	ANTXR2	eqtl	31684	0.00516058	164.346	2	1	TRUE
rs75356598	T	C	T	C	0.113875	0.0022	0.0692721	0.0755	FALSE	FALSE	FALSE	IBS	0.8725	0.0138	IBS	TRUE	reported	textfile	486601	0.0159204	8.5025e-13	ANTXR2	eqtl	31684	0.00167212	53.0649	2	1	TRUE
rs7667228	C	T	C	T	-0.253114	-0.0126	0.0944981	0.1096	FALSE	FALSE	FALSE	IBS	0.2501	0.0109	IBS	TRUE	reported	textfile	486601	0.0135056	2.27564e-78	ANTXR2	eqtl	31684	0.0109641	351.217	2	1	TRUE
rs10013107	T	A	T	A	0.0781111	0.005	0.2709	0.2644	FALSE	TRUE	FALSE	IBS	0.5247	0.0078	IBS	TRUE	reported	textfile	486601	0.00898821	3.61168e-18	SLC25A4	eqtl	31684	0.00241019	76.5442	2	1	TRUE
rs36063074	A	G	A	G	0.11195	-0.02	0.0503768	0.0564	FALSE	FALSE	FALSE	IBS	0.2347	0.0168	IBS	TRUE	reported	textfile	486601	0.0204758	4.5668e-08	SLC25A4	eqtl	31684	0.00119911	38.0359	2	1	TRUE
rs60894332	G	A	G	A	-0.319864	-0.0007	0.047569	0.0561	FALSE	FALSE	FALSE	IBS	0.964	0.0157	IBS	TRUE	reported	textfile	486601	0.0187734	4.27699e-65	SLC25A4	eqtl	31684	0.00927082	296.467	2	1	TRUE
rs72700044	C	T	C	T	-0.103131	-0.0067	0.061423	0.0875	FALSE	FALSE	FALSE	IBS	0.6241	0.0138	IBS	TRUE	reported	textfile	486601	0.0175112	3.876e-09	SLC25A4	eqtl	31684	0.00122634	38.9005	2	1	TRUE
rs7655203	G	A	G	A	0.137816	-0.0001	0.42977	0.4373	FALSE	FALSE	FALSE	IBS	0.9839	0.0069	IBS	TRUE	reported	textfile	486601	0.00805763	1.39041e-65	SLC25A4	eqtl	31684	0.00930927	297.708	2	1	TRUE
rs7660552	A	G	A	G	0.0702855	0.0113	0.133174	0.1215	FALSE	FALSE	FALSE	IBS	0.3177	0.0113	IBS	TRUE	reported	textfile	486601	0.0117256	2.0449e-09	SLC25A4	eqtl	31684	0.00114055	36.176	2	1	TRUE
rs9685290	G	T	G	T	-0.125938	0.0242	0.0544711	0.0547	FALSE	FALSE	FALSE	IBS	0.1186	0.0155	IBS	TRUE	reported	textfile	486601	0.0176413	9.41491e-13	SLC25A4	eqtl	31684	0.00163375	51.845	2	1	TRUE
rs10014401	A	C	A	C	-0.317442	0.0025	0.26075	0.2784	FALSE	FALSE	FALSE	IBS	0.7461	0.0079	IBS	TRUE	reported	textfile	486601	0.00913722	1e-200	NAAA	eqtl	31684	0.0388485	1280.55	2	1	TRUE
rs10024226	A	G	A	G	-0.349902	-0.0006	0.520161	0.5079	FALSE	FALSE	FALSE	IBS	0.9352	0.007	IBS	TRUE	reported	textfile	486601	0.00781421	1e-200	NAAA	eqtl	31684	0.0611162	2062.32	2	1	TRUE
rs113327606	C	T	C	T	0.231822	-0.0334	0.0153595	0.0125	FALSE	FALSE	FALSE	IBS	0.3497	0.0357	IBS	TRUE	reported	textfile	486601	0.0417652	2.84689e-08	NAAA	eqtl	31684	0.00162553	51.5838	2	1	TRUE
rs114154402	T	C	T	C	-0.206295	-0.0438	0.0205028	0.0126	FALSE	FALSE	FALSE	IBS	0.1804	0.0327	IBS	TRUE	reported	textfile	486601	0.0348247	3.1459e-09	NAAA	eqtl	31684	0.00170932	54.2475	2	1	TRUE
rs114534142	G	A	G	A	0.592408	0.2854	0.0170464	0.0129	FALSE	FALSE	FALSE	IBS	0.4139	0.3493	IBS	TRUE	reported	textfile	486601	0.0716213	1.32399e-16	NAAA	eqtl	31684	0.0117608	377.041	2	1	TRUE
rs115140093	C	T	C	T	-0.633488	-0.0542	0.0203771	0.0252	FALSE	FALSE	FALSE	IBS	0.035	0.0257	IBS	TRUE	reported	textfile	486601	0.0312565	2.49499e-91	NAAA	eqtl	31684	0.0160217	515.864	2	1	TRUE
rs115836260	T	C	T	C	0.448834	0.0007	0.0240371	0.0259	FALSE	FALSE	FALSE	IBS	0.9762	0.023	IBS	TRUE	reported	textfile	486601	0.0270154	5.51871e-62	NAAA	eqtl	31684	0.00945185	302.311	2	1	TRUE
rs12504339	C	T	C	T	-0.287466	0.0035	0.238641	0.2414	FALSE	FALSE	FALSE	IBS	0.6554	0.0079	IBS	TRUE	reported	textfile	486601	0.00920977	1e-200	NAAA	eqtl	31684	0.0300288	980.824	2	1	TRUE
rs12508444	C	T	C	T	-0.225592	-0.0105	0.313675	0.3375	FALSE	FALSE	FALSE	IBS	0.182	0.0079	IBS	TRUE	reported	textfile	486601	0.00872169	1.6245e-147	NAAA	eqtl	31684	0.0219123	709.777	2	1	TRUE
rs13111868	T	C	T	C	0.894373	0.0234	0.0537044	0.0548	FALSE	FALSE	FALSE	IBS	0.1352	0.0156	IBS	TRUE	reported	textfile	486601	0.0176029	1e-200	NAAA	eqtl	31684	0.0813025	2803.78	2	1	TRUE
rs13119628	T	C	T	C	-0.10418	-0.0009	0.341	0.3358	FALSE	FALSE	FALSE	IBS	0.8979	0.0073	IBS	TRUE	reported	textfile	486601	0.00844957	6.27572e-35	NAAA	eqtl	31684	0.00487796	155.301	2	1	TRUE
rs13147538	A	G	A	G	-0.175037	-0.0142	0.200347	0.2123	FALSE	FALSE	FALSE	IBS	0.08987	0.0084	IBS	TRUE	reported	textfile	486601	0.00992766	1.41923e-69	NAAA	eqtl	31684	0.00981689	314.102	2	1	TRUE
rs141115040	C	T	C	T	-0.707005	-0.015	0.0200637	0.0158	FALSE	FALSE	FALSE	IBS	0.6126	0.0296	IBS	TRUE	reported	textfile	486601	0.0329146	2.39512e-102	NAAA	eqtl	31684	0.0196555	635.211	2	1	TRUE
rs141720047	T	C	T	C	0.91067	-0.0381	0.0130888	0.0128	FALSE	FALSE	FALSE	IBS	0.2991	0.0367	IBS	TRUE	reported	textfile	486601	0.0451578	1.93196e-90	NAAA	eqtl	31684	0.0214255	693.663	2	1	TRUE
rs144188302	T	C	T	C	-0.689783	0.0683	0.0157445	0.0118	FALSE	FALSE	FALSE	IBS	0.05052	0.0349	IBS	TRUE	reported	textfile	486601	0.0545163	1.07959e-36	NAAA	eqtl	31684	0.0147466	474.194	2	1	TRUE
rs17222234	C	T	C	T	-0.628601	0.021	0.0203772	0.0232	FALSE	FALSE	FALSE	IBS	0.3889	0.0244	IBS	TRUE	reported	textfile	486601	0.030234	5.19938e-96	NAAA	eqtl	31684	0.0157755	507.811	2	1	TRUE
rs189950597	C	T	C	T	-0.15992	0.0028	0.0266603	0.033	FALSE	FALSE	FALSE	IBS	0.8837	0.0194	IBS	TRUE	reported	textfile	486601	0.0257927	5.63911e-10	NAAA	eqtl	31684	0.00132729	42.107	2	1	TRUE
rs191608273	T	C	T	C	-0.581438	0.0192	0.0182604	0.0238	FALSE	FALSE	FALSE	IBS	0.4398	0.0249	IBS	TRUE	reported	textfile	486601	0.0331342	6.16126e-69	NAAA	eqtl	31684	0.0121211	388.734	2	1	TRUE
rs192437265	T	C	T	C	-0.533241	0.0324	0.0259912	0.0309	FALSE	FALSE	FALSE	IBS	0.1302	0.0214	IBS	TRUE	reported	textfile	486601	0.0277432	2.48877e-82	NAAA	eqtl	31684	0.0143968	462.782	2	1	TRUE
rs35795399	C	T	C	T	0.804666	0.0274	0.022027	0.0228	FALSE	FALSE	FALSE	IBS	0.2603	0.0243	IBS	TRUE	reported	textfile	486601	0.0295469	2.60648e-163	NAAA	eqtl	31684	0.0278961	909.166	2	1	TRUE
rs6819442	T	C	T	C	0.651443	-0.0094	0.33949	0.3453	FALSE	FALSE	FALSE	IBS	0.1939	0.0072	IBS	TRUE	reported	textfile	486601	0.00757425	1e-200	NAAA	eqtl	31684	0.190322	7447.14	2	1	TRUE
rs72651373	C	T	C	T	0.586977	-0.0174	0.0472302	0.0566	FALSE	FALSE	FALSE	IBS	0.2579	0.0154	IBS	TRUE	reported	textfile	486601	0.0192935	1e-200	NAAA	eqtl	31684	0.0310084	1013.85	2	1	TRUE
rs72651388	T	C	T	C	-0.247481	0.012	0.0975046	0.0993	FALSE	FALSE	FALSE	IBS	0.292	0.0114	IBS	TRUE	reported	textfile	486601	0.0133644	1.47829e-76	NAAA	eqtl	31684	0.0107791	345.226	2	1	TRUE
rs74358100	A	C	A	C	0.773629	0.0021	0.0400333	0.0442	FALSE	FALSE	FALSE	IBS	0.9009	0.0171	IBS	TRUE	reported	textfile	486601	0.0207182	1e-200	NAAA	eqtl	31684	0.0460016	1527.7	2	1	TRUE
rs75847372	C	T	C	T	-0.581943	0.0198	0.0544862	0.0716	FALSE	FALSE	FALSE	IBS	0.1697	0.0144	IBS	TRUE	reported	textfile	486601	0.0185927	1e-200	NAAA	eqtl	31684	0.0348936	1145.47	2	1	TRUE
rs7664613	T	C	T	C	-0.495276	-0.046	0.0231787	0.0161	FALSE	FALSE	FALSE	IBS	0.1147	0.0292	IBS	TRUE	reported	textfile	486601	0.0281189	1.93721e-69	NAAA	eqtl	31684	0.0111078	355.871	2	1	TRUE
rs7673337	A	G	A	G	-0.220788	-0.0077	0.0307724	0.0144	FALSE	FALSE	FALSE	IBS	0.7952	0.0297	IBS	TRUE	reported	textfile	486601	0.0263722	5.66481e-17	NAAA	eqtl	31684	0.00290782	92.3943	2	1	TRUE
rs79680622	G	A	G	A	0.588293	-0.0054	0.0581893	0.0676	FALSE	FALSE	FALSE	IBS	0.716	0.0147	IBS	TRUE	reported	textfile	486601	0.0170142	1e-200	NAAA	eqtl	31684	0.0379336	1249.2	2	1	TRUE
rs924937	G	A	G	A	-0.150279	-0.0012	0.0511318	0.0403	FALSE	FALSE	FALSE	IBS	0.9477	0.018	IBS	TRUE	reported	textfile	486601	0.0186381	7.44451e-16	NAAA	eqtl	31684	0.00219141	69.5807	2	1	TRUE
rs10016586	T	C	T	C	0.135949	0.0052	0.088946	0.0818	FALSE	FALSE	FALSE	IBS	0.6917	0.0132	IBS	TRUE	reported	textfile	486601	0.0141774	8.87708e-22	KLHL2	eqtl	31684	0.00299538	95.1849	2	1	TRUE
rs17585396	T	C	T	C	-0.0778871	0.0037	0.270431	0.2916	FALSE	FALSE	FALSE	IBS	0.6399	0.0079	IBS	TRUE	reported	textfile	486601	0.00916535	1.9289e-17	KLHL2	eqtl	31684	0.00239378	76.0217	2	1	TRUE
rs17686351	C	T	C	T	0.0682813	-0.0181	0.172218	0.1711	FALSE	FALSE	FALSE	IBS	0.0613	0.0097	IBS	TRUE	reported	textfile	486601	0.0108061	2.636e-10	KLHL2	eqtl	31684	0.00132932	42.1714	2	1	TRUE
rs10018087	T	C	T	C	0.0662058	-0.0029	0.421138	0.4052	FALSE	FALSE	FALSE	IBS	0.697	0.0074	IBS	TRUE	reported	textfile	486601	0.00810709	3.1773e-16	CYTL1	eqtl	31684	0.00213708	67.8521	2	1	TRUE
rs114743484	G	A	G	A	0.251383	0.0185	0.0167451	0.0159	FALSE	FALSE	FALSE	IBS	0.5834	0.0337	IBS	TRUE	reported	textfile	486601	0.0355533	1.54269e-12	CYTL1	eqtl	31684	0.00208092	66.0652	2	1	TRUE
rs11730372	T	G	T	G	-0.128101	0.0215	0.0337965	0.03	FALSE	FALSE	FALSE	IBS	0.3305	0.0221	IBS	TRUE	reported	textfile	486601	0.0232379	3.5357e-08	CYTL1	eqtl	31684	0.00107171	33.9902	2	1	TRUE
rs11940060	G	A	G	A	0.126927	-0.0147	0.20914	0.214	FALSE	FALSE	FALSE	IBS	0.1194	0.0094	IBS	TRUE	reported	textfile	486601	0.00982653	3.6188e-38	CYTL1	eqtl	31684	0.00532936	169.749	2	1	TRUE
rs145507978	T	C	T	C	0.258545	-0.0244	0.0172813	0.0133	FALSE	FALSE	FALSE	IBS	0.5004	0.0362	IBS	TRUE	reported	textfile	486601	0.0350807	1.70631e-13	CYTL1	eqtl	31684	0.00227043	72.0954	2	1	TRUE
rs147070150	C	A	C	A	0.386586	-0.0618	0.0149815	0.012	FALSE	FALSE	FALSE	IBS	0.09984	0.0376	IBS	TRUE	reported	textfile	486601	0.0381173	3.59662e-24	CYTL1	eqtl	31684	0.00441085	140.364	2	1	TRUE
rs2968677	C	T	C	T	0.054541	-0.0081	0.364914	0.356	FALSE	FALSE	FALSE	IBS	0.2583	0.0071	IBS	TRUE	reported	textfile	486601	0.00827431	4.3511e-11	CYTL1	eqtl	31684	0.00137879	43.7433	2	1	TRUE
rs35139055	A	G	A	G	-0.0568283	-0.0032	0.245045	0.2554	FALSE	FALSE	FALSE	IBS	0.7083	0.0085	IBS	TRUE	reported	textfile	486601	0.0098602	8.24359e-09	CYTL1	eqtl	31684	0.00119489	37.9016	2	1	TRUE
rs4450871	G	A	G	A	-0.0761321	-0.0053	0.446808	0.4403	FALSE	FALSE	FALSE	IBS	0.4778	0.0075	IBS	TRUE	reported	textfile	486601	0.00812804	7.49075e-21	CYTL1	eqtl	31684	0.00286525	91.0377	2	1	TRUE
rs4689970	C	T	C	T	0.187461	0.007	0.0264051	0.0313	FALSE	FALSE	FALSE	IBS	0.7438	0.0214	IBS	TRUE	reported	textfile	486601	0.0256059	2.4613e-13	CYTL1	eqtl	31684	0.00180683	57.3477	2	1	TRUE
rs4689973	T	C	T	C	0.129746	0.0011	0.170582	0.1728	FALSE	FALSE	FALSE	IBS	0.9125	0.0103	IBS	TRUE	reported	textfile	486601	0.0112552	9.57758e-31	CYTL1	eqtl	31684	0.00476348	151.639	2	1	TRUE
rs62291579	T	G	T	G	-0.0946636	-0.0052	0.27051	0.275	FALSE	FALSE	FALSE	IBS	0.5113	0.0079	IBS	TRUE	reported	textfile	486601	0.00900409	7.49415e-26	CYTL1	eqtl	31684	0.0035367	112.448	2	1	TRUE
rs6446309	C	T	C	T	-0.0849611	0.0199	0.214702	0.2387	FALSE	FALSE	FALSE	IBS	0.03798	0.0096	IBS	TRUE	reported	textfile	486601	0.00969543	1.90121e-18	CYTL1	eqtl	31684	0.00243411	77.3058	2	1	TRUE
rs6835089	C	T	C	T	-0.115648	-0.0213	0.0440665	0.0342	FALSE	FALSE	FALSE	IBS	0.2736	0.0194	IBS	TRUE	reported	textfile	486601	0.0195483	3.2987e-09	CYTL1	eqtl	31684	0.00112679	35.7392	2	1	TRUE
rs76409081	A	C	A	C	-0.137276	0.0101	0.163931	0.2084	FALSE	FALSE	FALSE	IBS	0.3033	0.0098	IBS	TRUE	reported	textfile	486601	0.0115732	1.87358e-32	CYTL1	eqtl	31684	0.00516562	164.507	2	1	TRUE
rs10019432	C	T	C	T	-0.0514339	0.0015	0.356107	0.3688	FALSE	FALSE	FALSE	IBS	0.8435	0.0076	IBS	TRUE	reported	textfile	486601	0.00844591	1.1305e-09	UCHL1	eqtl	31684	0.00121317	38.4825	2	1	TRUE
rs11733956	A	G	A	G	0.101629	0.0045	0.0675084	0.0618	FALSE	FALSE	FALSE	IBS	0.7584	0.0146	IBS	TRUE	reported	textfile	486601	0.0160633	2.50301e-10	UCHL1	eqtl	31684	0.00130037	41.2521	2	1	TRUE
rs13102133	G	C	G	C	0.0971314	0.0045	0.154562	0.1742	FALSE	TRUE	FALSE	IBS	0.615	0.009	IBS	TRUE	reported	textfile	486601	0.011143	2.86181e-18	UCHL1	eqtl	31684	0.00246566	78.3102	2	1	TRUE
rs13107512	G	A	G	A	0.0830041	0.0001	0.0965787	0.0849	FALSE	FALSE	FALSE	IBS	0.9961	0.0125	IBS	TRUE	reported	textfile	486601	0.0137192	1.4467e-09	UCHL1	eqtl	31684	0.00120227	38.1361	2	1	TRUE
rs4861090	T	G	T	G	0.0493125	0.0097	0.370891	0.3832	FALSE	FALSE	FALSE	IBS	0.1731	0.0071	IBS	TRUE	reported	textfile	486601	0.00843611	5.05349e-09	UCHL1	eqtl	31684	0.00113479	35.9933	2	1	TRUE
rs1002269	C	T	C	T	-0.151014	0.0094	0.0572038	0.0503	FALSE	FALSE	FALSE	IBS	0.5483	0.0156	IBS	TRUE	reported	textfile	486601	0.0171268	1.17149e-18	GCLC	eqtl	31684	0.00245984	78.1249	2	1	TRUE
rs114241152	G	T	G	T	-0.141558	0.0302	0.0277856	0.0329	FALSE	FALSE	FALSE	IBS	0.1826	0.0227	IBS	TRUE	reported	textfile	486601	0.0248329	1.1953e-08	GCLC	eqtl	31684	0.00108263	34.3371	2	1	TRUE
rs12198412	T	C	T	C	0.0754847	0.0095	0.406773	0.3987	FALSE	FALSE	FALSE	IBS	0.1731	0.007	IBS	TRUE	reported	textfile	486601	0.00809626	1.1267e-20	GCLC	eqtl	31684	0.00274993	87.3634	2	1	TRUE
rs139885975	A	G	A	G	0.239322	-0.0125	0.0197191	0.0231	FALSE	FALSE	FALSE	IBS	0.6357	0.0263	IBS	TRUE	reported	textfile	486601	0.0325423	1.9207e-13	GCLC	eqtl	31684	0.00221428	70.3086	2	1	TRUE
rs17881548	A	G	A	G	0.106196	0.0002	0.0747695	0.0772	FALSE	FALSE	FALSE	IBS	0.9877	0.0159	IBS	TRUE	reported	textfile	486601	0.0162678	6.66538e-11	GCLC	eqtl	31684	0.00156035	49.5121	2	1	TRUE
rs17882672	T	C	T	C	-0.083257	-0.0059	0.134826	0.1331	FALSE	FALSE	FALSE	IBS	0.6086	0.0115	IBS	TRUE	reported	textfile	486601	0.0123549	1.597e-11	GCLC	eqtl	31684	0.00161714	51.3173	2	1	TRUE
rs3799700	T	C	T	C	0.135286	0.0139	0.2336	0.2334	FALSE	FALSE	FALSE	IBS	0.08857	0.0082	IBS	TRUE	reported	textfile	486601	0.00941289	7.71114e-47	GCLC	eqtl	31684	0.00655336	208.993	2	1	TRUE
rs4289652	T	C	T	C	0.0559211	0.0104	0.21481	0.2527	FALSE	FALSE	FALSE	IBS	0.2323	0.0087	IBS	TRUE	reported	textfile	486601	0.00974236	9.46769e-09	GCLC	eqtl	31684	0.0010549	33.4566	2	1	TRUE
rs661603	C	T	C	T	-0.142703	0.0065	0.433538	0.4327	FALSE	FALSE	FALSE	IBS	0.3484	0.007	IBS	TRUE	reported	textfile	486601	0.00798096	1.67632e-71	GCLC	eqtl	31684	0.0100022	320.09	2	1	TRUE
rs809942	A	G	A	G	-0.14029	-0.0071	0.188827	0.1944	FALSE	FALSE	FALSE	IBS	0.4133	0.0087	IBS	TRUE	reported	textfile	486601	0.0101259	1.19318e-43	GCLC	eqtl	31684	0.00602922	192.176	2	1	TRUE
rs9474614	G	A	G	A	-0.111358	-0.0135	0.0804051	0.0727	FALSE	FALSE	FALSE	IBS	0.3056	0.0132	IBS	TRUE	reported	textfile	486601	0.0146048	2.44411e-14	GCLC	eqtl	31684	0.0018338	58.2053	2	1	TRUE
rs1002371	T	C	T	C	-0.422249	-0.0115	0.168598	0.1714	FALSE	FALSE	FALSE	IBS	0.2049	0.009	IBS	TRUE	reported	textfile	486601	0.010361	1e-200	IKZF1	eqtl	31684	0.049984	1666.91	2	1	TRUE
rs10230193	A	G	A	G	0.117867	-0.0042	0.306379	0.3077	FALSE	FALSE	FALSE	IBS	0.604	0.008	IBS	TRUE	reported	textfile	486601	0.00877037	3.56273e-41	IKZF1	eqtl	31684	0.00590467	188.183	2	1	TRUE
rs10274403	G	C	G	C	0.237111	0.0186	0.206124	0.2143	FALSE	TRUE	FALSE	IBS	0.02653	0.0084	IBS	TRUE	reported	textfile	486601	0.00987996	2.83484e-127	IKZF1	eqtl	31684	0.0183999	593.872	2	1	TRUE
rs11575535	T	C	T	C	0.272047	0.0105	0.0242488	0.0253	FALSE	FALSE	FALSE	IBS	0.6289	0.0218	IBS	TRUE	reported	textfile	486601	0.02598	1.169e-25	IKZF1	eqtl	31684	0.00350225	111.348	2	1	TRUE
rs117335741	A	G	A	G	-0.352415	0.0139	0.0155125	0.0138	FALSE	FALSE	FALSE	IBS	0.6937	0.0354	IBS	TRUE	reported	textfile	486601	0.0387337	9.16722e-20	IKZF1	eqtl	31684	0.00379342	120.641	2	1	TRUE
rs117727884	A	C	A	C	0.281374	-0.0202	0.0178258	0.0188	FALSE	FALSE	FALSE	IBS	0.4549	0.027	IBS	TRUE	reported	textfile	486601	0.0337209	7.16982e-17	IKZF1	eqtl	31684	0.00277227	88.0752	2	1	TRUE
rs117989553	C	T	C	T	0.113445	-0.0056	0.0642933	0.0641	FALSE	FALSE	FALSE	IBS	0.6897	0.014	IBS	TRUE	reported	textfile	486601	0.0167802	1.3742e-11	IKZF1	eqtl	31684	0.00154848	49.1351	2	1	TRUE
rs118050676	C	T	C	T	0.372335	0.0149	0.0303192	0.0284	FALSE	FALSE	FALSE	IBS	0.4825	0.0213	IBS	TRUE	reported	textfile	486601	0.0243528	9.02525e-53	IKZF1	eqtl	31684	0.00815163	260.382	2	1	TRUE
rs150438881	A	G	A	G	-0.229717	-0.0105	0.0205523	0.0231	FALSE	FALSE	FALSE	IBS	0.6634	0.0242	IBS	TRUE	reported	textfile	486601	0.0295258	7.241e-15	IKZF1	eqtl	31684	0.00212451	67.4519	2	1	TRUE
rs150640087	T	G	T	G	-0.447745	0.024	0.0141169	0.016	FALSE	FALSE	FALSE	IBS	0.404	0.0287	IBS	TRUE	reported	textfile	486601	0.0378976	3.28113e-32	IKZF1	eqtl	31684	0.00558028	177.787	2	1	TRUE
rs17552904	T	G	T	G	-0.112459	-0.01	0.253674	0.2532	FALSE	FALSE	FALSE	IBS	0.2017	0.0078	IBS	TRUE	reported	textfile	486601	0.0091078	5.01856e-35	IKZF1	eqtl	31684	0.00478876	152.447	2	1	TRUE
rs17634132	A	G	A	G	-0.065562	0.0006	0.171604	0.1903	FALSE	FALSE	FALSE	IBS	0.952	0.0093	IBS	TRUE	reported	textfile	486601	0.0106046	6.31339e-10	IKZF1	eqtl	31684	0.00122208	38.7653	2	1	TRUE
rs17664743	A	G	A	G	0.0930433	0.0064	0.197677	0.2068	FALSE	FALSE	FALSE	IBS	0.4505	0.0085	IBS	TRUE	reported	textfile	486601	0.00996138	9.5971e-21	IKZF1	eqtl	31684	0.00274603	87.2393	2	1	TRUE
rs35928979	A	G	A	G	0.263054	0.0149	0.02386	0.0236	FALSE	FALSE	FALSE	IBS	0.5342	0.024	IBS	TRUE	reported	textfile	486601	0.0264632	2.7771e-23	IKZF1	eqtl	31684	0.00322331	102.451	2	1	TRUE
rs5014165	T	A	T	A	0.989141	0.0323	0.0484497	0.0448	FALSE	TRUE	FALSE	IBS	0.08771	0.0189	IBS	TRUE	reported	textfile	486601	0.0191259	1e-200	IKZF1	eqtl	31684	0.090213	3141.54	2	1	TRUE
rs62445870	T	C	T	C	-0.24587	0.0005	0.0191602	0.0228	FALSE	FALSE	FALSE	IBS	0.9827	0.0236	IBS	TRUE	reported	textfile	486601	0.0300898	3.0534e-16	IKZF1	eqtl	31684	0.00227216	72.1506	2	1	TRUE
rs62447178	C	T	C	T	0.129273	-0.0055	0.0956621	0.1198	FALSE	FALSE	FALSE	IBS	0.6098	0.0107	IBS	TRUE	reported	textfile	486601	0.0135822	1.76881e-21	IKZF1	eqtl	31684	0.00289145	91.8727	2	1	TRUE
rs6583442	G	T	G	T	-0.12093	-0.0079	0.0371768	0.0437	FALSE	FALSE	FALSE	IBS	0.6765	0.0188	IBS	TRUE	reported	textfile	486601	0.0211548	1.088e-08	IKZF1	eqtl	31684	0.00104693	33.2035	2	1	TRUE
rs71538380	C	T	C	T	0.177602	0.0447	0.0216015	0.022	FALSE	FALSE	FALSE	IBS	0.0723	0.0249	IBS	TRUE	reported	textfile	486601	0.0293092	1.3646e-09	IKZF1	eqtl	31684	0.00133329	42.2978	2	1	TRUE
rs73348121	C	T	C	T	0.418465	0.0119	0.0143873	0.016	FALSE	FALSE	FALSE	IBS	0.7066	0.0315	IBS	TRUE	reported	textfile	486601	0.0450233	1.4804e-20	IKZF1	eqtl	31684	0.00496631	158.128	2	1	TRUE
rs76806098	G	A	G	A	-0.215405	-0.0376	0.0184819	0.0261	FALSE	FALSE	FALSE	IBS	0.1264	0.0246	IBS	TRUE	reported	textfile	486601	0.0320429	1.7876e-11	IKZF1	eqtl	31684	0.0016834	53.4233	2	1	TRUE
rs7785321	T	C	T	C	-0.12972	-0.0099	0.084906	0.1003	FALSE	FALSE	FALSE	IBS	0.4265	0.0125	IBS	TRUE	reported	textfile	486601	0.0142587	9.23502e-20	IKZF1	eqtl	31684	0.00261486	83.0611	2	1	TRUE
rs7790846	A	G	A	G	-0.143696	-0.0164	0.298288	0.282	FALSE	FALSE	FALSE	IBS	0.03034	0.0076	IBS	TRUE	reported	textfile	486601	0.00869054	2.0606e-61	IKZF1	eqtl	31684	0.00864399	276.247	2	1	TRUE
rs7800411	C	T	C	T	0.116765	0.0148	0.319863	0.3236	FALSE	FALSE	FALSE	IBS	0.04351	0.0073	IBS	TRUE	reported	textfile	486601	0.0084926	5.16386e-43	IKZF1	eqtl	31684	0.0059322	189.066	2	1	TRUE
rs7805434	C	G	C	G	-0.226152	-0.0094	0.301687	0.3052	FALSE	TRUE	FALSE	IBS	0.2024	0.0074	IBS	TRUE	reported	textfile	486601	0.00857711	3.28535e-153	IKZF1	eqtl	31684	0.0215495	697.768	2	1	TRUE
rs78699863	C	A	C	A	-0.239167	0.0035	0.164423	0.1589	FALSE	FALSE	FALSE	IBS	0.7111	0.0093	IBS	TRUE	reported	textfile	486601	0.0106473	9.59469e-112	IKZF1	eqtl	31684	0.0157174	505.911	2	1	TRUE
rs10031633	A	G	A	G	0.0735321	-0.0117	0.171459	0.1837	FALSE	FALSE	FALSE	IBS	0.2232	0.0096	IBS	TRUE	reported	textfile	486601	0.0106813	5.81131e-12	PPP3CA	eqtl	31684	0.00153624	48.7459	2	1	TRUE
rs114938127	G	A	G	A	-0.320955	0.0097	0.0204985	0.032	FALSE	FALSE	FALSE	IBS	0.6554	0.0218	IBS	TRUE	reported	textfile	486601	0.0323367	3.22808e-23	PPP3CA	eqtl	31684	0.00413662	131.601	2	1	TRUE
rs17031191	T	C	T	C	0.0946091	0.007	0.0649484	0.0638	FALSE	FALSE	FALSE	IBS	0.6427	0.015	IBS	TRUE	reported	textfile	486601	0.0169271	2.2812e-08	PPP3CA	eqtl	31684	0.00108718	34.4814	2	1	TRUE
rs2850368	C	T	C	T	-0.165523	0.0093	0.295693	0.2888	FALSE	FALSE	FALSE	IBS	0.2199	0.0076	IBS	TRUE	reported	textfile	486601	0.00874643	7.15313e-80	PPP3CA	eqtl	31684	0.0114117	365.718	2	1	TRUE
rs2850979	C	T	C	T	0.08819	-0.0022	0.222087	0.2372	FALSE	FALSE	FALSE	IBS	0.779	0.008	IBS	TRUE	reported	textfile	486601	0.00957691	3.3041e-20	PPP3CA	eqtl	31684	0.00268734	85.3698	2	1	TRUE
rs78537391	T	C	T	C	-0.131595	-0.0074	0.0505771	0.0392	FALSE	FALSE	FALSE	IBS	0.6766	0.0178	IBS	TRUE	reported	textfile	486601	0.0183557	7.54369e-13	PPP3CA	eqtl	31684	0.00166312	52.7786	2	1	TRUE
rs952506	A	G	A	G	0.134616	-0.0091	0.204881	0.2091	FALSE	FALSE	FALSE	IBS	0.2779	0.0084	IBS	TRUE	reported	textfile	486601	0.00986513	2.14443e-42	PPP3CA	eqtl	31684	0.00590415	188.166	2	1	TRUE
rs10031922	T	C	T	C	0.16145	0.0053	0.0434552	0.0446	FALSE	FALSE	FALSE	IBS	0.7709	0.0182	IBS	TRUE	reported	textfile	486601	0.0238366	1.2596e-11	GAK	eqtl	31684	0.00216697	68.8031	2	1	TRUE
rs187393339	G	A	G	A	-0.101155	-0.0071	0.127969	0.1662	FALSE	FALSE	FALSE	IBS	0.5055	0.0107	IBS	TRUE	reported	textfile	486601	0.0163422	6.0241e-10	GAK	eqtl	31684	0.00228371	72.5182	2	1	TRUE
rs4234854	C	G	C	G	-0.0493874	0.0135	0.279795	0.2759	FALSE	TRUE	FALSE	IBS	0.07679	0.0076	IBS	TRUE	reported	textfile	486601	0.00886159	2.50099e-08	GAK	eqtl	31684	0.000983011	31.1744	2	1	TRUE
rs78256167	A	G	A	G	-0.157595	-0.0534	0.0310692	0.0262	FALSE	FALSE	FALSE	IBS	0.02646	0.024	IBS	TRUE	reported	textfile	486601	0.0269254	4.8278e-09	GAK	eqtl	31684	0.00149533	47.4461	2	1	TRUE
rs899387	T	C	T	C	-0.0548054	0.0047	0.351421	0.3359	FALSE	FALSE	FALSE	IBS	0.5837	0.0085	IBS	TRUE	reported	textfile	486601	0.00993031	3.4093e-08	GAK	eqtl	31684	0.0013692	43.4385	2	1	TRUE
rs10033814	G	A	G	A	-0.0880374	-0.0147	0.32636	0.3453	FALSE	FALSE	FALSE	IBS	0.06947	0.0081	IBS	TRUE	reported	textfile	486601	0.00943615	1.0607e-20	SPINK2	eqtl	31684	0.00340792	108.339	2	1	TRUE
rs11732488	G	A	G	A	-0.0939418	0.0037	0.132267	0.1382	FALSE	FALSE	FALSE	IBS	0.7309	0.0107	IBS	TRUE	reported	textfile	486601	0.0128112	2.25389e-13	SPINK2	eqtl	31684	0.00202575	64.31	2	1	TRUE
rs12499072	G	T	G	T	-0.0789011	-0.0125	0.14461	0.1415	FALSE	FALSE	FALSE	IBS	0.2045	0.0098	IBS	TRUE	reported	textfile	486601	0.0123426	1.6309e-10	SPINK2	eqtl	31684	0.00154013	48.8698	2	1	TRUE
rs1399002	A	G	A	G	-0.0701541	0.0022	0.435076	0.4236	FALSE	FALSE	FALSE	IBS	0.7661	0.0072	IBS	TRUE	reported	textfile	486601	0.00873324	9.51178e-16	SPINK2	eqtl	31684	0.00241931	76.8344	2	1	TRUE
rs149518290	A	G	A	G	0.220507	0.0038	0.0401976	0.036	FALSE	FALSE	FALSE	IBS	0.8516	0.0203	IBS	TRUE	reported	textfile	486601	0.0253206	3.07651e-18	SPINK2	eqtl	31684	0.00375195	119.317	2	1	TRUE
rs28656303	G	A	G	A	0.459631	0.0097	0.0218841	0.0215	FALSE	FALSE	FALSE	IBS	0.698	0.0251	IBS	TRUE	reported	textfile	486601	0.0304037	1.2398e-51	SPINK2	eqtl	31684	0.00904415	289.152	2	1	TRUE
rs34862525	T	C	T	C	-0.126883	0.0012	0.0941269	0.0922	FALSE	FALSE	FALSE	IBS	0.9277	0.0129	IBS	TRUE	reported	textfile	486601	0.0151567	5.69377e-17	SPINK2	eqtl	31684	0.00274548	87.2217	2	1	TRUE
rs35867715	C	T	C	T	-0.232471	-0.0145	0.226694	0.2328	FALSE	FALSE	FALSE	IBS	0.1094	0.009	IBS	TRUE	reported	textfile	486601	0.0111638	2.64544e-96	SPINK2	eqtl	31684	0.0189478	611.899	2	1	TRUE
rs4495110	G	T	G	T	-0.101999	-0.0102	0.501128	0.4617	FALSE	FALSE	FALSE	IBS	0.2555	0.0089	IBS	TRUE	reported	textfile	486601	0.0157927	1.0568e-10	SPINK2	eqtl	31684	0.00520187	165.667	2	1	TRUE
rs56061309	A	G	A	G	0.193553	0.0277	0.0319125	0.0451	FALSE	FALSE	FALSE	IBS	0.1003	0.0169	IBS	TRUE	reported	textfile	486601	0.0248343	6.50232e-15	SPINK2	eqtl	31684	0.00231476	73.5063	2	1	TRUE
rs62309949	A	C	A	C	0.304163	-0.0287	0.0146318	0.0203	FALSE	FALSE	FALSE	IBS	0.3335	0.0297	IBS	TRUE	reported	textfile	486601	0.0430557	1.6131e-12	SPINK2	eqtl	31684	0.00266771	84.7445	2	1	TRUE
rs67787760	C	T	C	T	0.155638	0.0039	0.0452898	0.0441	FALSE	FALSE	FALSE	IBS	0.8283	0.0178	IBS	TRUE	reported	textfile	486601	0.0213226	2.89481e-13	SPINK2	eqtl	31684	0.00209476	66.5053	2	1	TRUE
rs6818605	A	G	A	G	0.226418	-0.0003	0.258467	0.2575	FALSE	FALSE	FALSE	IBS	0.9656	0.0078	IBS	TRUE	reported	textfile	486601	0.00986504	1.42015e-116	SPINK2	eqtl	31684	0.0196511	635.067	2	1	TRUE
rs6852988	C	G	C	G	-0.0756698	0.0051	0.115933	0.1323	FALSE	TRUE	FALSE	IBS	0.6387	0.0108	IBS	TRUE	reported	textfile	486601	0.0136494	2.9598e-08	SPINK2	eqtl	31684	0.00117373	37.2297	2	1	TRUE
rs7663813	A	G	A	G	-0.132169	0.0035	0.0885832	0.0941	FALSE	FALSE	FALSE	IBS	0.7821	0.0127	IBS	TRUE	reported	textfile	486601	0.0160939	2.16811e-16	SPINK2	eqtl	31684	0.0028207	89.6183	2	1	TRUE
rs781539	G	C	G	C	0.203503	0.0058	0.3532	0.3745	FALSE	TRUE	FALSE	IBS	0.4349	0.0075	IBS	TRUE	reported	textfile	486601	0.00922759	8.78281e-108	SPINK2	eqtl	31684	0.0189218	611.042	2	1	TRUE
rs1003531	T	G	T	G	0.0772706	-0.0029	0.270473	0.2891	FALSE	FALSE	FALSE	IBS	0.7337	0.0085	IBS	TRUE	reported	textfile	486601	0.0102655	5.18401e-14	AMH	eqtl	31684	0.00235626	74.8275	2	1	TRUE
rs10417628	T	C	T	C	-0.255276	0.0037	0.0220505	0.0246	FALSE	FALSE	FALSE	IBS	0.8839	0.0256	IBS	TRUE	reported	textfile	486601	0.0373276	7.98588e-12	AMH	eqtl	31684	0.00281051	89.2935	2	1	TRUE
rs139821116	G	A	G	A	-0.412606	0.0214	0.0194695	0.0145	FALSE	FALSE	FALSE	IBS	0.5025	0.0319	IBS	TRUE	reported	textfile	486601	0.042362	2.0355e-22	AMH	eqtl	31684	0.00650005	207.282	2	1	TRUE
rs7249235	A	C	A	C	-0.336537	0.0064	0.0910605	0.0882	FALSE	FALSE	FALSE	IBS	0.6116	0.0126	IBS	TRUE	reported	textfile	486601	0.0157187	1.07812e-101	AMH	eqtl	31684	0.0187482	605.331	2	1	TRUE
rs886449	A	G	A	G	0.0708356	0.0025	0.206992	0.2164	FALSE	FALSE	FALSE	IBS	0.7834	0.0091	IBS	TRUE	reported	textfile	486601	0.0112878	3.4874e-10	AMH	eqtl	31684	0.00164727	52.2749	2	1	TRUE
rs10037386	T	C	T	C	0.117371	0.0128	0.107219	0.1069	FALSE	FALSE	FALSE	IBS	0.2442	0.011	IBS	TRUE	reported	textfile	486601	0.0128229	5.52721e-20	ITK	eqtl	31684	0.00263735	83.7776	2	1	TRUE
rs114797179	C	T	C	T	0.282777	0.0283	0.0218909	0.0193	FALSE	FALSE	FALSE	IBS	0.2946	0.027	IBS	TRUE	reported	textfile	486601	0.0279833	5.23889e-24	ITK	eqtl	31684	0.00342428	108.861	2	1	TRUE
rs13357051	T	G	T	G	0.165293	-0.0006	0.0228797	0.0254	FALSE	FALSE	FALSE	IBS	0.9805	0.0238	IBS	TRUE	reported	textfile	486601	0.0282234	4.72441e-09	ITK	eqtl	31684	0.00122162	38.7508	2	1	TRUE
rs148400840	T	C	T	C	-0.198045	0.0045	0.0222209	0.0184	FALSE	FALSE	FALSE	IBS	0.8699	0.0272	IBS	TRUE	reported	textfile	486601	0.0276383	7.74469e-13	ITK	eqtl	31684	0.00170436	54.0896	2	1	TRUE
rs17054345	C	G	C	G	0.132646	0.014	0.150868	0.1405	FALSE	TRUE	FALSE	IBS	0.168	0.0102	IBS	TRUE	reported	textfile	486601	0.0110947	6.05478e-33	ITK	eqtl	31684	0.00450807	143.471	2	1	TRUE
rs17595865	A	G	A	G	-0.121173	-0.0133	0.074554	0.0699	FALSE	FALSE	FALSE	IBS	0.3611	0.0146	IBS	TRUE	reported	textfile	486601	0.0155064	5.52251e-15	ITK	eqtl	31684	0.00202611	64.3216	2	1	TRUE
rs2436382	A	G	A	G	-0.0705709	-0.0013	0.251701	0.2557	FALSE	FALSE	FALSE	IBS	0.866	0.0078	IBS	TRUE	reported	textfile	486601	0.00914487	1.191e-14	ITK	eqtl	31684	0.00187604	59.5483	2	1	TRUE
rs30142	A	G	A	G	-0.0950368	-0.0056	0.277947	0.2936	FALSE	FALSE	FALSE	IBS	0.4572	0.0075	IBS	TRUE	reported	textfile	486601	0.00885199	6.88189e-27	ITK	eqtl	31684	0.00362531	115.275	2	1	TRUE
rs4704857	A	G	A	G	0.315783	0.0463	0.0321947	0.0248	FALSE	FALSE	FALSE	IBS	0.0464	0.0232	IBS	TRUE	reported	textfile	486601	0.0228497	1.93071e-43	ITK	eqtl	31684	0.00621412	198.107	2	1	TRUE
rs511133	A	G	A	G	-0.0837906	-0.0074	0.0830785	0.0848	FALSE	FALSE	FALSE	IBS	0.5502	0.0124	IBS	TRUE	reported	textfile	486601	0.0144891	7.338e-09	ITK	eqtl	31684	0.00106965	33.9249	2	1	TRUE
rs55823210	A	G	A	G	0.115312	0.0108	0.156103	0.1643	FALSE	FALSE	FALSE	IBS	0.2601	0.0096	IBS	TRUE	reported	textfile	486601	0.0109467	6.022e-26	ITK	eqtl	31684	0.00350332	111.382	2	1	TRUE
rs6876898	A	G	A	G	0.225609	0.0161	0.268781	0.2416	FALSE	FALSE	FALSE	IBS	0.04515	0.008	IBS	TRUE	reported	textfile	486601	0.00887064	1.08307e-142	ITK	eqtl	31684	0.0200073	646.813	2	1	TRUE
rs727588	A	C	A	C	-0.0890713	0.0046	0.443561	0.4382	FALSE	FALSE	FALSE	IBS	0.5028	0.0069	IBS	TRUE	reported	textfile	486601	0.00798101	6.37036e-29	ITK	eqtl	31684	0.0039163	124.564	2	1	TRUE
rs76246936	A	G	A	G	-0.154536	0.0028	0.0518559	0.0669	FALSE	FALSE	FALSE	IBS	0.854	0.0152	IBS	TRUE	reported	textfile	486601	0.0183661	3.95591e-17	ITK	eqtl	31684	0.00234834	74.5754	2	1	TRUE
rs76556455	C	T	C	T	0.221445	-0.03	0.0290135	0.0318	FALSE	FALSE	FALSE	IBS	0.1252	0.0196	IBS	TRUE	reported	textfile	486601	0.0249606	7.19733e-19	ITK	eqtl	31684	0.00276296	87.7787	2	1	TRUE
rs78969277	C	T	C	T	-0.0782062	-0.0125	0.0892466	0.0985	FALSE	FALSE	FALSE	IBS	0.2989	0.012	IBS	TRUE	reported	textfile	486601	0.0139519	2.0777e-08	ITK	eqtl	31684	0.000994271	31.5319	2	1	TRUE
rs10037659	T	C	T	C	0.101875	0.0001	0.0486047	0.0393	FALSE	FALSE	FALSE	IBS	0.9937	0.0188	IBS	TRUE	reported	textfile	486601	0.018597	4.3016e-08	NDFIP1	eqtl	31684	0.000959853	30.4393	2	1	TRUE
rs111289047	A	G	A	G	-0.0660285	0.0133	0.164853	0.161	FALSE	FALSE	FALSE	IBS	0.1784	0.0099	IBS	TRUE	reported	textfile	486601	0.0108343	1.0985e-09	NDFIP1	eqtl	31684	0.00120047	38.0791	2	1	TRUE
rs114968533	A	G	A	G	0.20754	-0.0032	0.0201705	0.0304	FALSE	FALSE	FALSE	IBS	0.8931	0.0238	IBS	TRUE	reported	textfile	486601	0.034751	2.3408e-09	NDFIP1	eqtl	31684	0.00170255	54.0323	2	1	TRUE
rs11740826	T	C	T	C	0.174566	-0.0043	0.0198609	0.0208	FALSE	FALSE	FALSE	IBS	0.8707	0.0263	IBS	TRUE	reported	textfile	486601	0.03163	3.4093e-08	NDFIP1	eqtl	31684	0.00118641	37.6326	2	1	TRUE
rs11948854	A	G	A	G	0.18337	0.0043	0.10659	0.1055	FALSE	FALSE	FALSE	IBS	0.7034	0.0114	IBS	TRUE	reported	textfile	486601	0.0129014	7.58768e-46	NDFIP1	eqtl	31684	0.00640404	204.2	2	1	TRUE
rs141627459	A	G	A	G	-0.213791	0.0111	0.0296074	0.0477	FALSE	FALSE	FALSE	IBS	0.5571	0.0189	IBS	TRUE	reported	textfile	486601	0.0270512	2.7183e-15	NDFIP1	eqtl	31684	0.00262637	83.4279	2	1	TRUE
rs146602774	A	C	A	C	0.209711	-0.0116	0.0206883	0.0192	FALSE	FALSE	FALSE	IBS	0.7019	0.0304	IBS	TRUE	reported	textfile	486601	0.0299416	2.4876e-12	NDFIP1	eqtl	31684	0.00178204	56.5595	2	1	TRUE
rs164508	T	C	T	C	0.129444	-0.0263	0.0569687	0.0636	FALSE	FALSE	FALSE	IBS	0.101	0.016	IBS	TRUE	reported	textfile	486601	0.017644	2.1942e-13	NDFIP1	eqtl	31684	0.00180035	57.1415	2	1	TRUE
rs2232193	C	G	C	G	0.0812787	0.0129	0.163634	0.148	FALSE	TRUE	FALSE	IBS	0.2227	0.0106	IBS	TRUE	reported	textfile	486601	0.0115739	2.17779e-12	NDFIP1	eqtl	31684	0.00180823	57.3921	2	1	TRUE
rs2438594	C	T	C	T	0.138196	-0.0101	0.17385	0.1788	FALSE	FALSE	FALSE	IBS	0.2871	0.0094	IBS	TRUE	reported	textfile	486601	0.0105108	1.74741e-39	NDFIP1	eqtl	31684	0.00548598	174.766	2	1	TRUE
rs4912810	T	C	T	C	0.0885344	0.0045	0.0739391	0.0767	FALSE	FALSE	FALSE	IBS	0.7341	0.0131	IBS	TRUE	reported	textfile	486601	0.0152022	5.75241e-09	NDFIP1	eqtl	31684	0.00107342	34.0445	2	1	TRUE
rs55725639	G	A	G	A	-0.170567	-0.0123	0.102347	0.1191	FALSE	FALSE	FALSE	IBS	0.321	0.0124	IBS	TRUE	reported	textfile	486601	0.0144551	3.91239e-32	NDFIP1	eqtl	31684	0.00534569	170.272	2	1	TRUE
rs55912794	A	G	A	G	-0.0855757	0.0032	0.401176	0.4177	FALSE	FALSE	FALSE	IBS	0.6549	0.0071	IBS	TRUE	reported	textfile	486601	0.00813302	6.84055e-26	NDFIP1	eqtl	31684	0.00351856	111.869	2	1	TRUE
rs59348458	T	C	T	C	-0.115425	0.0099	0.0520431	0.0818	FALSE	FALSE	FALSE	IBS	0.4907	0.0144	IBS	TRUE	reported	textfile	486601	0.0193341	2.3725e-09	NDFIP1	eqtl	31684	0.00131456	41.7028	2	1	TRUE
rs6886432	T	C	T	C	0.155737	-0.0211	0.0757672	0.0779	FALSE	FALSE	FALSE	IBS	0.1149	0.0134	IBS	TRUE	reported	textfile	486601	0.0153593	3.68608e-24	NDFIP1	eqtl	31684	0.00339685	107.986	2	1	TRUE
rs71587207	G	C	G	C	0.100688	0.0003	0.0779088	0.0943	FALSE	TRUE	FALSE	IBS	0.9778	0.0126	IBS	TRUE	reported	textfile	486601	0.0157605	1.67411e-10	NDFIP1	eqtl	31684	0.00145662	46.2159	2	1	TRUE
rs72801932	A	G	A	G	0.122974	0.0048	0.0642214	0.0678	FALSE	FALSE	FALSE	IBS	0.7462	0.0149	IBS	TRUE	reported	textfile	486601	0.0163204	4.88329e-14	NDFIP1	eqtl	31684	0.00181765	57.6915	2	1	TRUE
rs73288917	G	A	G	A	-0.131086	0.0144	0.105518	0.0989	FALSE	FALSE	FALSE	IBS	0.2326	0.012	IBS	TRUE	reported	textfile	486601	0.012977	5.44591e-24	NDFIP1	eqtl	31684	0.0032437	103.101	2	1	TRUE
rs74326323	T	C	T	C	-0.109465	0.0058	0.0753129	0.0679	FALSE	FALSE	FALSE	IBS	0.6867	0.0143	IBS	TRUE	reported	textfile	486601	0.0150406	3.38809e-13	NDFIP1	eqtl	31684	0.00166896	52.9642	2	1	TRUE
rs7701775	A	G	A	G	-0.0672802	-0.0057	0.360462	0.3521	FALSE	FALSE	FALSE	IBS	0.4869	0.0083	IBS	TRUE	reported	textfile	486601	0.00859393	4.92548e-15	NDFIP1	eqtl	31684	0.00208704	66.2598	2	1	TRUE
rs78950299	T	C	T	C	-0.201002	0.0318	0.0834233	0.0956	FALSE	FALSE	FALSE	IBS	0.01604	0.0132	IBS	TRUE	reported	textfile	486601	0.0156964	1.5254e-37	NDFIP1	eqtl	31684	0.00617856	196.966	2	1	TRUE
rs10039222	T	C	T	C	0.107394	-0.0034	0.183445	0.1824	FALSE	FALSE	FALSE	IBS	0.7189	0.0095	IBS	TRUE	reported	textfile	486601	0.0190287	1.6634e-08	HEXB	eqtl	31684	0.00345526	109.849	2	1	TRUE
rs111571384	T	C	T	C	-0.522654	-0.0167	0.0152319	0.0121	FALSE	FALSE	FALSE	IBS	0.6841	0.041	IBS	TRUE	reported	textfile	486601	0.0858837	1.1606e-09	HEXB	eqtl	31684	0.00819496	261.778	2	1	TRUE
rs114542784	G	C	G	C	-0.493199	0.0115	0.0147973	0.0168	FALSE	TRUE	FALSE	IBS	0.6792	0.0277	IBS	TRUE	reported	textfile	486601	0.0728291	1.2701e-11	HEXB	eqtl	31684	0.00709222	226.301	2	1	TRUE
rs11743615	T	C	T	C	-0.2447	0.0141	0.129332	0.1247	FALSE	FALSE	FALSE	IBS	0.1977	0.011	IBS	TRUE	reported	textfile	486601	0.0218428	3.95051e-29	HEXB	eqtl	31684	0.0134852	433.077	2	1	TRUE
rs11746069	C	A	C	A	-0.258585	0.0083	0.0898883	0.0996	FALSE	FALSE	FALSE	IBS	0.4702	0.0115	IBS	TRUE	reported	textfile	486601	0.0256497	6.6768e-24	HEXB	eqtl	31684	0.0109404	350.449	2	1	TRUE
rs35288236	T	C	T	C	0.139077	-0.0062	0.122796	0.1334	FALSE	FALSE	FALSE	IBS	0.5712	0.011	IBS	TRUE	reported	textfile	486601	0.0224391	5.7185e-10	HEXB	eqtl	31684	0.00416702	132.572	2	1	TRUE
rs79357178	T	C	T	C	0.474857	0.0084	0.0193562	0.0236	FALSE	FALSE	FALSE	IBS	0.7368	0.0251	IBS	TRUE	reported	textfile	486601	0.0637768	9.65047e-14	HEXB	eqtl	31684	0.00856026	273.548	2	1	TRUE
rs820866	G	A	G	A	-0.340752	0.0097	0.425891	0.4309	FALSE	FALSE	FALSE	IBS	0.1671	0.007	IBS	TRUE	reported	textfile	486601	0.0144935	3.17785e-122	HEXB	eqtl	31684	0.0567806	1907.21	2	1	TRUE
rs10039983	T	C	T	C	-0.106028	0.0089	0.449047	0.4781	FALSE	FALSE	FALSE	IBS	0.1905	0.0068	IBS	TRUE	reported	textfile	486601	0.00806052	1.61399e-39	PTGER4	eqtl	31684	0.0055626	177.22	2	1	TRUE
rs112647987	T	G	T	G	0.102941	0.0046	0.0725416	0.0657	FALSE	FALSE	FALSE	IBS	0.7404	0.0139	IBS	TRUE	reported	textfile	486601	0.015504	3.1454e-11	PTGER4	eqtl	31684	0.0014259	45.2398	2	1	TRUE
rs13156302	T	C	T	C	0.0732657	0.0061	0.17901	0.1931	FALSE	FALSE	FALSE	IBS	0.4853	0.0087	IBS	TRUE	reported	textfile	486601	0.0103732	1.62951e-12	PTGER4	eqtl	31684	0.00157778	50.0662	2	1	TRUE
rs143865977	T	C	T	C	0.260887	0.0443	0.0201135	0.0151	FALSE	FALSE	FALSE	IBS	0.1472	0.0306	IBS	TRUE	reported	textfile	486601	0.0313875	9.4261e-17	PTGER4	eqtl	31684	0.00268286	85.2271	2	1	TRUE
rs62358057	G	T	G	T	-0.142755	-0.0187	0.0599423	0.0569	FALSE	FALSE	FALSE	IBS	0.2148	0.0151	IBS	TRUE	reported	textfile	486601	0.0174722	3.0737e-16	PTGER4	eqtl	31684	0.00229668	72.9309	2	1	TRUE
rs72747942	T	C	T	C	0.0987071	-0.0156	0.0536404	0.0566	FALSE	FALSE	FALSE	IBS	0.3039	0.0152	IBS	TRUE	reported	textfile	486601	0.017748	2.6731e-08	PTGER4	eqtl	31684	0.000989179	31.3702	2	1	TRUE
rs75627498	C	T	C	T	-0.0888846	0.0091	0.0774603	0.0728	FALSE	FALSE	FALSE	IBS	0.4858	0.0131	IBS	TRUE	reported	textfile	486601	0.0148796	2.3207e-09	PTGER4	eqtl	31684	0.00112914	35.8138	2	1	TRUE
rs76506460	T	C	T	C	-0.262963	-0.0032	0.026269	0.033	FALSE	FALSE	FALSE	IBS	0.872	0.0198	IBS	TRUE	reported	textfile	486601	0.0263073	1.59001e-23	PTGER4	eqtl	31684	0.00353754	112.474	2	1	TRUE
rs77684076	T	C	T	C	-0.106145	0.0074	0.065429	0.0652	FALSE	FALSE	FALSE	IBS	0.5965	0.014	IBS	TRUE	reported	textfile	486601	0.0160534	3.7916e-11	PTGER4	eqtl	31684	0.00137788	43.7143	2	1	TRUE
rs906064	A	G	A	G	-0.265131	-0.0177	0.102246	0.088	FALSE	FALSE	FALSE	IBS	0.1407	0.012	IBS	TRUE	reported	textfile	486601	0.013663	7.00195e-84	PTGER4	eqtl	31684	0.0129049	414.198	2	1	TRUE
rs10042117	A	G	A	G	-0.130105	-0.003	0.0417086	0.0478	FALSE	FALSE	FALSE	IBS	0.8628	0.0176	IBS	TRUE	reported	textfile	486601	0.0225399	7.82431e-09	PGGT1B	eqtl	31684	0.00135314	42.9281	2	1	TRUE
rs10068248	G	T	G	T	-0.145435	0.0115	0.063939	0.0613	FALSE	FALSE	FALSE	IBS	0.4355	0.0147	IBS	TRUE	reported	textfile	486601	0.0178746	4.072e-16	PGGT1B	eqtl	31684	0.00253185	80.4177	2	1	TRUE
rs115126228	C	T	C	T	-0.19525	0.0443	0.0219592	0.0141	FALSE	FALSE	FALSE	IBS	0.1675	0.0321	IBS	TRUE	reported	textfile	486601	0.0325015	1.8852e-09	PGGT1B	eqtl	31684	0.00163752	51.9649	2	1	TRUE
rs115253040	T	C	T	C	-0.281609	0.0498	0.019633	0.0232	FALSE	FALSE	FALSE	IBS	0.04455	0.0248	IBS	TRUE	reported	textfile	486601	0.0362992	8.62789e-15	PGGT1B	eqtl	31684	0.0030528	97.015	2	1	TRUE
rs143001311	T	C	T	C	0.265356	-0.0049	0.0328425	0.0305	FALSE	FALSE	FALSE	IBS	0.8172	0.0214	IBS	TRUE	reported	textfile	486601	0.0256457	4.31797e-25	PGGT1B	eqtl	31684	0.00447323	142.358	2	1	TRUE
rs265413	G	A	G	A	0.0610887	0.0018	0.442989	0.4488	FALSE	FALSE	FALSE	IBS	0.8143	0.0075	IBS	TRUE	reported	textfile	486601	0.00878696	3.59629e-12	PGGT1B	eqtl	31684	0.00184166	58.455	2	1	TRUE
rs267286	A	C	A	C	0.198381	-0.0045	0.125537	0.1153	FALSE	FALSE	FALSE	IBS	0.6801	0.0108	IBS	TRUE	reported	textfile	486601	0.0143554	1.95231e-43	PGGT1B	eqtl	31684	0.00864059	276.137	2	1	TRUE
rs34872765	T	C	T	C	-0.285559	0.0021	0.0256636	0.0285	FALSE	FALSE	FALSE	IBS	0.9272	0.0226	IBS	TRUE	reported	textfile	486601	0.0288297	3.9597e-23	PGGT1B	eqtl	31684	0.00407801	129.729	2	1	TRUE
rs55650708	G	A	G	A	0.0628069	-0.0079	0.285399	0.2902	FALSE	FALSE	FALSE	IBS	0.3042	0.0076	IBS	TRUE	reported	textfile	486601	0.00968974	9.0635e-11	PGGT1B	eqtl	31684	0.00160902	51.059	2	1	TRUE
rs74916276	G	A	G	A	-0.381048	0.0094	0.0149186	0.0189	FALSE	FALSE	FALSE	IBS	0.7425	0.0288	IBS	TRUE	reported	textfile	486601	0.0445931	1.2854e-17	PGGT1B	eqtl	31684	0.00426766	135.787	2	1	TRUE
rs7719404	G	C	G	C	0.0627542	-0.0082	0.336045	0.3522	FALSE	TRUE	FALSE	IBS	0.2524	0.0072	IBS	TRUE	reported	textfile	486601	0.00926234	1.24231e-11	PGGT1B	eqtl	31684	0.00175732	55.7735	2	1	TRUE
rs9326953	C	T	C	T	-0.281062	0.0096	0.228446	0.2445	FALSE	FALSE	FALSE	IBS	0.2276	0.0079	IBS	TRUE	reported	textfile	486601	0.0102833	1.77251e-164	PGGT1B	eqtl	31684	0.0278474	907.533	2	1	TRUE
rs10042362	A	G	A	G	-0.0569714	0.0018	0.406028	0.3908	FALSE	FALSE	FALSE	IBS	0.8024	0.0071	IBS	TRUE	reported	textfile	486601	0.00811004	2.1437e-12	TRIO	eqtl	31684	0.00156555	49.6774	2	1	TRUE
rs1697170	T	G	T	G	0.255853	-0.0008	0.049914	0.0509	FALSE	FALSE	FALSE	IBS	0.9605	0.0156	IBS	TRUE	reported	textfile	486601	0.0183771	4.63086e-44	TRIO	eqtl	31684	0.00620864	197.931	2	1	TRUE
rs248928	G	C	G	C	0.0649958	-0.0164	0.470827	0.4872	FALSE	TRUE	TRUE	IBS	0.01678	0.0069	IBS	TRUE	reported	textfile	486601	0.00799358	4.25761e-16	TRIO	eqtl	31684	0.00210504	66.8324	2	1	FALSE
rs26212	T	C	T	C	-0.0646625	-0.0031	0.469954	0.4651	FALSE	FALSE	FALSE	IBS	0.6494	0.0069	IBS	TRUE	reported	textfile	486601	0.0079781	5.2746e-16	TRIO	eqtl	31684	0.00208307	66.1336	2	1	TRUE
rs72740380	C	T	C	T	0.0901173	-0.0084	0.0958886	0.1005	FALSE	FALSE	FALSE	IBS	0.4609	0.0113	IBS	TRUE	reported	textfile	486601	0.0135283	2.7123e-11	TRIO	eqtl	31684	0.00140811	44.6745	2	1	TRUE
rs10042648	C	T	C	T	-0.379775	-0.0162	0.0243598	0.0161	FALSE	FALSE	FALSE	IBS	0.5775	0.0292	IBS	TRUE	reported	textfile	486601	0.0265897	2.80118e-46	KCNMB1	eqtl	31684	0.00685561	218.699	2	1	TRUE
rs10065857	T	G	T	G	-0.182287	-0.0463	0.0413497	0.0464	FALSE	FALSE	FALSE	IBS	0.01399	0.0189	IBS	TRUE	reported	textfile	486601	0.0213016	1.1544e-17	KCNMB1	eqtl	31684	0.00263435	83.682	2	1	TRUE
rs11134625	T	C	T	C	0.118198	-0.0064	0.235428	0.2225	FALSE	FALSE	FALSE	IBS	0.436	0.0082	IBS	TRUE	reported	textfile	486601	0.00945222	7.02756e-36	KCNMB1	eqtl	31684	0.00502952	160.151	2	1	TRUE
rs114492701	A	G	A	G	0.227625	0.0195	0.0202417	0.0222	FALSE	FALSE	FALSE	IBS	0.4461	0.0256	IBS	TRUE	reported	textfile	486601	0.0312037	2.991e-13	KCNMB1	eqtl	31684	0.00205511	65.2442	2	1	TRUE
rs116632458	G	A	G	A	0.361874	0.0027	0.0196442	0.026	FALSE	FALSE	FALSE	IBS	0.9131	0.0243	IBS	TRUE	reported	textfile	486601	0.034596	1.3186e-25	KCNMB1	eqtl	31684	0.00504386	160.61	2	1	TRUE
rs12513574	A	C	A	C	-0.0514501	0.0053	0.274738	0.2817	FALSE	FALSE	FALSE	IBS	0.5002	0.0078	IBS	TRUE	reported	textfile	486601	0.00900169	1.0932e-08	KCNMB1	eqtl	31684	0.00105491	33.457	2	1	TRUE
rs140213319	T	G	T	G	-0.234977	-0.0221	0.0140927	0.0185	FALSE	FALSE	FALSE	IBS	0.4346	0.0283	IBS	TRUE	reported	textfile	486601	0.0394124	2.4917e-09	KCNMB1	eqtl	31684	0.0015343	48.6845	2	1	TRUE
rs147373549	A	G	A	G	0.461354	-0.016	0.0231464	0.0325	FALSE	FALSE	FALSE	IBS	0.4465	0.021	IBS	TRUE	reported	textfile	486601	0.0281739	2.87562e-60	KCNMB1	eqtl	31684	0.00962524	307.911	2	1	TRUE
rs151012747	A	G	A	G	0.155132	-0.0181	0.0339133	0.0254	FALSE	FALSE	FALSE	IBS	0.4157	0.0223	IBS	TRUE	reported	textfile	486601	0.0226173	6.93439e-12	KCNMB1	eqtl	31684	0.00157695	50.04	2	1	TRUE
rs17072667	A	G	A	G	0.0716223	0.0138	0.11917	0.1199	FALSE	FALSE	FALSE	IBS	0.2009	0.0108	IBS	TRUE	reported	textfile	486601	0.0124026	7.70449e-09	KCNMB1	eqtl	31684	0.00107693	34.1559	2	1	TRUE
rs184834096	G	A	G	A	0.362779	-0.0145	0.015942	0.0135	FALSE	FALSE	FALSE	IBS	0.659	0.0328	IBS	TRUE	reported	textfile	486601	0.0386659	6.44882e-21	KCNMB1	eqtl	31684	0.00412931	131.367	2	1	TRUE
rs1973554	A	G	A	G	0.049399	0.0044	0.46463	0.4298	FALSE	FALSE	FALSE	IBS	0.5539	0.0075	IBS	TRUE	reported	textfile	486601	0.00815999	1.4147e-09	KCNMB1	eqtl	31684	0.00121402	38.5095	2	1	TRUE
rs314130	A	C	A	C	-0.0894326	0.0041	0.078346	0.0705	FALSE	FALSE	FALSE	IBS	0.7797	0.0148	IBS	TRUE	reported	textfile	486601	0.0159167	1.9229e-08	KCNMB1	eqtl	31684	0.00115507	36.6371	2	1	TRUE
rs314145	G	A	G	A	0.0937192	0.0008	0.228343	0.2238	FALSE	FALSE	FALSE	IBS	0.9298	0.0085	IBS	TRUE	reported	textfile	486601	0.00958078	1.34529e-22	KCNMB1	eqtl	31684	0.00309527	98.369	2	1	TRUE
rs315727	C	G	C	G	-0.148051	0.003	0.0505288	0.0539	FALSE	TRUE	FALSE	IBS	0.8604	0.0173	IBS	TRUE	reported	textfile	486601	0.0193839	2.20959e-14	KCNMB1	eqtl	31684	0.00210317	66.7729	2	1	TRUE
rs315805	C	T	C	T	-0.104036	-0.0044	0.148672	0.1752	FALSE	FALSE	FALSE	IBS	0.6503	0.0098	IBS	TRUE	reported	textfile	486601	0.0113669	5.5579e-20	KCNMB1	eqtl	31684	0.00273983	87.0417	2	1	TRUE
rs35577150	A	C	A	C	0.105291	0.005	0.116039	0.1429	FALSE	FALSE	FALSE	IBS	0.6492	0.011	IBS	TRUE	reported	textfile	486601	0.0126058	6.67761e-17	KCNMB1	eqtl	31684	0.00227431	72.2189	2	1	TRUE
rs3860757	C	G	C	G	-0.0815666	0.0029	0.231873	0.2071	FALSE	TRUE	FALSE	IBS	0.7468	0.0089	IBS	TRUE	reported	textfile	486601	0.00961236	2.1461e-17	KCNMB1	eqtl	31684	0.00236994	75.2629	2	1	TRUE
rs45551732	T	C	T	C	-0.354214	-0.0254	0.0577152	0.0728	FALSE	FALSE	FALSE	IBS	0.08629	0.0148	IBS	TRUE	reported	textfile	486601	0.0177957	3.72737e-88	KCNMB1	eqtl	31684	0.0136469	438.343	2	1	TRUE
rs6866733	T	C	T	C	0.136169	-0.0021	0.195148	0.1779	FALSE	FALSE	FALSE	IBS	0.8316	0.0097	IBS	TRUE	reported	textfile	486601	0.010169	6.86238e-41	KCNMB1	eqtl	31684	0.00582461	185.616	2	1	TRUE
rs6893980	T	A	T	A	0.158311	0.0011	0.307231	0.3228	FALSE	TRUE	FALSE	IBS	0.8839	0.0074	IBS	TRUE	reported	textfile	486601	0.00869686	4.86792e-74	KCNMB1	eqtl	31684	0.0106686	341.646	2	1	TRUE
rs703503	G	A	G	A	0.286897	0.0165	0.302242	0.2702	FALSE	FALSE	FALSE	IBS	0.03129	0.0077	IBS	TRUE	reported	textfile	486601	0.00861748	1e-200	KCNMB1	eqtl	31684	0.034717	1139.46	2	1	TRUE
rs72836220	T	C	T	C	0.259007	0.0128	0.0141643	0.013	FALSE	FALSE	FALSE	IBS	0.7016	0.0335	IBS	TRUE	reported	textfile	486601	0.0413366	3.70919e-10	KCNMB1	eqtl	31684	0.0018735	59.4675	2	1	TRUE
rs10045453	T	C	T	C	0.0547199	-0.0159	0.240254	0.2292	FALSE	FALSE	FALSE	IBS	0.06548	0.0086	IBS	TRUE	reported	textfile	486601	0.00992994	3.57609e-08	ADRB2	eqtl	31684	0.0010931	34.6695	2	1	TRUE
rs2082395	A	G	A	G	0.126274	-0.0039	0.421061	0.4519	FALSE	FALSE	FALSE	IBS	0.5672	0.0069	IBS	TRUE	reported	textfile	486601	0.00801464	6.30591e-56	ADRB2	eqtl	31684	0.00777384	248.22	2	1	TRUE
rs6580587	T	C	T	C	-0.165335	-0.0096	0.03065	0.0323	FALSE	FALSE	FALSE	IBS	0.6488	0.0212	IBS	TRUE	reported	textfile	486601	0.0240131	5.77061e-12	ADRB2	eqtl	31684	0.00162432	51.5453	2	1	TRUE
rs67003124	G	A	G	A	-0.124208	0.0297	0.0625	0.0632	FALSE	FALSE	FALSE	IBS	0.04502	0.0148	IBS	TRUE	reported	textfile	486601	0.0164819	4.84609e-14	ADRB2	eqtl	31684	0.00180793	57.3824	2	1	TRUE
rs10048024	G	A	G	A	0.0829135	0.004	0.225995	0.2179	FALSE	FALSE	FALSE	IBS	0.6588	0.0091	IBS	TRUE	reported	textfile	486601	0.0103941	1.4993e-15	IGF1R	eqtl	31684	0.00240504	76.3803	2	1	TRUE
rs11629980	G	A	G	A	0.122528	-0.0045	0.19463	0.1905	FALSE	FALSE	FALSE	IBS	0.6266	0.0092	IBS	TRUE	reported	textfile	486601	0.0111456	4.1114e-28	IGF1R	eqtl	31684	0.00470659	149.819	2	1	TRUE
rs117212126	T	G	T	G	-0.238213	0.0014	0.0227942	0.0266	FALSE	FALSE	FALSE	IBS	0.9506	0.0234	IBS	TRUE	reported	textfile	486601	0.0330366	5.5706e-13	IGF1R	eqtl	31684	0.00252797	80.294	2	1	TRUE
rs11856737	G	C	G	C	0.0674681	0.005	0.201031	0.1829	FALSE	TRUE	FALSE	IBS	0.5775	0.009	IBS	TRUE	reported	textfile	486601	0.0108777	5.5609e-10	IGF1R	eqtl	31684	0.00146224	46.3947	2	1	TRUE
rs12591069	A	T	A	T	-0.0716196	-0.0083	0.241124	0.2615	FALSE	TRUE	FALSE	IBS	0.286	0.0078	IBS	TRUE	reported	textfile	486601	0.0103189	3.9044e-12	IGF1R	eqtl	31684	0.00187718	59.5845	2	1	TRUE
rs1815009	C	T	C	T	0.111601	-0.0005	0.251945	0.2478	FALSE	FALSE	FALSE	IBS	0.9476	0.008	IBS	TRUE	reported	textfile	486601	0.0100021	6.5595e-29	IGF1R	eqtl	31684	0.00469467	149.438	2	1	TRUE
rs1991210	T	A	T	A	0.0507075	-0.0039	0.416807	0.3979	FALSE	TRUE	FALSE	IBS	0.6098	0.0077	IBS	TRUE	reported	textfile	486601	0.00900187	1.771e-08	IGF1R	eqtl	31684	0.00125003	39.6531	2	1	TRUE
rs2654980	T	C	T	C	-0.198431	0.0024	0.231425	0.2483	FALSE	FALSE	FALSE	IBS	0.7657	0.008	IBS	TRUE	reported	textfile	486601	0.0102473	1.5474e-83	IGF1R	eqtl	31684	0.014007	450.074	2	1	TRUE
rs2684799	T	C	T	C	0.053447	0.0004	0.426416	0.4301	FALSE	FALSE	FALSE	IBS	0.9553	0.0069	IBS	TRUE	reported	textfile	486601	0.00879439	1.2215e-09	IGF1R	eqtl	31684	0.00139736	44.333	2	1	TRUE
rs2715442	G	A	G	A	0.0935146	-0.0008	0.329174	0.3233	FALSE	FALSE	FALSE	IBS	0.9105	0.0073	IBS	TRUE	reported	textfile	486601	0.00924422	4.69199e-24	IGF1R	eqtl	31684	0.00386211	122.834	2	1	TRUE
rs28612945	T	C	T	C	0.0706453	0.005	0.176065	0.207	FALSE	FALSE	FALSE	IBS	0.5921	0.0092	IBS	TRUE	reported	textfile	486601	0.0114908	7.84661e-10	IGF1R	eqtl	31684	0.00144798	45.9414	2	1	TRUE
rs45618632	G	A	G	A	-0.207336	-0.0239	0.0229383	0.0287	FALSE	FALSE	FALSE	IBS	0.3002	0.023	IBS	TRUE	reported	textfile	486601	0.0355076	5.2452e-09	IGF1R	eqtl	31684	0.00192692	61.1664	2	1	TRUE
rs4966014	C	T	C	T	0.0624702	0.0012	0.29785	0.3013	FALSE	FALSE	FALSE	IBS	0.8754	0.0075	IBS	TRUE	reported	textfile	486601	0.00956928	6.65649e-11	IGF1R	eqtl	31684	0.00163231	51.7995	2	1	TRUE
rs4966049	G	A	G	A	0.0871401	0.005	0.377583	0.3664	FALSE	FALSE	FALSE	IBS	0.5066	0.0075	IBS	TRUE	reported	textfile	486601	0.00901847	4.35542e-22	IGF1R	eqtl	31684	0.00356911	113.482	2	1	TRUE
rs55945252	T	C	T	C	0.312541	0.0272	0.01308	0.0163	FALSE	FALSE	FALSE	IBS	0.3688	0.0302	IBS	TRUE	reported	textfile	486601	0.0499315	3.86459e-10	IGF1R	eqtl	31684	0.00252193	80.1019	2	1	TRUE
rs67013044	T	C	T	C	0.149152	0.0018	0.045778	0.0545	FALSE	FALSE	FALSE	IBS	0.9105	0.016	IBS	TRUE	reported	textfile	486601	0.020936	1.0469e-12	IGF1R	eqtl	31684	0.00194354	61.6953	2	1	TRUE
rs7170290	T	C	T	C	0.226171	-0.0224	0.0520017	0.0484	FALSE	FALSE	FALSE	IBS	0.1668	0.0162	IBS	TRUE	reported	textfile	486601	0.019677	1.4108e-30	IGF1R	eqtl	31684	0.00504346	160.597	2	1	TRUE
rs78744190	T	C	T	C	0.109811	-0.0074	0.0610533	0.0455	FALSE	FALSE	FALSE	IBS	0.6765	0.0176	IBS	TRUE	reported	textfile	486601	0.0185805	3.42111e-09	IGF1R	eqtl	31684	0.00138252	43.8617	2	1	TRUE
rs8035504	A	G	A	G	0.194773	0.0116	0.0236491	0.0183	FALSE	FALSE	FALSE	IBS	0.6829	0.0284	IBS	TRUE	reported	textfile	486601	0.0305029	1.7095e-10	IGF1R	eqtl	31684	0.00175189	55.6009	2	1	TRUE
rs9920651	T	C	T	C	-0.0743205	-0.0007	0.192942	0.1978	FALSE	FALSE	FALSE	IBS	0.9419	0.0093	IBS	TRUE	reported	textfile	486601	0.0110199	1.5387e-11	IGF1R	eqtl	31684	0.0017202	54.5933	2	1	TRUE
rs10050167	T	C	T	C	-0.173013	-0.0008	0.0818896	0.0713	FALSE	FALSE	FALSE	IBS	0.9524	0.0132	IBS	TRUE	reported	textfile	486601	0.0144817	6.73113e-33	PDGFC	eqtl	31684	0.00450102	143.246	2	1	TRUE
rs11100076	A	G	A	G	-0.0877993	-0.0129	0.0867613	0.1041	FALSE	FALSE	FALSE	IBS	0.2908	0.0122	IBS	TRUE	reported	textfile	486601	0.0141776	5.91051e-10	PDGFC	eqtl	31684	0.00122158	38.7495	2	1	TRUE
rs114275837	T	C	T	C	-0.129375	0.0011	0.0778255	0.072	FALSE	FALSE	FALSE	IBS	0.9359	0.0143	IBS	TRUE	reported	textfile	486601	0.0149966	6.29823e-18	PDGFC	eqtl	31684	0.00240251	76.2997	2	1	TRUE
rs138620664	T	G	T	G	-0.12867	0.0236	0.0402471	0.0447	FALSE	FALSE	FALSE	IBS	0.1877	0.0179	IBS	TRUE	reported	textfile	486601	0.0206196	4.37011e-10	PDGFC	eqtl	31684	0.00127902	40.5739	2	1	TRUE
rs1425492	T	C	T	C	-0.182585	-0.0057	0.338456	0.3186	FALSE	FALSE	FALSE	IBS	0.4353	0.0073	IBS	TRUE	reported	textfile	486601	0.00838329	3.62232e-105	PDGFC	eqtl	31684	0.0149287	480.138	2	1	TRUE
rs151071207	T	C	T	C	-0.133335	-0.0339	0.0555401	0.0563	FALSE	FALSE	FALSE	IBS	0.02188	0.0148	IBS	TRUE	reported	textfile	486601	0.0177591	6.00383e-14	PDGFC	eqtl	31684	0.00186513	59.2014	2	1	TRUE
rs4691373	G	C	G	C	0.0752228	0.013	0.42799	0.4203	FALSE	TRUE	TRUE	IBS	0.06276	0.007	IBS	TRUE	reported	textfile	486601	0.00807561	1.2218e-20	PDGFC	eqtl	31684	0.00277055	88.0205	2	1	FALSE
rs62331512	A	C	A	C	0.0948391	-0.0016	0.147027	0.174	FALSE	FALSE	FALSE	IBS	0.8696	0.0099	IBS	TRUE	reported	textfile	486601	0.011924	1.8117e-15	PDGFC	eqtl	31684	0.00225599	71.6359	2	1	TRUE
rs75622144	T	C	T	C	0.209158	0.0398	0.0167725	0.0271	FALSE	FALSE	FALSE	IBS	0.09753	0.024	IBS	TRUE	reported	textfile	486601	0.0367693	1.2824e-08	PDGFC	eqtl	31684	0.00144288	45.7794	2	1	TRUE
rs78860217	A	G	A	G	-0.194246	-0.0326	0.0211462	0.0147	FALSE	FALSE	FALSE	IBS	0.2724	0.0297	IBS	TRUE	reported	textfile	486601	0.0291837	2.81381e-11	PDGFC	eqtl	31684	0.00156201	49.5651	2	1	TRUE
rs79621914	C	T	C	T	-0.1153	-0.0176	0.0416364	0.0463	FALSE	FALSE	FALSE	IBS	0.2887	0.0165	IBS	TRUE	reported	textfile	486601	0.0200201	8.45139e-09	PDGFC	eqtl	31684	0.00106094	33.6485	2	1	TRUE
rs10050202	C	T	C	T	-0.0831634	-0.0044	0.0749472	0.0641	FALSE	FALSE	FALSE	IBS	0.7549	0.0142	IBS	TRUE	reported	textfile	486601	0.0152102	4.5617e-08	PI4K2B	eqtl	31684	0.000958995	30.412	2	1	TRUE
rs115257276	T	C	T	C	0.168863	0.0141	0.052188	0.0491	FALSE	FALSE	FALSE	IBS	0.3799	0.0161	IBS	TRUE	reported	textfile	486601	0.0180525	8.43938e-21	PI4K2B	eqtl	31684	0.00282093	89.6254	2	1	TRUE
rs13133104	A	G	A	G	-0.0822819	0.0133	0.0980307	0.1055	FALSE	FALSE	FALSE	IBS	0.2846	0.0125	IBS	TRUE	reported	textfile	486601	0.0134417	9.2757e-10	PI4K2B	eqtl	31684	0.00119727	37.9774	2	1	TRUE
rs13133375	G	A	G	A	0.144001	0.0303	0.0315355	0.0291	FALSE	FALSE	FALSE	IBS	0.1441	0.0208	IBS	TRUE	reported	textfile	486601	0.0230364	4.0783e-10	PI4K2B	eqtl	31684	0.00126661	40.1798	2	1	TRUE
rs2302565	G	A	G	A	0.0974194	0.0054	0.333459	0.3362	FALSE	FALSE	FALSE	IBS	0.4572	0.0073	IBS	TRUE	reported	textfile	486601	0.00846536	1.20231e-30	PI4K2B	eqtl	31684	0.00421881	134.227	2	1	TRUE
rs10050413	G	A	G	A	0.0867718	0.0086	0.328582	0.318	FALSE	FALSE	FALSE	IBS	0.2454	0.0074	IBS	TRUE	reported	textfile	486601	0.00846059	1.11219e-24	HSPA4	eqtl	31684	0.00332219	105.604	2	1	TRUE
rs112889452	A	G	A	G	0.185806	-0.0145	0.0435081	0.0222	FALSE	FALSE	FALSE	IBS	0.5836	0.0264	IBS	TRUE	reported	textfile	486601	0.0220066	3.0877e-17	HSPA4	eqtl	31684	0.00287343	91.2984	2	1	TRUE
rs113576086	A	G	A	G	-0.323248	-0.0284	0.0228189	0.0196	FALSE	FALSE	FALSE	IBS	0.255	0.025	IBS	TRUE	reported	textfile	486601	0.0284139	5.48162e-30	HSPA4	eqtl	31684	0.00465984	148.324	2	1	TRUE
rs12332115	G	A	G	A	-0.20854	-0.0285	0.164829	0.1587	FALSE	FALSE	FALSE	IBS	0.002662	0.0095	IBS	TRUE	reported	textfile	486601	0.0109022	1.47072e-81	HSPA4	eqtl	31684	0.0119734	383.939	2	1	TRUE
rs1428150	G	A	G	A	0.0692734	0.022	0.255319	0.2877	FALSE	FALSE	FALSE	IBS	0.003477	0.0075	IBS	TRUE	reported	textfile	486601	0.00910295	2.74101e-14	HSPA4	eqtl	31684	0.0018248	57.9192	2	1	TRUE
rs149397059	G	A	G	A	0.14156	0.0194	0.0687121	0.0849	FALSE	FALSE	FALSE	IBS	0.1633	0.0139	IBS	TRUE	reported	textfile	486601	0.0166435	1.8097e-17	HSPA4	eqtl	31684	0.00256465	81.4622	2	1	TRUE
rs72801474	A	G	A	G	-0.523833	-0.0225	0.080916	0.0934	FALSE	FALSE	FALSE	IBS	0.06703	0.0123	IBS	TRUE	reported	textfile	486601	0.0148771	1e-200	HSPA4	eqtl	31684	0.0408136	1348.08	2	1	TRUE
rs72801500	T	G	T	G	-0.0558118	-0.0036	0.251617	0.2689	FALSE	FALSE	FALSE	IBS	0.641	0.0078	IBS	TRUE	reported	textfile	486601	0.00919682	1.2903e-09	HSPA4	eqtl	31684	0.00117313	37.2107	2	1	TRUE
rs7702889	G	A	G	A	0.185925	0.0123	0.483882	0.4878	FALSE	FALSE	FALSE	IBS	0.07075	0.0068	IBS	TRUE	reported	textfile	486601	0.00789482	1.24939e-122	HSPA4	eqtl	31684	0.0172661	556.635	2	1	TRUE
rs78603628	C	T	C	T	0.145322	0.0235	0.0373295	0.049	FALSE	FALSE	FALSE	IBS	0.1894	0.0179	IBS	TRUE	reported	textfile	486601	0.022745	1.6676e-10	HSPA4	eqtl	31684	0.00151783	48.1609	2	1	TRUE
rs1005377	C	T	C	T	0.128275	0.012	0.472086	0.4758	FALSE	FALSE	FALSE	IBS	0.07936	0.0069	IBS	TRUE	reported	textfile	486601	0.00792595	6.51923e-59	TOB1	eqtl	31684	0.0082016	261.992	2	1	TRUE
rs1076399	G	C	G	C	0.0929851	-0.0042	0.473628	0.4305	FALSE	TRUE	TRUE	IBS	0.5814	0.0076	IBS	TRUE	reported	textfile	486601	0.00882095	5.56643e-26	TOB1	eqtl	31684	0.00431109	137.175	2	1	FALSE
rs11079937	G	A	G	A	0.258666	0.0096	0.329776	0.32	FALSE	FALSE	FALSE	IBS	0.1925	0.0073	IBS	TRUE	reported	textfile	486601	0.00832389	1e-200	TOB1	eqtl	31684	0.0295766	965.604	2	1	TRUE
rs11079938	A	G	A	G	-0.189389	-0.0086	0.0253415	0.0311	FALSE	FALSE	FALSE	IBS	0.6825	0.0211	IBS	TRUE	reported	textfile	486601	0.0265929	1.0653e-12	TOB1	eqtl	31684	0.00177184	56.235	2	1	TRUE
rs137985642	C	T	C	T	-0.412729	-0.0274	0.0186273	0.0184	FALSE	FALSE	FALSE	IBS	0.3716	0.0307	IBS	TRUE	reported	textfile	486601	0.0342929	2.31509e-33	TOB1	eqtl	31684	0.00622793	198.55	2	1	TRUE
rs72840759	A	G	A	G	0.31299	-0.0192	0.0347582	0.039	FALSE	FALSE	FALSE	IBS	0.3053	0.0187	IBS	TRUE	reported	textfile	486601	0.0228991	1.5724e-42	TOB1	eqtl	31684	0.00657331	209.634	2	1	TRUE
rs73341931	T	C	T	C	0.217193	-0.0081	0.0489832	0.0287	FALSE	FALSE	FALSE	IBS	0.697	0.0209	IBS	TRUE	reported	textfile	486601	0.0195391	1.051e-28	TOB1	eqtl	31684	0.00439498	139.856	2	1	TRUE
rs73344136	C	T	C	T	-0.128181	-0.0125	0.157103	0.1809	FALSE	FALSE	FALSE	IBS	0.2334	0.0105	IBS	TRUE	reported	textfile	486601	0.0110295	3.20081e-31	TOB1	eqtl	31684	0.00435147	138.466	2	1	TRUE
rs758634	A	G	A	G	0.0955513	0.0116	0.369356	0.3996	FALSE	FALSE	FALSE	IBS	0.1419	0.0079	IBS	TRUE	reported	textfile	486601	0.00883246	2.8227e-27	TOB1	eqtl	31684	0.00425336	135.331	2	1	TRUE
rs879778	T	C	T	C	-0.316278	-0.006	0.257719	0.2448	FALSE	FALSE	FALSE	IBS	0.463	0.0082	IBS	TRUE	reported	textfile	486601	0.00945214	1e-200	TOB1	eqtl	31684	0.0382721	1260.79	2	1	TRUE
rs10054004	A	G	A	G	0.390791	0.0185	0.12604	0.1198	FALSE	FALSE	FALSE	IBS	0.107	0.0115	IBS	TRUE	reported	textfile	486601	0.0126734	1e-200	PCYOX1L	eqtl	31684	0.0336449	1103.05	2	1	TRUE
rs1109466	G	A	G	A	-0.362932	0.0038	0.242387	0.2434	FALSE	FALSE	FALSE	IBS	0.6632	0.0087	IBS	TRUE	reported	textfile	486601	0.00908713	1e-200	PCYOX1L	eqtl	31684	0.0483768	1610.59	2	1	TRUE
rs113879126	G	T	G	T	-0.34375	-0.037	0.0154504	0.0175	FALSE	FALSE	FALSE	IBS	0.2381	0.0314	IBS	TRUE	reported	textfile	486601	0.0377589	8.72249e-20	PCYOX1L	eqtl	31684	0.00359495	114.306	2	1	TRUE
rs115544756	A	C	A	C	-0.38133	-0.0159	0.028988	0.0359	FALSE	FALSE	FALSE	IBS	0.4239	0.0199	IBS	TRUE	reported	textfile	486601	0.026295	1.17671e-47	PCYOX1L	eqtl	31684	0.00818606	261.491	2	1	TRUE
rs1345724	A	G	A	G	0.101779	0.0004	0.481309	0.4619	FALSE	FALSE	FALSE	IBS	0.9563	0.0074	IBS	TRUE	reported	textfile	486601	0.00809466	2.9498e-36	PCYOX1L	eqtl	31684	0.00517224	164.719	2	1	TRUE
rs1363629	A	G	A	G	-0.166922	-0.0071	0.0524163	0.0615	FALSE	FALSE	FALSE	IBS	0.6598	0.0161	IBS	TRUE	reported	textfile	486601	0.0178928	1.06871e-20	PCYOX1L	eqtl	31684	0.00276784	87.9341	2	1	TRUE
rs138999351	C	T	C	T	-0.362211	0.0209	0.0131261	0.0097	FALSE	FALSE	FALSE	IBS	0.6077	0.0407	IBS	TRUE	reported	textfile	486601	0.0506107	8.25818e-13	PCYOX1L	eqtl	31684	0.003399	108.054	2	1	TRUE
rs140602896	A	C	A	C	-0.268152	0.0065	0.0183774	0.0193	FALSE	FALSE	FALSE	IBS	0.8271	0.0298	IBS	TRUE	reported	textfile	486601	0.0331511	6.0255e-16	PCYOX1L	eqtl	31684	0.0025943	82.4065	2	1	TRUE
rs147997643	T	C	T	C	0.235189	-0.022	0.0182739	0.0287	FALSE	FALSE	FALSE	IBS	0.3499	0.0235	IBS	TRUE	reported	textfile	486601	0.0343724	7.78771e-12	PCYOX1L	eqtl	31684	0.00198466	63.003	2	1	TRUE
rs150695872	A	G	A	G	-0.0996083	-0.006	0.0597623	0.0575	FALSE	FALSE	FALSE	IBS	0.699	0.0154	IBS	TRUE	reported	textfile	486601	0.0168679	3.5222e-09	PCYOX1L	eqtl	31684	0.00111503	35.3658	2	1	TRUE
rs17642570	C	T	C	T	-0.287513	-0.0311	0.0234048	0.0264	FALSE	FALSE	FALSE	IBS	0.1994	0.0242	IBS	TRUE	reported	textfile	486601	0.0295838	2.51208e-22	PCYOX1L	eqtl	31684	0.00377889	120.177	2	1	TRUE
rs17854053	A	G	A	G	0.301647	0.0158	0.0463381	0.0473	FALSE	FALSE	FALSE	IBS	0.3599	0.0173	IBS	TRUE	reported	textfile	486601	0.0196741	4.65936e-53	PCYOX1L	eqtl	31684	0.00804194	256.85	2	1	TRUE
rs1866376	C	G	C	G	-0.212069	-0.0027	0.0369578	0.0404	FALSE	TRUE	FALSE	IBS	0.8828	0.0184	IBS	TRUE	reported	textfile	486601	0.0211714	1.286e-23	PCYOX1L	eqtl	31684	0.00320137	101.752	2	1	TRUE
rs1971311	C	T	C	T	0.163037	0.0202	0.212788	0.2202	FALSE	FALSE	FALSE	IBS	0.02479	0.009	IBS	TRUE	reported	textfile	486601	0.00966363	7.32913e-64	PCYOX1L	eqtl	31684	0.00890515	284.668	2	1	TRUE
rs2227469	T	C	T	C	0.136154	-0.0003	0.0703197	0.0781	FALSE	FALSE	FALSE	IBS	0.9829	0.0137	IBS	TRUE	reported	textfile	486601	0.0156312	3.028e-18	PCYOX1L	eqtl	31684	0.00242383	76.9782	2	1	TRUE
rs2400827	A	G	A	G	-0.107961	0.0069	0.445889	0.477	FALSE	FALSE	FALSE	IBS	0.3118	0.0069	IBS	TRUE	reported	textfile	486601	0.00802721	3.10377e-41	PCYOX1L	eqtl	31684	0.00575953	183.531	2	1	TRUE
rs353265	A	G	A	G	-0.349013	-0.0096	0.237833	0.2425	FALSE	FALSE	FALSE	IBS	0.2657	0.0087	IBS	TRUE	reported	textfile	486601	0.00912213	1e-200	PCYOX1L	eqtl	31684	0.0441607	1463.74	2	1	TRUE
rs353288	A	G	A	G	0.0481635	0.0015	0.394195	0.4079	FALSE	FALSE	FALSE	IBS	0.8307	0.007	IBS	TRUE	reported	textfile	486601	0.00818384	3.97569e-09	PCYOX1L	eqtl	31684	0.00110792	35.1402	2	1	TRUE
rs387936	A	C	A	C	-0.138185	-0.0126	0.282147	0.2873	FALSE	FALSE	FALSE	IBS	0.1548	0.0089	IBS	TRUE	reported	textfile	486601	0.00962144	8.93448e-47	PCYOX1L	eqtl	31684	0.00773504	246.972	2	1	TRUE
rs41291957	A	G	A	G	0.072901	0.001	0.144787	0.1445	FALSE	FALSE	FALSE	IBS	0.9195	0.0101	IBS	TRUE	reported	textfile	486601	0.0113411	1.2929e-10	PCYOX1L	eqtl	31684	0.00131614	41.7528	2	1	TRUE
rs439076	A	T	A	T	0.11784	-0.0007	0.164129	0.167	FALSE	TRUE	FALSE	IBS	0.9436	0.0095	IBS	TRUE	reported	textfile	486601	0.0107626	6.71851e-28	PCYOX1L	eqtl	31684	0.00381013	121.174	2	1	TRUE
rs6888108	T	C	T	C	0.450313	-0.0092	0.0251406	0.0197	FALSE	FALSE	FALSE	IBS	0.7221	0.0259	IBS	TRUE	reported	textfile	486601	0.0255877	2.51598e-69	PCYOX1L	eqtl	31684	0.00993978	318.074	2	1	TRUE
rs713147	A	T	A	T	0.0594884	-0.0149	0.313	0.3128	FALSE	TRUE	FALSE	IBS	0.05334	0.0077	IBS	TRUE	reported	textfile	486601	0.00857725	4.04501e-12	PCYOX1L	eqtl	31684	0.00152193	48.2914	2	1	TRUE
rs72837099	A	G	A	G	0.140043	0.0434	0.0375725	0.0428	FALSE	FALSE	FALSE	IBS	0.02465	0.0193	IBS	TRUE	reported	textfile	486601	0.0234719	2.4255e-09	PCYOX1L	eqtl	31684	0.00141837	45.0008	2	1	TRUE
rs75968042	G	A	G	A	-0.259091	0.0123	0.0229285	0.0134	FALSE	FALSE	FALSE	IBS	0.7315	0.0359	IBS	TRUE	reported	textfile	486601	0.0304878	1.92549e-17	PCYOX1L	eqtl	31684	0.00300771	95.5779	2	1	TRUE
rs77738276	T	C	T	C	-0.134846	0.0008	0.0551408	0.0397	FALSE	FALSE	FALSE	IBS	0.9663	0.0193	IBS	TRUE	reported	textfile	486601	0.0185019	3.14121e-13	PCYOX1L	eqtl	31684	0.00189473	60.1426	2	1	TRUE
rs79299193	A	G	A	G	0.419652	0.0174	0.0161779	0.0218	FALSE	FALSE	FALSE	IBS	0.5118	0.0266	IBS	TRUE	reported	textfile	486601	0.0380478	2.7509e-28	PCYOX1L	eqtl	31684	0.00560593	178.608	2	1	TRUE
rs79606543	C	T	C	T	-0.293149	0.0048	0.0229205	0.0196	FALSE	FALSE	FALSE	IBS	0.8628	0.0279	IBS	TRUE	reported	textfile	486601	0.0299223	1.1598e-22	PCYOX1L	eqtl	31684	0.00384911	122.419	2	1	TRUE
rs79617252	G	T	G	T	-0.258575	0.0316	0.0483901	0.0645	FALSE	FALSE	FALSE	IBS	0.03671	0.0151	IBS	TRUE	reported	textfile	486601	0.018489	1.91401e-44	PCYOX1L	eqtl	31684	0.0061577	196.297	2	1	TRUE
rs79965038	C	T	C	T	0.407388	-0.0025	0.0773812	0.0813	FALSE	FALSE	FALSE	IBS	0.8578	0.0137	IBS	TRUE	reported	textfile	486601	0.0154896	1.88267e-152	PCYOX1L	eqtl	31684	0.0236976	769.011	2	1	TRUE
rs80310419	T	C	T	C	0.465498	-0.0146	0.0535192	0.0575	FALSE	FALSE	FALSE	IBS	0.385	0.0168	IBS	TRUE	reported	textfile	486601	0.0188016	2.51753e-135	PCYOX1L	eqtl	31684	0.0219527	711.115	2	1	TRUE
rs10054161	G	A	G	A	0.183995	0.0024	0.0438769	0.0556	FALSE	FALSE	FALSE	IBS	0.8849	0.0166	IBS	TRUE	reported	textfile	486601	0.0301206	1.0051e-09	TTC37	eqtl	31684	0.00284048	90.2484	2	1	TRUE
rs12187674	T	C	T	C	-0.0998675	-0.0038	0.27892	0.2989	FALSE	FALSE	FALSE	IBS	0.6192	0.0076	IBS	TRUE	reported	textfile	486601	0.0133345	6.91888e-14	TTC37	eqtl	31684	0.00401182	127.614	2	1	TRUE
rs12657120	C	G	C	G	-0.253072	-0.0101	0.484278	0.4721	FALSE	TRUE	TRUE	IBS	0.146	0.007	IBS	TRUE	reported	textfile	486601	0.0116572	1.66501e-104	TTC37	eqtl	31684	0.0319911	1047.04	2	1	FALSE
rs138548309	G	A	G	A	-0.169881	0.0233	0.0595403	0.0555	FALSE	FALSE	FALSE	IBS	0.1739	0.0171	IBS	TRUE	reported	textfile	486601	0.0293485	7.106e-09	TTC37	eqtl	31684	0.003232	102.728	2	1	TRUE
rs144706987	A	G	A	G	1.07549	0.1128	0.0135011	0.0121	FALSE	FALSE	FALSE	IBS	0.3996	0.1339	IBS	TRUE	reported	textfile	486601	0.101253	2.35971e-26	TTC37	eqtl	31684	0.0308112	1007.19	2	1	TRUE
rs2162716	C	A	C	A	0.106694	0.0046	0.297738	0.2954	FALSE	FALSE	FALSE	IBS	0.5715	0.0081	IBS	TRUE	reported	textfile	486601	0.0129176	1.4616e-16	TTC37	eqtl	31684	0.0047604	151.54	2	1	TRUE
rs35391433	T	C	T	C	0.301974	-0.0317	0.025381	0.0254	FALSE	FALSE	FALSE	IBS	0.1612	0.0226	IBS	TRUE	reported	textfile	486601	0.0418374	5.28351e-13	TTC37	eqtl	31684	0.00451141	143.578	2	1	TRUE
rs72781496	C	A	C	A	-0.435136	-0.0069	0.0569958	0.0773	FALSE	FALSE	FALSE	IBS	0.6248	0.0142	IBS	TRUE	reported	textfile	486601	0.0296977	1.3042e-48	TTC37	eqtl	31684	0.0203534	658.233	2	1	TRUE
rs73778838	G	A	G	A	0.752929	-0.0028	0.0898728	0.083	FALSE	FALSE	FALSE	IBS	0.824	0.0127	IBS	TRUE	reported	textfile	486601	0.0205755	1e-200	TTC37	eqtl	31684	0.0927403	3238.54	2	1	TRUE
rs76789632	A	G	A	G	1.0992	-0.0408	0.0246701	0.0267	FALSE	FALSE	FALSE	IBS	0.07521	0.0229	IBS	TRUE	reported	textfile	486601	0.041272	2.8168e-156	TTC37	eqtl	31684	0.0581441	1955.84	2	1	TRUE
rs985547	T	C	T	C	0.226125	0.0155	0.113953	0.0928	FALSE	FALSE	FALSE	IBS	0.192	0.0119	IBS	TRUE	reported	textfile	486601	0.0185403	3.24868e-34	TTC37	eqtl	31684	0.0103255	330.544	2	1	TRUE
rs10054574	C	A	C	A	0.179535	0.0149	0.0869664	0.0927	FALSE	FALSE	FALSE	IBS	0.2042	0.0118	IBS	TRUE	reported	textfile	486601	0.0312386	9.0733e-09	DHFR	eqtl	31684	0.00511878	163.008	2	1	TRUE
rs10073069	A	C	A	C	-0.364944	0.0021	0.0658226	0.0558	FALSE	FALSE	FALSE	IBS	0.8899	0.0155	IBS	TRUE	reported	textfile	486601	0.0362608	7.93698e-24	DHFR	eqtl	31684	0.016379	527.56	2	1	TRUE
rs112325102	T	C	T	C	-0.729641	0.0103	0.0964747	0.1	FALSE	FALSE	FALSE	IBS	0.3648	0.0114	IBS	TRUE	reported	textfile	486601	0.0284678	6.99389e-145	DHFR	eqtl	31684	0.0928116	3241.29	2	1	TRUE
rs115394556	A	C	A	C	0.447087	-0.0109	0.0440411	0.0473	FALSE	FALSE	FALSE	IBS	0.53	0.0173	IBS	TRUE	reported	textfile	486601	0.0471243	2.36871e-21	DHFR	eqtl	31684	0.0168311	542.37	2	1	TRUE
rs11741562	G	T	G	T	0.585855	0.0006	0.286072	0.2816	FALSE	FALSE	FALSE	IBS	0.9334	0.0077	IBS	TRUE	reported	textfile	486601	0.018602	1e-200	DHFR	eqtl	31684	0.140197	5165.99	2	1	TRUE
rs138853495	G	A	G	A	0.63306	-0.0149	0.0141641	0.014	FALSE	FALSE	FALSE	IBS	0.6453	0.0325	IBS	TRUE	reported	textfile	486601	0.0841522	5.36149e-14	DHFR	eqtl	31684	0.0111921	358.603	2	1	TRUE
rs141530748	C	T	C	T	-0.760997	0.0134	0.0138366	0.015	FALSE	FALSE	FALSE	IBS	0.6755	0.0321	IBS	TRUE	reported	textfile	486601	0.0988848	1.4061e-14	DHFR	eqtl	31684	0.0158043	508.751	2	1	TRUE
rs146683450	A	G	A	G	0.470002	0.0031	0.0599026	0.0561	FALSE	FALSE	FALSE	IBS	0.8339	0.0148	IBS	TRUE	reported	textfile	486601	0.0367235	1.6736e-37	DHFR	eqtl	31684	0.0248799	808.355	2	1	TRUE
rs1650646	T	C	T	C	-0.792838	0.0079	0.0154338	0.0139	FALSE	FALSE	FALSE	IBS	0.8043	0.0317	IBS	TRUE	reported	textfile	486601	0.0744813	1.84379e-26	DHFR	eqtl	31684	0.0191037	617.03	2	1	TRUE
rs1650697	A	G	A	G	-0.132474	-0.0154	0.251538	0.2446	FALSE	FALSE	FALSE	IBS	0.05175	0.0079	IBS	TRUE	reported	textfile	486601	0.0209724	2.6738e-10	DHFR	eqtl	31684	0.00660792	210.745	2	1	TRUE
rs2405875	C	T	C	T	-0.889039	-0.0013	0.233526	0.1806	FALSE	FALSE	FALSE	IBS	0.9132	0.012	IBS	TRUE	reported	textfile	486601	0.03389	1.11436e-151	DHFR	eqtl	31684	0.282946	12501.6	2	1	TRUE
rs3852191	T	G	T	G	0.422992	0.0157	0.0391649	0.0396	FALSE	FALSE	FALSE	IBS	0.3765	0.0178	IBS	TRUE	reported	textfile	486601	0.0451856	7.88359e-21	DHFR	eqtl	31684	0.013466	432.455	2	1	TRUE
rs41547521	T	C	T	C	0.636652	0.0038	0.0285253	0.0337	FALSE	FALSE	FALSE	IBS	0.8601	0.0214	IBS	TRUE	reported	textfile	486601	0.0579175	4.15719e-28	DHFR	eqtl	31684	0.0224645	728.075	2	1	TRUE
rs6151662	A	G	A	G	0.513006	0.0323	0.0537771	0.0641	FALSE	FALSE	FALSE	IBS	0.03405	0.0152	IBS	TRUE	reported	textfile	486601	0.0385922	2.54182e-40	DHFR	eqtl	31684	0.0267834	871.904	2	1	TRUE
rs6151742	T	C	T	C	0.470295	-0.0005	0.0179504	0.0171	FALSE	FALSE	FALSE	IBS	0.9864	0.0276	IBS	TRUE	reported	textfile	486601	0.067233	2.6526e-12	DHFR	eqtl	31684	0.00779791	248.995	2	1	TRUE
rs75171718	G	T	G	T	0.527644	-0.0068	0.0567031	0.0626	FALSE	FALSE	FALSE	IBS	0.6363	0.0143	IBS	TRUE	reported	textfile	486601	0.0376008	9.81962e-45	DHFR	eqtl	31684	0.0297829	972.548	2	1	TRUE
rs836790	C	T	C	T	-0.777514	-0.0001	0.145494	0.1635	FALSE	FALSE	FALSE	IBS	0.9907	0.0093	IBS	TRUE	reported	textfile	486601	0.0230781	1e-200	DHFR	eqtl	31684	0.150316	5604.82	2	1	TRUE
rs1005694	T	C	T	C	0.381781	0.0155	0.0701724	0.0587	FALSE	FALSE	FALSE	IBS	0.3183	0.0155	IBS	TRUE	reported	textfile	486601	0.0156579	2.61609e-131	CBR3	eqtl	31684	0.0190207	614.299	2	1	TRUE
rs114993502	G	A	G	A	-0.386342	-0.0318	0.0225895	0.0329	FALSE	FALSE	FALSE	IBS	0.1461	0.0218	IBS	TRUE	reported	textfile	486601	0.0315773	2.02599e-34	CBR3	eqtl	31684	0.00659109	210.204	2	1	TRUE
rs118038993	G	A	G	A	0.163802	-0.0144	0.0357009	0.0385	FALSE	FALSE	FALSE	IBS	0.4647	0.0197	IBS	TRUE	reported	textfile	486601	0.0223602	2.37829e-13	CBR3	eqtl	31684	0.00184739	58.6374	2	1	TRUE
rs13051243	C	G	C	G	-0.498507	-0.0221	0.0632244	0.0659	FALSE	TRUE	FALSE	IBS	0.1088	0.0138	IBS	TRUE	reported	textfile	486601	0.0162912	1e-200	CBR3	eqtl	31684	0.0294369	960.908	2	1	TRUE
rs141984310	A	G	A	G	-0.3312	0.0008	0.0250924	0.0233	FALSE	FALSE	FALSE	IBS	0.9738	0.025	IBS	TRUE	reported	textfile	486601	0.0265283	9.03707e-36	CBR3	eqtl	31684	0.00536681	170.949	2	1	TRUE
rs142135178	C	T	C	T	-0.362689	-0.0297	0.014621	0.0108	FALSE	FALSE	FALSE	IBS	0.4521	0.0395	IBS	TRUE	reported	textfile	486601	0.0467576	8.70993e-15	CBR3	eqtl	31684	0.00379035	120.543	2	1	TRUE
rs143909337	A	C	A	C	0.550149	0.0099	0.0240105	0.0231	FALSE	FALSE	FALSE	IBS	0.6971	0.0254	IBS	TRUE	reported	textfile	486601	0.0274378	1.98625e-89	CBR3	eqtl	31684	0.0141853	455.884	2	1	TRUE
rs144723068	A	C	A	C	0.58502	0.008	0.0188414	0.014	FALSE	FALSE	FALSE	IBS	0.798	0.0312	IBS	TRUE	reported	textfile	486601	0.0309692	1.36811e-79	CBR3	eqtl	31684	0.0126539	406.038	2	1	TRUE
rs17228605	T	C	T	C	-0.411703	-0.009	0.029072	0.0321	FALSE	FALSE	FALSE	IBS	0.6705	0.0212	IBS	TRUE	reported	textfile	486601	0.024796	6.56341e-62	CBR3	eqtl	31684	0.00956886	306.089	2	1	TRUE
rs2242809	G	A	G	A	-0.410971	-0.0103	0.0914772	0.1153	FALSE	FALSE	FALSE	IBS	0.3681	0.0114	IBS	TRUE	reported	textfile	486601	0.0136811	3.01226e-198	CBR3	eqtl	31684	0.0280738	915.125	2	1	TRUE
rs34567839	A	G	A	G	0.299322	-0.0056	0.362829	0.375	FALSE	FALSE	FALSE	IBS	0.4318	0.0072	IBS	TRUE	reported	textfile	486601	0.00817559	1e-200	CBR3	eqtl	31684	0.0414253	1369.15	2	1	TRUE
rs41555214	T	C	T	C	0.177575	-0.0088	0.0328725	0.0371	FALSE	FALSE	FALSE	IBS	0.6461	0.0191	IBS	TRUE	reported	textfile	486601	0.023375	3.03541e-14	CBR3	eqtl	31684	0.00200498	63.6494	2	1	TRUE
rs62229261	T	C	T	C	-0.327568	-0.0076	0.0168172	0.0196	FALSE	FALSE	FALSE	IBS	0.7982	0.0298	IBS	TRUE	reported	textfile	486601	0.0364524	2.5593e-19	CBR3	eqtl	31684	0.0035483	112.818	2	1	TRUE
rs7279574	G	A	G	A	0.150257	-0.0048	0.458345	0.4245	FALSE	FALSE	FALSE	IBS	0.5641	0.0083	IBS	TRUE	reported	textfile	486601	0.0100099	6.23921e-51	CBR3	eqtl	31684	0.0112102	359.189	2	1	TRUE
rs75936548	T	C	T	C	-0.265358	-0.0195	0.0403384	0.0401	FALSE	FALSE	FALSE	IBS	0.2659	0.0175	IBS	TRUE	reported	textfile	486601	0.0205065	2.66931e-38	CBR3	eqtl	31684	0.00545169	173.667	2	1	TRUE
rs76350093	C	A	C	A	0.133177	0.0008	0.0407496	0.0488	FALSE	FALSE	FALSE	IBS	0.9601	0.0165	IBS	TRUE	reported	textfile	486601	0.0206912	1.2234e-10	CBR3	eqtl	31684	0.00138658	43.9905	2	1	TRUE
rs77015449	T	C	T	C	0.247864	-0.0147	0.0283644	0.035	FALSE	FALSE	FALSE	IBS	0.4611	0.02	IBS	TRUE	reported	textfile	486601	0.0249335	2.76041e-23	CBR3	eqtl	31684	0.00338637	107.651	2	1	TRUE
rs77394757	G	A	G	A	-0.292761	0.0555	0.0249158	0.0385	FALSE	FALSE	FALSE	IBS	0.005554	0.02	IBS	TRUE	reported	textfile	486601	0.0268003	8.87047e-28	CBR3	eqtl	31684	0.0041646	132.495	2	1	TRUE
rs77474176	C	T	C	T	-0.362874	0.0275	0.0181515	0.02	FALSE	FALSE	FALSE	IBS	0.2953	0.0262	IBS	TRUE	reported	textfile	486601	0.0329227	2.99332e-28	CBR3	eqtl	31684	0.00469352	149.401	2	1	TRUE
rs9983855	G	A	G	A	0.280486	0.0115	0.42632	0.4539	FALSE	FALSE	FALSE	IBS	0.09562	0.0069	IBS	TRUE	reported	textfile	486601	0.00804206	1e-200	CBR3	eqtl	31684	0.038482	1267.98	2	1	TRUE
rs10057136	T	G	T	G	0.175523	0.0121	0.188002	0.1827	FALSE	FALSE	FALSE	IBS	0.275	0.011	IBS	TRUE	reported	textfile	486601	0.0223386	3.9219e-15	SLCO4C1	eqtl	31684	0.00940623	300.838	2	1	TRUE
rs589938	A	G	A	G	-0.145206	0.0087	0.38915	0.3925	FALSE	FALSE	FALSE	IBS	0.2119	0.007	IBS	TRUE	reported	textfile	486601	0.012083	2.87891e-33	SLCO4C1	eqtl	31684	0.0100242	320.803	2	1	TRUE
rs60927589	T	C	T	C	0.143659	-0.0078	0.266426	0.261	FALSE	FALSE	FALSE	IBS	0.3116	0.0077	IBS	TRUE	reported	textfile	486601	0.0133411	4.86419e-27	SLCO4C1	eqtl	31684	0.00806708	257.66	2	1	TRUE
rs62370439	G	A	G	A	-0.275299	-0.0152	0.0739358	0.0724	FALSE	FALSE	FALSE	IBS	0.3108	0.015	IBS	TRUE	reported	textfile	486601	0.0234873	9.92568e-32	SLCO4C1	eqtl	31684	0.0103785	332.26	2	1	TRUE
rs72777927	C	T	C	T	-0.162325	0.0113	0.0620227	0.0664	FALSE	FALSE	FALSE	IBS	0.4501	0.015	IBS	TRUE	reported	textfile	486601	0.0285561	1.3127e-08	SLCO4C1	eqtl	31684	0.0030658	97.4294	2	1	TRUE
rs73189398	C	T	C	T	-0.282597	0.0443	0.016805	0.016	FALSE	FALSE	FALSE	IBS	0.1747	0.0326	IBS	TRUE	reported	textfile	486601	0.051249	3.5037e-08	SLCO4C1	eqtl	31684	0.00263902	83.8308	2	1	TRUE
rs10057629	A	T	A	T	0.189454	0.0127	0.311657	0.3077	FALSE	TRUE	FALSE	IBS	0.08833	0.0074	IBS	TRUE	reported	textfile	486601	0.00857188	3.03727e-108	SLC1A3	eqtl	31684	0.0154	495.532	2	1	TRUE
rs1122900	A	C	A	C	0.0840203	0.0091	0.419607	0.413	FALSE	FALSE	FALSE	IBS	0.1939	0.007	IBS	TRUE	reported	textfile	486601	0.00807919	2.48979e-25	SLC1A3	eqtl	31684	0.00343845	109.313	2	1	TRUE
rs149349112	T	C	T	C	0.146269	-0.0015	0.0282601	0.0261	FALSE	FALSE	FALSE	IBS	0.951	0.025	IBS	TRUE	reported	textfile	486601	0.0260841	2.0515e-08	SLC1A3	eqtl	31684	0.00117506	37.2719	2	1	TRUE
rs6451307	C	T	C	T	-0.0442546	-0.0156	0.451467	0.439	FALSE	FALSE	FALSE	IBS	0.02315	0.0068	IBS	TRUE	reported	textfile	486601	0.00799396	3.0946e-08	SLC1A3	eqtl	31684	0.000970009	30.7617	2	1	TRUE
rs77922630	T	G	T	G	0.143479	0.0015	0.0416094	0.0506	FALSE	FALSE	FALSE	IBS	0.9297	0.0167	IBS	TRUE	reported	textfile	486601	0.0207466	4.6523e-12	SLC1A3	eqtl	31684	0.00164188	52.1035	2	1	TRUE
rs10058250	C	T	C	T	0.199047	-0.0107	0.0868503	0.0704	FALSE	FALSE	FALSE	IBS	0.42	0.0133	IBS	TRUE	reported	textfile	486601	0.0153444	1.76371e-38	CLK4	eqtl	31684	0.00628427	200.357	2	1	TRUE
rs1023916	A	G	A	G	-0.178266	0.0005	0.332444	0.3266	FALSE	FALSE	FALSE	IBS	0.9446	0.0074	IBS	TRUE	reported	textfile	486601	0.00913652	8.78421e-85	CLK4	eqtl	31684	0.014105	453.268	2	1	TRUE
rs114565401	T	C	T	C	-0.414043	-0.0018	0.0292169	0.0322	FALSE	FALSE	FALSE	IBS	0.9319	0.0208	IBS	TRUE	reported	textfile	486601	0.0274073	1.45621e-51	CLK4	eqtl	31684	0.00972472	311.124	2	1	TRUE
rs116587918	C	T	C	T	-0.512709	-0.0399	0.0245015	0.0201	FALSE	FALSE	FALSE	IBS	0.1362	0.0268	IBS	TRUE	reported	textfile	486601	0.0342084	8.82286e-51	CLK4	eqtl	31684	0.0125658	403.177	2	1	TRUE
rs141774854	T	C	T	C	-0.445469	-0.0159	0.0128937	0.0201	FALSE	FALSE	FALSE	IBS	0.5568	0.0271	IBS	TRUE	reported	textfile	486601	0.0506422	1.4128e-18	CLK4	eqtl	31684	0.00505134	160.849	2	1	TRUE
rs2335881	T	C	T	C	0.105438	-0.0029	0.102602	0.0564	FALSE	FALSE	FALSE	IBS	0.8728	0.018	IBS	TRUE	reported	textfile	486601	0.0171204	7.3391e-10	CLK4	eqtl	31684	0.00204722	64.9932	2	1	TRUE
rs262038	A	C	A	C	0.0677817	0.0084	0.357948	0.3303	FALSE	FALSE	FALSE	IBS	0.2511	0.0073	IBS	TRUE	reported	textfile	486601	0.00911069	1.0084e-13	CLK4	eqtl	31684	0.00211176	67.0464	2	1	TRUE
rs34412884	G	T	G	T	0.125669	0.0116	0.28088	0.3118	FALSE	FALSE	FALSE	IBS	0.1313	0.0077	IBS	TRUE	reported	textfile	486601	0.0103905	1.1279e-33	CLK4	eqtl	31684	0.00637982	203.423	2	1	TRUE
rs4260688	G	A	G	A	0.160735	0.0037	0.161389	0.1557	FALSE	FALSE	FALSE	IBS	0.699	0.0095	IBS	TRUE	reported	textfile	486601	0.0118168	3.88567e-42	CLK4	eqtl	31684	0.00699335	223.124	2	1	TRUE
rs4639246	T	G	T	G	0.0998248	-0.0068	0.0889173	0.0952	FALSE	FALSE	FALSE	IBS	0.5771	0.0122	IBS	TRUE	reported	textfile	486601	0.0152177	5.388e-11	CLK4	eqtl	31684	0.00161455	51.2348	2	1	TRUE
rs547485	G	C	G	C	0.166769	-0.0053	0.123234	0.1055	FALSE	TRUE	FALSE	IBS	0.6447	0.0115	IBS	TRUE	reported	textfile	486601	0.0134748	3.50719e-35	CLK4	eqtl	31684	0.00601001	191.56	2	1	TRUE
rs60391242	G	T	G	T	0.224463	0.0112	0.101827	0.0659	FALSE	FALSE	FALSE	IBS	0.4829	0.0159	IBS	TRUE	reported	textfile	486601	0.0160975	3.42209e-44	CLK4	eqtl	31684	0.009216	294.697	2	1	TRUE
rs61047153	G	T	G	T	0.105927	0.0047	0.0973787	0.0697	FALSE	FALSE	FALSE	IBS	0.7549	0.015	IBS	TRUE	reported	textfile	486601	0.0148266	9.03899e-13	CLK4	eqtl	31684	0.00197248	62.6157	2	1	TRUE
rs62392854	T	C	T	C	-0.295472	-0.0005	0.308825	0.293	FALSE	FALSE	FALSE	IBS	0.95	0.0075	IBS	TRUE	reported	textfile	486601	0.00951347	1e-200	CLK4	eqtl	31684	0.0372703	1226.51	2	1	TRUE
rs6889736	G	A	G	A	0.0719709	-0.0007	0.143595	0.1457	FALSE	FALSE	FALSE	IBS	0.9434	0.0098	IBS	TRUE	reported	textfile	486601	0.0123542	5.69079e-09	CLK4	eqtl	31684	0.00127398	40.4137	2	1	TRUE
rs72810666	A	G	A	G	-0.1357	0.0168	0.135308	0.1796	FALSE	FALSE	FALSE	IBS	0.116	0.0107	IBS	TRUE	reported	textfile	486601	0.0134524	6.28107e-24	CLK4	eqtl	31684	0.00430898	137.108	2	1	TRUE
rs72810667	G	A	G	A	-0.497797	0.0122	0.0578828	0.0504	FALSE	FALSE	FALSE	IBS	0.4767	0.0171	IBS	TRUE	reported	textfile	486601	0.0190293	7.68462e-151	CLK4	eqtl	31684	0.0270265	880.036	2	1	TRUE
rs72810682	G	A	G	A	-0.37557	0.0117	0.0481944	0.0584	FALSE	FALSE	FALSE	IBS	0.4497	0.0155	IBS	TRUE	reported	textfile	486601	0.0204283	1.7388e-75	CLK4	eqtl	31684	0.0129407	415.361	2	1	TRUE
rs72812621	T	C	T	C	0.170902	-0.0072	0.0883108	0.0882	FALSE	FALSE	FALSE	IBS	0.555	0.0122	IBS	TRUE	reported	textfile	486601	0.0156211	7.38725e-28	CLK4	eqtl	31684	0.00470311	149.708	2	1	TRUE
rs78849751	A	G	A	G	0.158197	0.0265	0.0744124	0.0893	FALSE	FALSE	FALSE	IBS	0.03918	0.0128	IBS	TRUE	reported	textfile	486601	0.0166285	1.8418e-21	CLK4	eqtl	31684	0.00344738	109.598	2	1	TRUE
rs10058869	T	C	T	C	-0.181871	0.0029	0.184775	0.1804	FALSE	FALSE	FALSE	IBS	0.74	0.0088	IBS	TRUE	reported	textfile	486601	0.0102036	4.58597e-71	RARS	eqtl	31684	0.00996501	318.889	2	1	TRUE
rs117415899	C	T	C	T	-0.184115	0.0181	0.0239103	0.0125	FALSE	FALSE	FALSE	IBS	0.6227	0.0369	IBS	TRUE	reported	textfile	486601	0.0312909	4.0047e-09	RARS	eqtl	31684	0.00158228	50.2092	2	1	TRUE
rs12519228	C	T	C	T	-0.247961	-0.045	0.022135	0.0124	FALSE	FALSE	FALSE	IBS	0.1995	0.035	IBS	TRUE	reported	textfile	486601	0.0367295	1.4683e-11	RARS	eqtl	31684	0.00266168	84.5523	2	1	TRUE
rs150172338	T	C	T	C	0.196534	0.0029	0.192281	0.1931	FALSE	FALSE	FALSE	IBS	0.7738	0.0101	IBS	TRUE	reported	textfile	486601	0.0106922	1.86501e-75	RARS	eqtl	31684	0.0119978	384.731	2	1	TRUE
rs3733982	A	T	A	T	-0.0524023	0.002	0.30796	0.2981	FALSE	TRUE	FALSE	IBS	0.8014	0.0079	IBS	TRUE	reported	textfile	486601	0.00862932	1.2586e-09	RARS	eqtl	31684	0.00117046	37.1259	2	1	TRUE
rs10059539	T	C	T	C	0.189987	0.0026	0.0353152	0.0354	FALSE	FALSE	FALSE	IBS	0.8988	0.0201	IBS	TRUE	reported	textfile	486601	0.0216288	1.57761e-18	MTRR	eqtl	31684	0.00245938	78.11	2	1	TRUE
rs113176684	T	C	T	C	-0.248082	0.0028	0.0183306	0.0245	FALSE	FALSE	FALSE	IBS	0.9202	0.0284	IBS	TRUE	reported	textfile	486601	0.0351619	1.721e-12	MTRR	eqtl	31684	0.00221494	70.3296	2	1	TRUE
rs115090590	T	G	T	G	0.257638	0.0526	0.0289057	0.0235	FALSE	FALSE	FALSE	IBS	0.02273	0.0231	IBS	TRUE	reported	textfile	486601	0.0247534	2.27481e-25	MTRR	eqtl	31684	0.00372645	118.503	2	1	TRUE
rs115454495	T	C	T	C	0.225629	-0.0001	0.0387073	0.0402	FALSE	FALSE	FALSE	IBS	0.9973	0.0203	IBS	TRUE	reported	textfile	486601	0.0225341	1.33911e-23	MTRR	eqtl	31684	0.00378851	120.484	2	1	TRUE
rs116362879	G	A	G	A	0.668927	0.0429	0.0179607	0.0206	FALSE	FALSE	FALSE	IBS	0.1151	0.0272	IBS	TRUE	reported	textfile	486601	0.03577	4.87687e-78	MTRR	eqtl	31684	0.0157848	508.115	2	1	TRUE
rs116620559	A	G	A	G	-0.359371	0.0189	0.0331275	0.0315	FALSE	FALSE	FALSE	IBS	0.3773	0.0214	IBS	TRUE	reported	textfile	486601	0.023282	9.43191e-54	MTRR	eqtl	31684	0.00827321	264.298	2	1	TRUE
rs117159482	A	G	A	G	0.300512	-0.0236	0.0272172	0.0237	FALSE	FALSE	FALSE	IBS	0.2944	0.0225	IBS	TRUE	reported	textfile	486601	0.0258314	2.78118e-31	MTRR	eqtl	31684	0.00478204	152.232	2	1	TRUE
rs11949523	T	C	T	C	-0.367109	0.0007	0.197637	0.213	FALSE	FALSE	FALSE	IBS	0.9351	0.0083	IBS	TRUE	reported	textfile	486601	0.00977814	1e-200	MTRR	eqtl	31684	0.0427424	1414.63	2	1	TRUE
rs12517067	G	A	G	A	0.605059	-0.0247	0.0211907	0.0195	FALSE	FALSE	FALSE	IBS	0.3465	0.0263	IBS	TRUE	reported	textfile	486601	0.0286229	3.48372e-99	MTRR	eqtl	31684	0.0151869	488.571	2	1	TRUE
rs12653983	A	C	A	C	0.086476	0.0196	0.336511	0.3306	FALSE	FALSE	FALSE	IBS	0.01349	0.0079	IBS	TRUE	reported	textfile	486601	0.00843701	1.1883e-24	MTRR	eqtl	31684	0.00333929	106.15	2	1	TRUE
rs12657661	T	C	T	C	-0.0861771	0.007	0.279224	0.2922	FALSE	FALSE	FALSE	IBS	0.4954	0.0103	IBS	TRUE	reported	textfile	486601	0.0126019	8.00829e-12	MTRR	eqtl	31684	0.00298928	94.9904	2	1	TRUE
rs1460969	A	G	A	G	-0.0696993	-0.0006	0.427679	0.4361	FALSE	FALSE	FALSE	IBS	0.9296	0.0069	IBS	TRUE	reported	textfile	486601	0.00803542	4.17199e-18	MTRR	eqtl	31684	0.00237818	75.5251	2	1	TRUE
rs1482277	T	C	T	C	0.276279	0.0066	0.337614	0.3168	FALSE	FALSE	FALSE	IBS	0.3765	0.0075	IBS	TRUE	reported	textfile	486601	0.00829895	1e-200	MTRR	eqtl	31684	0.0341395	1119.84	2	1	TRUE
rs149264130	G	A	G	A	0.67283	-0.0275	0.0161952	0.0131	FALSE	FALSE	FALSE	IBS	0.4393	0.0355	IBS	TRUE	reported	textfile	486601	0.0363936	2.59867e-76	MTRR	eqtl	31684	0.0144257	463.724	2	1	TRUE
rs149830194	G	A	G	A	-0.367791	-0.0147	0.0250145	0.0329	FALSE	FALSE	FALSE	IBS	0.5374	0.0238	IBS	TRUE	reported	textfile	486601	0.0301765	3.60149e-34	MTRR	eqtl	31684	0.00659815	210.431	2	1	TRUE
rs162027	C	T	C	T	0.72771	0.0042	0.172911	0.1614	FALSE	FALSE	FALSE	IBS	0.648	0.0093	IBS	TRUE	reported	textfile	486601	0.00967634	1e-200	MTRR	eqtl	31684	0.151468	5655.44	2	1	TRUE
rs162442	C	T	C	T	0.239148	-0.0235	0.155943	0.1545	FALSE	FALSE	FALSE	IBS	0.01301	0.0095	IBS	TRUE	reported	textfile	486601	0.0108668	2.45707e-107	MTRR	eqtl	31684	0.0150557	484.286	2	1	TRUE
rs16879236	G	T	G	T	0.6307	0.0218	0.043763	0.0302	FALSE	FALSE	FALSE	IBS	0.2888	0.0206	IBS	TRUE	reported	textfile	486601	0.0201004	1e-200	MTRR	eqtl	31684	0.0332926	1091.1	2	1	TRUE
rs17187399	T	C	T	C	0.666194	0.04	0.026463	0.0194	FALSE	FALSE	FALSE	IBS	0.1399	0.0271	IBS	TRUE	reported	textfile	486601	0.0272005	1.79751e-132	MTRR	eqtl	31684	0.0228677	741.451	2	1	TRUE
rs2021827	C	T	C	T	-0.376651	-0.017	0.0230734	0.0282	FALSE	FALSE	FALSE	IBS	0.4717	0.0236	IBS	TRUE	reported	textfile	486601	0.0297105	7.89054e-37	MTRR	eqtl	31684	0.00639561	203.93	2	1	TRUE
rs326209	T	G	T	G	-0.390267	-0.0068	0.326713	0.3282	FALSE	FALSE	FALSE	IBS	0.3551	0.0074	IBS	TRUE	reported	textfile	486601	0.00861289	1e-200	MTRR	eqtl	31684	0.067007	2275.38	2	1	TRUE
rs56184542	T	C	T	C	0.283764	-0.0099	0.0227229	0.0177	FALSE	FALSE	FALSE	IBS	0.7216	0.0279	IBS	TRUE	reported	textfile	486601	0.0293873	4.63609e-22	MTRR	eqtl	31684	0.00357624	113.709	2	1	TRUE
rs6879924	G	A	G	A	0.40952	0.0059	0.0960616	0.0912	FALSE	FALSE	FALSE	IBS	0.622	0.012	IBS	TRUE	reported	textfile	486601	0.0133527	1e-200	MTRR	eqtl	31684	0.0291252	950.426	2	1	TRUE
rs74488857	T	C	T	C	-0.188244	-0.0069	0.0253748	0.0323	FALSE	FALSE	FALSE	IBS	0.7465	0.0213	IBS	TRUE	reported	textfile	486601	0.0283253	3.0157e-11	MTRR	eqtl	31684	0.00175272	55.6272	2	1	TRUE
rs75084159	T	C	T	C	-0.350244	0.0194	0.0317544	0.0441	FALSE	FALSE	FALSE	IBS	0.2891	0.0183	IBS	TRUE	reported	textfile	486601	0.0264299	4.4051e-40	MTRR	eqtl	31684	0.00754329	240.803	2	1	TRUE
rs75113610	C	T	C	T	-0.336859	-0.0041	0.0405819	0.0388	FALSE	FALSE	FALSE	IBS	0.8433	0.0207	IBS	TRUE	reported	textfile	486601	0.0213475	4.28537e-56	MTRR	eqtl	31684	0.00883622	282.445	2	1	TRUE
rs7730643	G	A	G	A	0.171532	-0.0238	0.182269	0.1667	FALSE	FALSE	FALSE	IBS	0.01628	0.0099	IBS	TRUE	reported	textfile	486601	0.0102446	6.30583e-63	MTRR	eqtl	31684	0.00877089	280.338	2	1	TRUE
rs79249707	G	A	G	A	0.173607	0.0084	0.0224552	0.0188	FALSE	FALSE	FALSE	IBS	0.7814	0.0303	IBS	TRUE	reported	textfile	486601	0.0306024	1.4032e-08	MTRR	eqtl	31684	0.00132318	41.9764	2	1	TRUE
rs79931532	T	G	T	G	-0.256079	-0.0208	0.0596981	0.0661	FALSE	FALSE	FALSE	IBS	0.181	0.0156	IBS	TRUE	reported	textfile	486601	0.0168232	2.5346e-52	MTRR	eqtl	31684	0.00736217	234.978	2	1	TRUE
rs80229119	T	C	T	C	-0.445532	0.0496	0.0137715	0.0117	FALSE	FALSE	FALSE	IBS	0.1798	0.037	IBS	TRUE	reported	textfile	486601	0.0730476	1.066e-09	MTRR	eqtl	31684	0.00539196	171.754	2	1	TRUE
rs1006154	T	C	T	C	0.10365	-0.0017	0.148697	0.1325	FALSE	FALSE	FALSE	IBS	0.8638	0.0101	IBS	TRUE	reported	textfile	486601	0.012412	6.7802e-17	CTNNA2	eqtl	31684	0.00271991	86.4073	2	1	TRUE
rs112733752	G	A	G	A	0.263354	-0.0277	0.018052	0.0205	FALSE	FALSE	FALSE	IBS	0.298	0.0266	IBS	TRUE	reported	textfile	486601	0.0357187	1.6683e-13	CTNNA2	eqtl	31684	0.0024588	78.0918	2	1	TRUE
rs11682233	T	C	T	C	-0.182835	-0.0068	0.0365736	0.0514	FALSE	FALSE	FALSE	IBS	0.6989	0.0176	IBS	TRUE	reported	textfile	486601	0.0269533	1.1738e-11	CTNNA2	eqtl	31684	0.00235578	74.8121	2	1	TRUE
rs17340170	A	G	A	G	0.0906505	-0.0054	0.169737	0.1597	FALSE	FALSE	FALSE	IBS	0.5601	0.0093	IBS	TRUE	reported	textfile	486601	0.0117661	1.3146e-14	CTNNA2	eqtl	31684	0.00231613	73.5499	2	1	TRUE
rs76770060	C	A	C	A	0.161641	0.0285	0.0312097	0.0365	FALSE	FALSE	FALSE	IBS	0.1533	0.02	IBS	TRUE	reported	textfile	486601	0.0287873	1.9656e-08	CTNNA2	eqtl	31684	0.00157998	50.1362	2	1	TRUE
rs9309560	C	T	C	T	-0.166852	0.0071	0.470951	0.4426	FALSE	FALSE	FALSE	IBS	0.3033	0.0069	IBS	TRUE	reported	textfile	486601	0.00879723	3.23303e-80	CTNNA2	eqtl	31684	0.0138728	445.702	2	1	TRUE
rs1006488	T	C	T	C	0.255176	-0.0098	0.027237	0.0336	FALSE	FALSE	FALSE	IBS	0.6501	0.0216	IBS	TRUE	reported	textfile	486601	0.0296737	8.0134e-18	FOLR3	eqtl	31684	0.00345045	109.696	2	1	TRUE
rs10898815	A	G	A	G	-0.282463	-0.0028	0.491274	0.4993	FALSE	FALSE	FALSE	IBS	0.6919	0.0072	IBS	TRUE	reported	textfile	486601	0.00790405	1e-200	FOLR3	eqtl	31684	0.0398805	1315.98	2	1	TRUE
rs11235462	A	T	A	T	0.430959	0.0038	0.160396	0.1347	FALSE	TRUE	FALSE	IBS	0.7077	0.01	IBS	TRUE	reported	textfile	486601	0.0105513	1e-200	FOLR3	eqtl	31684	0.050023	1668.28	2	1	TRUE
rs112528665	A	G	A	G	0.211112	0.0101	0.0360919	0.0276	FALSE	FALSE	FALSE	IBS	0.6309	0.0209	IBS	TRUE	reported	textfile	486601	0.0224101	4.4937e-21	FOLR3	eqtl	31684	0.003101	98.5514	2	1	TRUE
rs117483230	A	C	A	C	0.319106	0.025	0.020955	0.0224	FALSE	FALSE	FALSE	IBS	0.3515	0.0268	IBS	TRUE	reported	textfile	486601	0.0451174	1.5184e-12	FOLR3	eqtl	31684	0.00417821	132.929	2	1	TRUE
rs117694713	A	G	A	G	0.240814	-0.0137	0.0187237	0.0276	FALSE	FALSE	FALSE	IBS	0.5631	0.0237	IBS	TRUE	reported	textfile	486601	0.0323119	9.13803e-14	FOLR3	eqtl	31684	0.00213097	67.6574	2	1	TRUE
rs117842293	C	T	C	T	-0.51225	0.0288	0.0132718	0.0198	FALSE	FALSE	FALSE	IBS	0.315	0.0287	IBS	TRUE	reported	textfile	486601	0.0559335	5.27701e-20	FOLR3	eqtl	31684	0.0068726	219.245	2	1	TRUE
rs118139448	A	G	A	G	0.236269	0.0248	0.0443925	0.0594	FALSE	FALSE	FALSE	IBS	0.1667	0.0179	IBS	TRUE	reported	textfile	486601	0.0223524	4.09619e-26	FOLR3	eqtl	31684	0.00473623	150.767	2	1	TRUE
rs146505296	T	C	T	C	0.465938	0.0034	0.0170971	0.027	FALSE	FALSE	FALSE	IBS	0.89	0.0243	IBS	TRUE	reported	textfile	486601	0.0357435	7.67611e-39	FOLR3	eqtl	31684	0.00729658	232.869	2	1	TRUE
rs2846211	A	G	A	G	0.499818	-0.0219	0.152695	0.0319	FALSE	FALSE	FALSE	IBS	0.3775	0.0248	IBS	TRUE	reported	textfile	486601	0.0126506	1e-200	FOLR3	eqtl	31684	0.0646425	2189.54	2	1	TRUE
rs34738484	A	C	A	C	-0.512861	0.0107	0.0345483	0.031	FALSE	FALSE	FALSE	IBS	0.6416	0.0229	IBS	TRUE	reported	textfile	486601	0.0239866	1.99914e-101	FOLR3	eqtl	31684	0.0175463	565.831	2	1	TRUE
rs576361	C	T	C	T	0.14822	-0.0097	0.425893	0.4091	FALSE	FALSE	FALSE	IBS	0.198	0.0076	IBS	TRUE	reported	textfile	486601	0.00814174	4.71055e-74	FOLR3	eqtl	31684	0.0107433	344.065	2	1	TRUE
rs59231055	A	G	A	G	0.269388	0.0382	0.0204052	0.0102	FALSE	FALSE	FALSE	IBS	0.3332	0.0394	IBS	TRUE	reported	textfile	486601	0.0364264	1.4098e-13	FOLR3	eqtl	31684	0.00290117	92.1824	2	1	TRUE
rs72966468	T	C	T	C	-0.543681	0.0042	0.0163851	0.0248	FALSE	FALSE	FALSE	IBS	0.867	0.025	IBS	TRUE	reported	textfile	486601	0.0554664	1.1038e-22	FOLR3	eqtl	31684	0.0095278	304.763	2	1	TRUE
rs72966469	T	C	T	C	-0.63539	-0.0137	0.0770632	0.0995	FALSE	FALSE	FALSE	IBS	0.2943	0.0131	IBS	TRUE	reported	textfile	486601	0.0155766	1e-200	FOLR3	eqtl	31684	0.0574288	1930.31	2	1	TRUE
rs75141699	A	G	A	G	1.51463	-0.0086	0.0168733	0.0223	FALSE	FALSE	FALSE	IBS	0.7267	0.0247	IBS	TRUE	reported	textfile	486601	0.0329557	1e-200	FOLR3	eqtl	31684	0.0761119	2610.03	2	1	TRUE
rs76848014	A	G	A	G	0.888679	-0.0117	0.0698744	0.0826	FALSE	FALSE	FALSE	IBS	0.3807	0.0133	IBS	TRUE	reported	textfile	486601	0.0151502	1e-200	FOLR3	eqtl	31684	0.102655	3624.37	2	1	TRUE
rs77313897	C	G	C	G	1.46798	-0.0149	0.0242653	0.0265	FALSE	TRUE	FALSE	IBS	0.515	0.0228	IBS	TRUE	reported	textfile	486601	0.0260199	1e-200	FOLR3	eqtl	31684	0.102044	3600.35	2	1	TRUE
rs10065177	T	C	T	C	0.0634252	-0.006	0.310278	0.2842	FALSE	FALSE	FALSE	IBS	0.4767	0.0084	IBS	TRUE	reported	textfile	486601	0.00876474	4.6075e-13	BRD9	eqtl	31684	0.00172178	54.6437	2	1	TRUE
rs112375351	C	G	C	G	0.223484	0.044	0.0316528	0.0067	FALSE	TRUE	FALSE	IBS	0.3926	0.0515	IBS	TRUE	reported	textfile	486601	0.0306318	2.9689e-13	BRD9	eqtl	31684	0.00306172	97.2995	2	1	TRUE
rs72703194	A	G	A	G	0.335056	-0.0249	0.0481275	0.0489	FALSE	FALSE	FALSE	IBS	0.1184	0.0159	IBS	TRUE	reported	textfile	486601	0.0194253	1.15042e-66	BRD9	eqtl	31684	0.0102858	329.261	2	1	TRUE
rs1006636	C	G	C	G	0.207175	-0.0007	0.16376	0.1475	FALSE	TRUE	FALSE	IBS	0.9462	0.0098	IBS	TRUE	reported	textfile	486601	0.0106913	1.1836e-83	ABAT	eqtl	31684	0.0117556	376.87	2	1	TRUE
rs117094746	G	C	G	C	-0.144935	0.0289	0.0458428	0.044	FALSE	TRUE	FALSE	IBS	0.1027	0.0177	IBS	TRUE	reported	textfile	486601	0.0200109	4.39509e-13	ABAT	eqtl	31684	0.00183767	58.3283	2	1	TRUE
rs117233928	G	A	G	A	0.206252	0.0217	0.0270029	0.0471	FALSE	FALSE	FALSE	IBS	0.2676	0.0196	IBS	TRUE	reported	textfile	486601	0.0283812	3.6702e-13	ABAT	eqtl	31684	0.00223536	70.9795	2	1	TRUE
rs117832144	T	C	T	C	0.219089	-0.0016	0.0374059	0.0287	FALSE	FALSE	FALSE	IBS	0.9485	0.0246	IBS	TRUE	reported	textfile	486601	0.0237161	2.51151e-20	ABAT	eqtl	31684	0.00345664	109.893	2	1	TRUE
rs12444233	C	T	C	T	0.135951	-0.0013	0.433655	0.4081	FALSE	FALSE	FALSE	IBS	0.8524	0.0071	IBS	TRUE	reported	textfile	486601	0.00807981	1.57379e-63	ABAT	eqtl	31684	0.00907863	290.264	2	1	TRUE
rs12596654	C	T	C	T	0.158784	-0.0137	0.0914384	0.072	FALSE	FALSE	FALSE	IBS	0.3427	0.0144	IBS	TRUE	reported	textfile	486601	0.0138256	1.573e-30	ABAT	eqtl	31684	0.00418916	133.279	2	1	TRUE
rs1273387	G	A	G	A	-0.144322	0.0073	0.354699	0.3402	FALSE	FALSE	FALSE	IBS	0.3348	0.0076	IBS	TRUE	reported	textfile	486601	0.00830687	1.30299e-67	ABAT	eqtl	31684	0.00953493	304.994	2	1	TRUE
rs13333072	G	A	G	A	-0.34023	-0.0159	0.46747	0.4875	FALSE	FALSE	FALSE	IBS	0.04035	0.0077	IBS	TRUE	reported	textfile	486601	0.0080144	1e-200	ABAT	eqtl	31684	0.0576332	1937.61	2	1	TRUE
rs146306497	A	C	A	C	-0.296239	-0.0115	0.0150265	0.017	FALSE	FALSE	FALSE	IBS	0.6873	0.0286	IBS	TRUE	reported	textfile	486601	0.036393	3.95282e-16	ABAT	eqtl	31684	0.00259775	82.5162	2	1	TRUE
rs1640998	C	T	C	T	0.108304	0.0075	0.298141	0.3158	FALSE	FALSE	FALSE	IBS	0.3731	0.0084	IBS	TRUE	reported	textfile	486601	0.01003	3.51782e-27	ABAT	eqtl	31684	0.00490897	156.293	2	1	TRUE
rs1641100	T	C	T	C	-0.165275	-0.005	0.197606	0.2049	FALSE	FALSE	FALSE	IBS	0.5553	0.0085	IBS	TRUE	reported	textfile	486601	0.00995215	6.20173e-62	ABAT	eqtl	31684	0.00866228	276.836	2	1	TRUE
rs1730941	T	A	T	A	-0.126423	-0.0006	0.331886	0.3222	FALSE	TRUE	FALSE	IBS	0.9373	0.0074	IBS	TRUE	reported	textfile	486601	0.00840682	4.12628e-51	ABAT	eqtl	31684	0.00708797	226.164	2	1	TRUE
rs1731086	T	G	T	G	0.111227	-0.0021	0.426522	0.4229	FALSE	FALSE	FALSE	IBS	0.7935	0.0079	IBS	TRUE	reported	textfile	486601	0.00898223	3.23043e-35	ABAT	eqtl	31684	0.00605214	192.911	2	1	TRUE
rs34369864	T	C	T	C	0.227417	-0.0043	0.0542991	0.0522	FALSE	FALSE	FALSE	IBS	0.7977	0.0166	IBS	TRUE	reported	textfile	486601	0.0180172	1.5931e-36	ABAT	eqtl	31684	0.00531156	169.18	2	1	TRUE
rs4985066	C	T	C	T	-0.0866541	0.0064	0.317919	0.3467	FALSE	FALSE	FALSE	IBS	0.3788	0.0073	IBS	TRUE	reported	textfile	486601	0.00857842	5.44591e-24	ABAT	eqtl	31684	0.00325657	103.512	2	1	TRUE
rs56712366	T	A	T	A	-0.416669	-0.0157	0.128893	0.1293	FALSE	TRUE	FALSE	IBS	0.1269	0.0103	IBS	TRUE	reported	textfile	486601	0.0116437	1e-200	ABAT	eqtl	31684	0.0389864	1285.28	2	1	TRUE
rs62031061	A	T	A	T	0.187468	-0.0001	0.0922049	0.0976	FALSE	TRUE	FALSE	IBS	0.9942	0.0123	IBS	TRUE	reported	textfile	486601	0.0137636	3.02083e-42	ABAT	eqtl	31684	0.00588337	187.5	2	1	TRUE
rs7197673	T	A	T	A	0.2734	-0.0154	0.0456955	0.0481	FALSE	TRUE	FALSE	IBS	0.3536	0.0166	IBS	TRUE	reported	textfile	486601	0.0190199	7.4916e-47	ABAT	eqtl	31684	0.0065191	207.893	2	1	TRUE
rs7205552	G	T	G	T	0.183412	-0.0014	0.137081	0.1329	FALSE	FALSE	FALSE	IBS	0.9069	0.0119	IBS	TRUE	reported	textfile	486601	0.0127641	8.05258e-47	ABAT	eqtl	31684	0.00795853	254.165	2	1	TRUE
rs72766418	T	C	T	C	-0.178979	-0.0054	0.0301027	0.0272	FALSE	FALSE	FALSE	IBS	0.8056	0.0219	IBS	TRUE	reported	textfile	486601	0.0236782	4.068e-14	ABAT	eqtl	31684	0.00187053	59.3733	2	1	TRUE
rs72766421	G	T	G	T	0.192034	-0.0036	0.022773	0.0301	FALSE	FALSE	FALSE	IBS	0.8652	0.0211	IBS	TRUE	reported	textfile	486601	0.0283278	1.2101e-11	ABAT	eqtl	31684	0.00164135	52.0868	2	1	TRUE
rs72766494	T	C	T	C	0.142935	-0.014	0.233799	0.2186	FALSE	FALSE	FALSE	IBS	0.1128	0.0088	IBS	TRUE	reported	textfile	486601	0.00940055	3.2763e-52	ABAT	eqtl	31684	0.00731969	233.612	2	1	TRUE
rs77635331	T	C	T	C	0.2069	-0.0269	0.0296904	0.0296	FALSE	FALSE	FALSE	IBS	0.2045	0.0212	IBS	TRUE	reported	textfile	486601	0.0243751	2.0986e-17	ABAT	eqtl	31684	0.00246648	78.3362	2	1	TRUE
rs78315929	A	G	A	G	-0.156801	-0.0169	0.0528472	0.0602	FALSE	FALSE	FALSE	IBS	0.299	0.0163	IBS	TRUE	reported	textfile	486601	0.019372	5.7642e-16	ABAT	eqtl	31684	0.00246133	78.1722	2	1	TRUE
rs78531922	A	G	A	G	-0.268479	-0.0026	0.04532	0.0483	FALSE	FALSE	FALSE	IBS	0.8829	0.0175	IBS	TRUE	reported	textfile	486601	0.0195408	5.89617e-43	ABAT	eqtl	31684	0.00623732	198.851	2	1	TRUE
rs79502645	C	T	C	T	0.200919	0.0388	0.0306631	0.0242	FALSE	FALSE	FALSE	IBS	0.1022	0.0237	IBS	TRUE	reported	textfile	486601	0.0239966	5.62649e-17	ABAT	eqtl	31684	0.00239973	76.2112	2	1	TRUE
rs8050692	T	C	T	C	-0.0729607	0.0048	0.470573	0.5017	FALSE	FALSE	FALSE	IBS	0.5375	0.0078	IBS	TRUE	reported	textfile	486601	0.00987637	1.4973e-13	ABAT	eqtl	31684	0.00265241	84.2572	2	1	TRUE
rs9928703	T	A	T	A	-0.0685109	0.0002	0.533159	0.5383	FALSE	TRUE	TRUE	IBS	0.9809	0.008	IBS	TRUE	reported	textfile	486601	0.00873819	4.4911e-15	ABAT	eqtl	31684	0.00233655	74.1999	2	1	FALSE
rs9935422	T	C	T	C	0.227026	0.011	0.118011	0.1069	FALSE	FALSE	FALSE	IBS	0.3906	0.0128	IBS	TRUE	reported	textfile	486601	0.0125699	6.46405e-73	ABAT	eqtl	31684	0.0107292	343.609	2	1	TRUE
rs10069239	G	A	G	A	0.122466	-0.0121	0.400072	0.3986	FALSE	FALSE	FALSE	IBS	0.08099	0.0069	IBS	TRUE	reported	textfile	486601	0.00883541	1.0945e-43	ITGA2	eqtl	31684	0.00719943	229.747	2	1	TRUE
rs116018210	T	C	T	C	0.144253	-0.0316	0.0448167	0.0522	FALSE	FALSE	FALSE	IBS	0.0526	0.0163	IBS	TRUE	reported	textfile	486601	0.020119	7.49977e-13	ITGA2	eqtl	31684	0.00178158	56.5449	2	1	TRUE
rs145231795	T	C	T	C	-0.184431	0.0139	0.0229119	0.0284	FALSE	FALSE	FALSE	IBS	0.5214	0.0217	IBS	TRUE	reported	textfile	486601	0.0280521	4.87841e-11	ITGA2	eqtl	31684	0.00152297	48.3245	2	1	TRUE
rs145956241	T	C	T	C	0.321702	0.027	0.0174489	0.0206	FALSE	FALSE	FALSE	IBS	0.3193	0.0271	IBS	TRUE	reported	textfile	486601	0.049974	1.2154e-10	ITGA2	eqtl	31684	0.00354863	112.828	2	1	TRUE
rs2056402	T	A	T	A	-0.302283	0.0155	0.065469	0.0691	FALSE	TRUE	FALSE	IBS	0.2498	0.0135	IBS	TRUE	reported	textfile	486601	0.0159703	6.7316e-80	ITGA2	eqtl	31684	0.0111812	358.247	2	1	TRUE
rs3212429	C	T	C	T	-0.309327	0.0065	0.0402859	0.0407	FALSE	FALSE	FALSE	IBS	0.7052	0.0173	IBS	TRUE	reported	textfile	486601	0.0202712	1.4255e-52	ITGA2	eqtl	31684	0.00739879	236.156	2	1	TRUE
rs3212663	T	C	T	C	0.154263	-0.0119	0.0349951	0.037	FALSE	FALSE	FALSE	IBS	0.5394	0.0194	IBS	TRUE	reported	textfile	486601	0.0223072	4.66548e-12	ITGA2	eqtl	31684	0.00160728	51.0037	2	1	TRUE
rs3212666	A	G	A	G	-0.219898	-0.0035	0.0799938	0.0866	FALSE	FALSE	FALSE	IBS	0.7782	0.0123	IBS	TRUE	reported	textfile	486601	0.0147745	4.21211e-50	ITGA2	eqtl	31684	0.00711737	227.109	2	1	TRUE
rs3212684	A	G	A	G	0.138506	0.0098	0.0690853	0.0703	FALSE	FALSE	FALSE	IBS	0.4804	0.014	IBS	TRUE	reported	textfile	486601	0.0161252	8.74246e-18	ITGA2	eqtl	31684	0.00246753	78.3697	2	1	TRUE
rs41302836	A	G	A	G	-0.184029	-0.0028	0.0219897	0.022	FALSE	FALSE	FALSE	IBS	0.905	0.0234	IBS	TRUE	reported	textfile	486601	0.0273967	1.8525e-11	ITGA2	eqtl	31684	0.00145668	46.218	2	1	TRUE
rs61748764	T	C	T	C	0.134876	0.0091	0.033803	0.0348	FALSE	FALSE	FALSE	IBS	0.6501	0.0201	IBS	TRUE	reported	textfile	486601	0.0228262	3.4461e-09	ITGA2	eqtl	31684	0.00118828	37.692	2	1	TRUE
rs62357230	A	G	A	G	-0.197066	-0.0286	0.0383719	0.0304	FALSE	FALSE	FALSE	IBS	0.1589	0.0203	IBS	TRUE	reported	textfile	486601	0.0207963	2.64219e-21	ITGA2	eqtl	31684	0.00286598	91.0611	2	1	TRUE
rs6869689	G	A	G	A	-0.259297	0.018	0.469265	0.4508	FALSE	FALSE	FALSE	IBS	0.02113	0.0078	IBS	TRUE	reported	textfile	486601	0.00835174	1e-200	ITGA2	eqtl	31684	0.0334904	1097.81	2	1	TRUE
rs74751838	G	A	G	A	0.185402	-0.0051	0.023237	0.0343	FALSE	FALSE	FALSE	IBS	0.7983	0.0201	IBS	TRUE	reported	textfile	486601	0.029372	2.751e-10	ITGA2	eqtl	31684	0.00156037	49.513	2	1	TRUE
rs10069731	T	G	T	G	-0.0513601	-0.0046	0.249349	0.2631	FALSE	FALSE	FALSE	IBS	0.5571	0.0078	IBS	TRUE	reported	textfile	486601	0.00919542	2.3316e-08	CSNK1A1	eqtl	31684	0.000987478	31.3162	2	1	TRUE
rs10071030	G	A	G	A	-0.165369	0.0299	0.0442863	0.0555	FALSE	FALSE	FALSE	IBS	0.04951	0.0152	IBS	TRUE	reported	textfile	486601	0.0194781	2.06639e-17	FBN2	eqtl	31684	0.00231492	73.5114	2	1	TRUE
rs112786913	G	A	G	A	-0.137448	0.0036	0.0801936	0.084	FALSE	FALSE	FALSE	IBS	0.7784	0.0126	IBS	TRUE	reported	textfile	486601	0.0149911	4.79198e-20	FBN2	eqtl	31684	0.00278704	88.5457	2	1	TRUE
rs115521027	A	G	A	G	0.123872	-0.0014	0.0791838	0.0917	FALSE	FALSE	FALSE	IBS	0.9033	0.0119	IBS	TRUE	reported	textfile	486601	0.0147232	3.98289e-17	FBN2	eqtl	31684	0.00223762	71.0511	2	1	TRUE
rs116334464	A	G	A	G	-0.223592	0.0012	0.0196294	0.0142	FALSE	FALSE	FALSE	IBS	0.9692	0.0319	IBS	TRUE	reported	textfile	486601	0.033703	3.2627e-11	FBN2	eqtl	31684	0.00192415	61.0786	2	1	TRUE
rs11959823	C	T	C	T	-0.151989	-0.0105	0.122622	0.1046	FALSE	FALSE	FALSE	IBS	0.3517	0.0112	IBS	TRUE	reported	textfile	486601	0.0121033	3.61122e-36	FBN2	eqtl	31684	0.00497061	158.265	2	1	TRUE
rs12518224	A	G	A	G	-0.220431	-0.026	0.0294277	0.0216	FALSE	FALSE	FALSE	IBS	0.3186	0.0261	IBS	TRUE	reported	textfile	486601	0.0237487	1.6664e-20	FBN2	eqtl	31684	0.00277562	88.1819	2	1	TRUE
rs12520096	T	C	T	C	0.275452	0.0022	0.0429554	0.0481	FALSE	FALSE	FALSE	IBS	0.8915	0.016	IBS	TRUE	reported	textfile	486601	0.0195314	3.63962e-45	FBN2	eqtl	31684	0.00623838	198.885	2	1	TRUE
rs139706955	A	G	A	G	-0.256907	-0.0731	0.0135767	0.0132	FALSE	FALSE	FALSE	IBS	0.407	0.0881	IBS	TRUE	reported	textfile	486601	0.0438288	4.58429e-09	FBN2	eqtl	31684	0.00176783	56.1074	2	1	TRUE
rs148011554	A	C	A	C	-0.163473	0.0179	0.0241537	0.0283	FALSE	FALSE	FALSE	IBS	0.3912	0.0209	IBS	TRUE	reported	textfile	486601	0.0270552	1.5203e-09	FBN2	eqtl	31684	0.00125976	39.962	2	1	TRUE
rs180719756	T	G	T	G	-0.15639	0.0532	0.0278321	0.0175	FALSE	FALSE	FALSE	IBS	0.07225	0.0296	IBS	TRUE	reported	textfile	486601	0.0280289	2.4107e-08	FBN2	eqtl	31684	0.00132353	41.9878	2	1	TRUE
rs2307108	C	T	C	T	-0.149631	0.0032	0.432109	0.4287	FALSE	FALSE	FALSE	IBS	0.6407	0.0069	IBS	TRUE	reported	textfile	486601	0.00797506	1.53321e-78	FBN2	eqtl	31684	0.0109883	352	2	1	TRUE
rs247095	G	A	G	A	-0.125196	-0.0078	0.252473	0.2568	FALSE	FALSE	FALSE	IBS	0.3187	0.0078	IBS	TRUE	reported	textfile	486601	0.00916478	1.74538e-42	FBN2	eqtl	31684	0.00591633	188.557	2	1	TRUE
rs28763927	G	A	G	A	-0.153973	0.0257	0.0734338	0.0749	FALSE	FALSE	FALSE	IBS	0.04755	0.013	IBS	TRUE	reported	textfile	486601	0.0152045	4.20178e-24	FBN2	eqtl	31684	0.0032262	102.543	2	1	TRUE
rs32217	C	T	C	T	-0.163517	0.0019	0.329036	0.357	FALSE	FALSE	FALSE	IBS	0.7897	0.0071	IBS	TRUE	reported	textfile	486601	0.00840504	2.66419e-84	FBN2	eqtl	31684	0.0118059	378.503	2	1	TRUE
rs331093	G	C	G	C	0.338865	0.015	0.392265	0.4359	FALSE	TRUE	TRUE	IBS	0.02902	0.0069	IBS	TRUE	reported	textfile	486601	0.00792505	1e-200	FBN2	eqtl	31684	0.0547491	1835.03	2	1	FALSE
rs36059347	C	A	C	A	-0.255919	0.0237	0.0747667	0.0949	FALSE	FALSE	FALSE	IBS	0.04394	0.0118	IBS	TRUE	reported	textfile	486601	0.0152242	2.06173e-63	FBN2	eqtl	31684	0.00906138	289.708	2	1	TRUE
rs4835955	G	A	G	A	-0.161206	0.0032	0.238566	0.2425	FALSE	FALSE	FALSE	IBS	0.6892	0.008	IBS	TRUE	reported	textfile	486601	0.00927646	1.21097e-67	FBN2	eqtl	31684	0.00944133	301.971	2	1	TRUE
rs62391182	T	C	T	C	0.162551	0.0135	0.0602616	0.0601	FALSE	FALSE	FALSE	IBS	0.3535	0.0145	IBS	TRUE	reported	textfile	486601	0.0166684	1.80872e-22	FBN2	eqtl	31684	0.00299266	95.0979	2	1	TRUE
rs62392640	C	T	C	T	-0.171802	0.0271	0.0211872	0.0274	FALSE	FALSE	FALSE	IBS	0.2258	0.0224	IBS	TRUE	reported	textfile	486601	0.029493	5.7044e-09	FBN2	eqtl	31684	0.00122422	38.8333	2	1	TRUE
rs6877472	C	A	C	A	-0.199308	0.0152	0.0255994	0.0207	FALSE	FALSE	FALSE	IBS	0.5575	0.0259	IBS	TRUE	reported	textfile	486601	0.0265058	5.50281e-14	FBN2	eqtl	31684	0.00198174	62.9102	2	1	TRUE
rs72783100	C	T	C	T	-0.172686	-0.0398	0.0563086	0.0549	FALSE	FALSE	FALSE	IBS	0.008545	0.0151	IBS	TRUE	reported	textfile	486601	0.0176347	1.21381e-22	FBN2	eqtl	31684	0.0031692	100.726	2	1	TRUE
rs74760888	T	C	T	C	0.761061	-0.0042	0.0310578	0.0391	FALSE	FALSE	FALSE	IBS	0.8251	0.019	IBS	TRUE	reported	textfile	486601	0.0234573	1e-200	FBN2	eqtl	31684	0.0348608	1144.35	2	1	TRUE
rs7707861	A	G	A	G	0.600225	0.0071	0.126494	0.1277	FALSE	FALSE	FALSE	IBS	0.4835	0.0102	IBS	TRUE	reported	textfile	486601	0.0116197	1e-200	FBN2	eqtl	31684	0.0796148	2740.55	2	1	TRUE
rs78813004	C	T	C	T	0.380073	0.0062	0.226486	0.2348	FALSE	FALSE	FALSE	IBS	0.4428	0.008	IBS	TRUE	reported	textfile	486601	0.00926126	1e-200	FBN2	eqtl	31684	0.0506143	1689.05	2	1	TRUE
rs79218460	T	G	T	G	1.55966	-0.1306	0.0208854	0.0144	FALSE	FALSE	FALSE	IBS	0.6659	0.3025	IBS	TRUE	reported	textfile	486601	0.0402396	1e-200	FBN2	eqtl	31684	0.099487	3500.17	2	1	TRUE
rs10071657	T	G	T	G	-0.109331	-0.0137	0.436307	0.4683	FALSE	FALSE	FALSE	IBS	0.0506	0.007	IBS	TRUE	reported	textfile	486601	0.00888294	8.20308e-35	CAST	eqtl	31684	0.00587965	187.381	2	1	TRUE
rs112590711	T	C	T	C	0.388288	0.009	0.0359382	0.0384	FALSE	FALSE	FALSE	IBS	0.6378	0.019	IBS	TRUE	reported	textfile	486601	0.0234627	1.62238e-61	CAST	eqtl	31684	0.0104472	334.482	2	1	TRUE
rs113007670	C	T	C	T	0.808443	0.0044	0.0202834	0.0221	FALSE	FALSE	FALSE	IBS	0.859	0.0245	IBS	TRUE	reported	textfile	486601	0.0330476	3.65983e-132	CAST	eqtl	31684	0.0259759	844.915	2	1	TRUE
rs115110865	T	C	T	C	0.228153	0.0145	0.0410058	0.0406	FALSE	FALSE	FALSE	IBS	0.4177	0.0178	IBS	TRUE	reported	textfile	486601	0.023063	4.48233e-23	CAST	eqtl	31684	0.00409396	130.238	2	1	TRUE
rs115910131	G	A	G	A	-0.235542	-0.0298	0.0170239	0.0176	FALSE	FALSE	FALSE	IBS	0.3017	0.0288	IBS	TRUE	reported	textfile	486601	0.0380127	5.77689e-10	CAST	eqtl	31684	0.00185682	58.9371	2	1	TRUE
rs115975251	C	A	C	A	0.650373	-0.0498	0.0127967	0.0104	FALSE	FALSE	FALSE	IBS	0.2012	0.039	IBS	TRUE	reported	textfile	486601	0.0495892	2.69473e-39	CAST	eqtl	31684	0.0106871	342.246	2	1	TRUE
rs12153530	T	C	T	C	0.0688462	0.0134	0.206592	0.2127	FALSE	FALSE	FALSE	IBS	0.1055	0.0083	IBS	TRUE	reported	textfile	486601	0.0107421	1.4648e-10	CAST	eqtl	31684	0.00155382	49.3047	2	1	TRUE
rs13184900	C	T	C	T	-0.23294	0.0025	0.332799	0.3571	FALSE	FALSE	FALSE	IBS	0.723	0.0071	IBS	TRUE	reported	textfile	486601	0.0091453	4.13252e-143	CAST	eqtl	31684	0.0240967	782.281	2	1	TRUE
rs141069546	C	A	C	A	0.375831	-0.0091	0.0150047	0.0137	FALSE	FALSE	FALSE	IBS	0.7874	0.0336	IBS	TRUE	reported	textfile	486601	0.0423548	7.09462e-19	CAST	eqtl	31684	0.00417519	132.833	2	1	TRUE
rs149033318	T	C	T	C	0.470564	0.0248	0.0118867	0.0127	FALSE	FALSE	FALSE	IBS	0.7801	0.0888	IBS	TRUE	reported	textfile	486601	0.0800796	4.19789e-09	CAST	eqtl	31684	0.00520158	165.658	2	1	TRUE
rs150074558	T	C	T	C	-0.202361	-0.0232	0.0247253	0.0148	FALSE	FALSE	FALSE	IBS	0.4253	0.0291	IBS	TRUE	reported	textfile	486601	0.0304037	2.8176e-11	CAST	eqtl	31684	0.00197493	62.6936	2	1	TRUE
rs150692158	A	G	A	G	0.385329	-0.0294	0.0173126	0.0126	FALSE	FALSE	FALSE	IBS	0.3843	0.0338	IBS	TRUE	reported	textfile	486601	0.0412514	9.54293e-21	CAST	eqtl	31684	0.00505209	160.873	2	1	TRUE
rs152465	T	G	T	G	-0.220994	0.001	0.25323	0.3407	FALSE	FALSE	FALSE	IBS	0.9109	0.0088	IBS	TRUE	reported	textfile	486601	0.0112654	1.10701e-85	CAST	eqtl	31684	0.0184711	596.214	2	1	TRUE
rs17086391	G	C	G	C	-0.12628	0.0015	0.34009	0.3343	FALSE	TRUE	FALSE	IBS	0.8396	0.0076	IBS	TRUE	reported	textfile	486601	0.00929293	4.66667e-42	CAST	eqtl	31684	0.00715777	228.407	2	1	TRUE
rs17086408	G	A	G	A	0.328327	-0.0039	0.22654	0.2349	FALSE	FALSE	FALSE	IBS	0.623	0.008	IBS	TRUE	reported	textfile	486601	0.0101993	1e-200	CAST	eqtl	31684	0.0377769	1243.83	2	1	TRUE
rs2611716	T	C	T	C	0.124146	-0.0033	0.109752	0.1093	FALSE	FALSE	FALSE	IBS	0.7717	0.0115	IBS	TRUE	reported	textfile	486601	0.0140233	8.53509e-19	CAST	eqtl	31684	0.00301175	95.7065	2	1	TRUE
rs261236	A	G	A	G	0.0777461	0.0104	0.124981	0.1362	FALSE	FALSE	FALSE	IBS	0.3063	0.0101	IBS	TRUE	reported	textfile	486601	0.0132356	4.25399e-09	CAST	eqtl	31684	0.00132205	41.9407	2	1	TRUE
rs261246	T	C	T	C	-0.052271	-0.02	0.381093	0.3769	FALSE	FALSE	FALSE	IBS	0.004462	0.007	IBS	TRUE	reported	textfile	486601	0.00895604	5.33411e-09	CAST	eqtl	31684	0.00128887	40.8866	2	1	TRUE
rs26507	C	T	C	T	0.347127	0.0183	0.249145	0.2469	FALSE	FALSE	FALSE	IBS	0.02169	0.008	IBS	TRUE	reported	textfile	486601	0.00983338	1e-200	CAST	eqtl	31684	0.0450832	1495.76	2	1	TRUE
rs27044	G	C	G	C	0.296028	0.0067	0.280983	0.2744	FALSE	TRUE	FALSE	IBS	0.382	0.0076	IBS	TRUE	reported	textfile	486601	0.00958025	1e-200	CAST	eqtl	31684	0.0354091	1163.01	2	1	TRUE
rs27373	T	C	T	C	0.324341	0.0085	0.0524978	0.0474	FALSE	FALSE	FALSE	IBS	0.5986	0.0161	IBS	TRUE	reported	textfile	486601	0.0195787	1.22719e-61	CAST	eqtl	31684	0.0104654	335.071	2	1	TRUE
rs28104	T	C	T	C	0.352422	0.0076	0.113928	0.1044	FALSE	FALSE	FALSE	IBS	0.5018	0.0113	IBS	TRUE	reported	textfile	486601	0.0135258	1.16251e-149	CAST	eqtl	31684	0.0250758	814.887	2	1	TRUE
rs3792747	C	T	C	T	0.0863436	0.0002	0.216269	0.219	FALSE	FALSE	FALSE	IBS	0.9808	0.0088	IBS	TRUE	reported	textfile	486601	0.0106824	6.32959e-16	CAST	eqtl	31684	0.00252727	80.2718	2	1	TRUE
rs4869305	A	G	A	G	0.925995	-0.0248	0.0229564	0.0256	FALSE	FALSE	FALSE	IBS	0.2585	0.022	IBS	TRUE	reported	textfile	486601	0.0290623	1e-200	CAST	eqtl	31684	0.0384649	1267.4	2	1	TRUE
rs62364648	T	G	T	G	0.336658	0.0873	0.0131906	0.0131	FALSE	FALSE	FALSE	IBS	0.01961	0.0374	IBS	TRUE	reported	textfile	486601	0.0545142	6.5913e-10	CAST	eqtl	31684	0.00295057	93.7565	2	1	TRUE
rs6556937	T	C	T	C	0.817935	0.007	0.145822	0.1485	FALSE	FALSE	FALSE	IBS	0.4689	0.0097	IBS	TRUE	reported	textfile	486601	0.011349	1e-200	CAST	eqtl	31684	0.166663	6336.23	2	1	TRUE
rs6862521	G	A	G	A	-0.212939	-0.0048	0.364238	0.369	FALSE	FALSE	FALSE	IBS	0.4991	0.007	IBS	TRUE	reported	textfile	486601	0.00894899	3.78059e-125	CAST	eqtl	31684	0.021	679.595	2	1	TRUE
rs71630745	G	A	G	A	-0.258966	0.011	0.0328591	0.0255	FALSE	FALSE	FALSE	IBS	0.638	0.0234	IBS	TRUE	reported	textfile	486601	0.0249197	2.69642e-25	CAST	eqtl	31684	0.00426247	135.622	2	1	TRUE
rs72656693	G	A	G	A	-0.180169	0.0018	0.0351358	0.0332	FALSE	FALSE	FALSE	IBS	0.9298	0.0204	IBS	TRUE	reported	textfile	486601	0.0252267	9.19827e-13	CAST	eqtl	31684	0.00220093	69.8837	2	1	TRUE
rs72772005	A	G	A	G	0.145025	-0.0068	0.0346917	0.0312	FALSE	FALSE	FALSE	IBS	0.7302	0.0198	IBS	TRUE	reported	textfile	486601	0.0246457	3.99501e-09	CAST	eqtl	31684	0.00140866	44.6922	2	1	TRUE
rs75785454	A	G	A	G	0.161444	-0.0019	0.0689545	0.0701	FALSE	FALSE	FALSE	IBS	0.8888	0.0134	IBS	TRUE	reported	textfile	486601	0.017665	6.29161e-20	CAST	eqtl	31684	0.00334663	106.384	2	1	TRUE
rs7702304	A	G	A	G	-0.0976814	-0.0206	0.10799	0.1215	FALSE	FALSE	FALSE	IBS	0.04869	0.0104	IBS	TRUE	reported	textfile	486601	0.0140101	3.1202e-12	CAST	eqtl	31684	0.00183826	58.347	2	1	TRUE
rs7711564	G	C	G	C	-0.235524	-0.0079	0.26896	0.2556	FALSE	TRUE	FALSE	IBS	0.3125	0.0078	IBS	TRUE	reported	textfile	486601	0.00970793	5.06142e-130	CAST	eqtl	31684	0.0218137	706.513	2	1	TRUE
rs79795772	A	G	A	G	0.668314	0.017	0.0381174	0.0392	FALSE	FALSE	FALSE	IBS	0.3404	0.0179	IBS	TRUE	reported	textfile	486601	0.0232098	2.52082e-182	CAST	eqtl	31684	0.0327519	1072.78	2	1	TRUE
rs998509	A	G	A	G	-0.161216	-0.0057	0.127889	0.1315	FALSE	FALSE	FALSE	IBS	0.5721	0.0101	IBS	TRUE	reported	textfile	486601	0.0129944	2.40659e-35	CAST	eqtl	31684	0.00579764	184.752	2	1	TRUE
rs10074342	C	T	C	T	-0.0784991	0.0049	0.440058	0.4199	FALSE	FALSE	FALSE	IBS	0.4808	0.007	IBS	TRUE	reported	textfile	486601	0.00802272	1.3111e-22	CAMK4	eqtl	31684	0.00303677	96.5041	2	1	TRUE
rs114378220	T	C	T	C	-0.471108	-0.0155	0.0628465	0.0724	FALSE	FALSE	FALSE	IBS	0.3004	0.0149	IBS	TRUE	reported	textfile	486601	0.017268	6.91787e-164	CAMK4	eqtl	31684	0.0261434	850.512	2	1	TRUE
rs187556	C	T	C	T	0.0824489	0.0045	0.130546	0.1202	FALSE	FALSE	FALSE	IBS	0.6732	0.0107	IBS	TRUE	reported	textfile	486601	0.0118533	3.50571e-12	CAMK4	eqtl	31684	0.00154316	48.9658	2	1	TRUE
rs3756612	G	A	G	A	-0.108254	0.0087	0.214608	0.2051	FALSE	FALSE	FALSE	IBS	0.3041	0.0085	IBS	TRUE	reported	textfile	486601	0.00969579	6.04912e-29	CAMK4	eqtl	31684	0.00395048	125.656	2	1	TRUE
rs55714627	C	T	C	T	0.065266	-0.0017	0.308479	0.3333	FALSE	FALSE	FALSE	IBS	0.8112	0.0072	IBS	TRUE	reported	textfile	486601	0.00864473	4.35932e-14	CAMK4	eqtl	31684	0.00181733	57.6816	2	1	TRUE
rs62375585	G	A	G	A	0.160096	-0.0085	0.264063	0.2873	FALSE	FALSE	FALSE	IBS	0.2579	0.0075	IBS	TRUE	reported	textfile	486601	0.00902001	1.75454e-70	CAMK4	eqtl	31684	0.00996183	318.786	2	1	TRUE
rs6863151	T	C	T	C	0.0855738	-0.003	0.141663	0.1494	FALSE	FALSE	FALSE	IBS	0.7582	0.0098	IBS	TRUE	reported	textfile	486601	0.0114281	6.99311e-14	CAMK4	eqtl	31684	0.00178084	56.5214	2	1	TRUE
rs79145605	T	C	T	C	-0.275221	-0.0097	0.0423207	0.0435	FALSE	FALSE	FALSE	IBS	0.6355	0.0204	IBS	TRUE	reported	textfile	486601	0.0212877	3.10416e-38	CAMK4	eqtl	31684	0.00613997	195.728	2	1	TRUE
rs80016777	G	A	G	A	0.136204	0.0068	0.0408571	0.0498	FALSE	FALSE	FALSE	IBS	0.6945	0.0172	IBS	TRUE	reported	textfile	486601	0.0212024	1.3274e-10	CAMK4	eqtl	31684	0.00145399	46.1323	2	1	TRUE
rs827563	G	C	G	C	0.0799295	0.0046	0.0854338	0.1036	FALSE	TRUE	FALSE	IBS	0.686	0.0114	IBS	TRUE	reported	textfile	486601	0.0144428	3.1265e-08	CAMK4	eqtl	31684	0.000998364	31.6618	2	1	TRUE
rs10074627	A	C	A	C	-0.226908	0.0077	0.087424	0.0952	FALSE	FALSE	FALSE	IBS	0.5196	0.012	IBS	TRUE	reported	textfile	486601	0.0149309	3.69063e-52	PPWD1	eqtl	31684	0.00821541	262.437	2	1	TRUE
rs112213753	A	G	A	G	0.268383	-0.011	0.020656	0.0198	FALSE	FALSE	FALSE	IBS	0.6699	0.0257	IBS	TRUE	reported	textfile	486601	0.031879	3.80361e-17	PPWD1	eqtl	31684	0.00291421	92.598	2	1	TRUE
rs141282759	T	C	T	C	0.286002	-0.0024	0.0193086	0.021	FALSE	FALSE	FALSE	IBS	0.9262	0.0262	IBS	TRUE	reported	textfile	486601	0.0346854	1.6433e-16	PPWD1	eqtl	31684	0.00309779	98.449	2	1	TRUE
rs142100795	A	G	A	G	0.29063	-0.0036	0.013345	0.0174	FALSE	FALSE	FALSE	IBS	0.9006	0.0286	IBS	TRUE	reported	textfile	486601	0.049699	4.98119e-09	PPWD1	eqtl	31684	0.00222431	70.6276	2	1	TRUE
rs149051430	A	G	A	G	0.295732	0.0079	0.0189917	0.0245	FALSE	FALSE	FALSE	IBS	0.7782	0.0279	IBS	TRUE	reported	textfile	486601	0.0337193	1.7803e-18	PPWD1	eqtl	31684	0.00325884	103.584	2	1	TRUE
rs37339	G	A	G	A	0.342444	-0.005	0.356118	0.3346	FALSE	FALSE	FALSE	IBS	0.4861	0.0072	IBS	TRUE	reported	textfile	486601	0.008112	1e-200	PPWD1	eqtl	31684	0.0537786	1800.65	2	1	TRUE
rs62369041	G	T	G	T	-0.190521	0.017	0.0491773	0.0637	FALSE	FALSE	FALSE	IBS	0.2698	0.0154	IBS	TRUE	reported	textfile	486601	0.0199858	1.53099e-21	PPWD1	eqtl	31684	0.00339453	107.912	2	1	TRUE
rs72762428	C	A	C	A	-0.258261	-0.0308	0.0316942	0.038	FALSE	FALSE	FALSE	IBS	0.1072	0.0191	IBS	TRUE	reported	textfile	486601	0.0242832	2.03949e-26	PPWD1	eqtl	31684	0.00409393	130.237	2	1	TRUE
rs72764480	T	G	T	G	-0.115213	0.0226	0.0833636	0.0905	FALSE	FALSE	FALSE	IBS	0.07934	0.0129	IBS	TRUE	reported	textfile	486601	0.0155933	1.4838e-13	PPWD1	eqtl	31684	0.00202865	64.4023	2	1	TRUE
rs9647527	G	T	G	T	-0.116554	0.0095	0.0618704	0.0822	FALSE	FALSE	FALSE	IBS	0.4459	0.0125	IBS	TRUE	reported	textfile	486601	0.0173449	1.8197e-11	PPWD1	eqtl	31684	0.00157699	50.0412	2	1	TRUE
rs10074980	T	C	T	C	0.500278	-0.0002	0.0883724	0.091	FALSE	FALSE	FALSE	IBS	0.9843	0.0126	IBS	TRUE	reported	textfile	486601	0.0150217	1e-200	GM2A	eqtl	31684	0.0403262	1331.3	2	1	TRUE
rs115928949	G	A	G	A	-0.147801	-0.0071	0.0855532	0.084	FALSE	FALSE	FALSE	IBS	0.6314	0.0148	IBS	TRUE	reported	textfile	486601	0.0160295	2.9544e-20	GM2A	eqtl	31684	0.00341806	108.662	2	1	TRUE
rs116049394	G	A	G	A	0.970838	-0.006	0.0316577	0.028	FALSE	FALSE	FALSE	IBS	0.7783	0.0214	IBS	TRUE	reported	textfile	486601	0.025715	1e-200	GM2A	eqtl	31684	0.0577872	1943.1	2	1	TRUE
rs116376669	A	C	A	C	0.36483	-0.003	0.0191552	0.022	FALSE	FALSE	FALSE	IBS	0.9039	0.0252	IBS	TRUE	reported	textfile	486601	0.0341511	1.2252e-26	GM2A	eqtl	31684	0.00500147	159.253	2	1	TRUE
rs12518395	T	G	T	G	-0.123434	0.0033	0.189259	0.1963	FALSE	FALSE	FALSE	IBS	0.7173	0.0091	IBS	TRUE	reported	textfile	486601	0.0110848	8.43649e-29	GM2A	eqtl	31684	0.00467561	148.829	2	1	TRUE
rs137896815	T	C	T	C	-0.290285	-0.0105	0.0400214	0.0413	FALSE	FALSE	FALSE	IBS	0.5478	0.0175	IBS	TRUE	reported	textfile	486601	0.0223227	1.16111e-38	GM2A	eqtl	31684	0.0064749	206.475	2	1	TRUE
rs152263	C	T	C	T	-0.283681	0.0004	0.297681	0.2825	FALSE	FALSE	FALSE	IBS	0.9552	0.0076	IBS	TRUE	reported	textfile	486601	0.00935726	1e-200	GM2A	eqtl	31684	0.0336493	1103.2	2	1	TRUE
rs2346027	C	T	C	T	0.108619	0.0106	0.422395	0.4064	FALSE	FALSE	FALSE	IBS	0.1312	0.0071	IBS	TRUE	reported	textfile	486601	0.00880546	5.8398e-35	GM2A	eqtl	31684	0.00575693	183.447	2	1	TRUE
rs248429	A	T	A	T	-0.209117	-0.0076	0.238233	0.2541	FALSE	TRUE	FALSE	IBS	0.3473	0.0081	IBS	TRUE	reported	textfile	486601	0.0101576	3.57436e-94	GM2A	eqtl	31684	0.015872	510.968	2	1	TRUE
rs248448	A	G	A	G	-0.189109	0.0126	0.101488	0.1069	FALSE	FALSE	FALSE	IBS	0.2733	0.0115	IBS	TRUE	reported	textfile	486601	0.0143658	1.4177e-39	GM2A	eqtl	31684	0.00652218	207.992	2	1	TRUE
rs248457	T	G	T	G	0.152386	-0.0062	0.352718	0.3481	FALSE	FALSE	FALSE	IBS	0.4159	0.0076	IBS	TRUE	reported	textfile	486601	0.00957633	5.16514e-57	GM2A	eqtl	31684	0.0106033	339.534	2	1	TRUE
rs253566	G	A	G	A	0.392541	-0.0033	0.407838	0.3976	FALSE	FALSE	FALSE	IBS	0.6401	0.007	IBS	TRUE	reported	textfile	486601	0.00852196	1e-200	GM2A	eqtl	31684	0.0744266	2547.59	2	1	TRUE
rs3097796	G	T	G	T	-0.279724	0.0033	0.373565	0.3553	FALSE	FALSE	FALSE	IBS	0.6469	0.0072	IBS	TRUE	reported	textfile	486601	0.00885182	1e-200	GM2A	eqtl	31684	0.0366211	1204.33	2	1	TRUE
rs34182166	G	A	G	A	-0.159639	-0.0001	0.060434	0.0646	FALSE	FALSE	FALSE	IBS	0.9932	0.0148	IBS	TRUE	reported	textfile	486601	0.019712	5.55948e-16	GM2A	eqtl	31684	0.00289412	91.9577	2	1	TRUE
rs365113	G	A	G	A	-0.0870195	0.0023	0.172355	0.1638	FALSE	FALSE	FALSE	IBS	0.8155	0.0098	IBS	TRUE	reported	textfile	486601	0.0115835	5.80531e-14	GM2A	eqtl	31684	0.00216038	68.5935	2	1	TRUE
rs3762994	A	G	A	G	0.136899	-0.0062	0.185214	0.1727	FALSE	FALSE	FALSE	IBS	0.4943	0.0091	IBS	TRUE	reported	textfile	486601	0.0111972	2.25229e-34	GM2A	eqtl	31684	0.0056565	180.229	2	1	TRUE
rs3811990	A	G	A	G	-0.0874305	-0.0019	0.288455	0.276	FALSE	FALSE	FALSE	IBS	0.8035	0.0078	IBS	TRUE	reported	textfile	486601	0.00959173	7.85259e-20	GM2A	eqtl	31684	0.00313788	99.7273	2	1	TRUE
rs383915	T	C	T	C	0.0869904	0.0072	0.418637	0.4344	FALSE	FALSE	FALSE	IBS	0.2958	0.0069	IBS	TRUE	reported	textfile	486601	0.00880612	5.16511e-23	GM2A	eqtl	31684	0.00368347	117.131	2	1	TRUE
rs58078145	T	C	T	C	1.02413	0.0022	0.112972	0.1237	FALSE	FALSE	FALSE	IBS	0.8359	0.0107	IBS	TRUE	reported	textfile	486601	0.0123247	1e-200	GM2A	eqtl	31684	0.210208	8432.34	2	1	TRUE
rs61737609	A	G	A	G	1.08036	0.0169	0.0243256	0.0249	FALSE	FALSE	FALSE	IBS	0.4886	0.0243	IBS	TRUE	reported	textfile	486601	0.0303134	1e-200	GM2A	eqtl	31684	0.0554033	1858.24	2	1	TRUE
rs62379735	C	T	C	T	0.344451	-0.0063	0.267722	0.2645	FALSE	FALSE	FALSE	IBS	0.4203	0.0079	IBS	TRUE	reported	textfile	486601	0.00961976	1e-200	GM2A	eqtl	31684	0.0465206	1545.77	2	1	TRUE
rs6897702	A	C	A	C	-0.2042	0.0177	0.170109	0.1797	FALSE	FALSE	FALSE	IBS	0.0625	0.0095	IBS	TRUE	reported	textfile	486601	0.011683	2.0929e-68	GM2A	eqtl	31684	0.0117731	377.438	2	1	TRUE
rs72790168	T	C	T	C	0.493463	0.0108	0.0697569	0.0614	FALSE	FALSE	FALSE	IBS	0.4479	0.0143	IBS	TRUE	reported	textfile	486601	0.0168509	1.65804e-188	GM2A	eqtl	31684	0.0316026	1033.91	2	1	TRUE
rs72794144	T	C	T	C	-0.262721	0.0429	0.0253818	0.0229	FALSE	FALSE	FALSE	IBS	0.08196	0.0247	IBS	TRUE	reported	textfile	486601	0.0297008	9.10375e-19	GM2A	eqtl	31684	0.00341489	108.561	2	1	TRUE
rs74925736	G	A	G	A	0.739804	-0.0395	0.0202073	0.0273	FALSE	FALSE	FALSE	IBS	0.0871	0.0231	IBS	TRUE	reported	textfile	486601	0.0367086	2.51255e-90	GM2A	eqtl	31684	0.0216723	701.833	2	1	TRUE
rs75126664	T	C	T	C	-0.159376	-0.0133	0.0458298	0.0452	FALSE	FALSE	FALSE	IBS	0.4209	0.0165	IBS	TRUE	reported	textfile	486601	0.0209677	2.9385e-14	GM2A	eqtl	31684	0.00222152	70.5388	2	1	TRUE
rs75252609	T	C	T	C	-0.152255	0.0274	0.0293193	0.0375	FALSE	FALSE	FALSE	IBS	0.1589	0.0194	IBS	TRUE	reported	textfile	486601	0.0276114	3.5037e-08	GM2A	eqtl	31684	0.00131948	41.859	2	1	TRUE
rs7707197	T	G	T	G	0.179708	-0.0028	0.0829244	0.0664	FALSE	FALSE	FALSE	IBS	0.846	0.0146	IBS	TRUE	reported	textfile	486601	0.0157783	4.71147e-30	GM2A	eqtl	31684	0.00491193	156.388	2	1	TRUE
rs77399794	T	C	T	C	-0.132256	-0.0196	0.106586	0.095	FALSE	FALSE	FALSE	IBS	0.1135	0.0124	IBS	TRUE	reported	textfile	486601	0.0141148	7.25333e-21	GM2A	eqtl	31684	0.0033313	105.895	2	1	TRUE
rs987392	A	T	A	T	0.286276	-0.0045	0.44096	0.462	FALSE	TRUE	TRUE	IBS	0.5106	0.0069	IBS	TRUE	reported	textfile	486601	0.00895367	1e-200	GM2A	eqtl	31684	0.0404056	1334.03	2	1	FALSE
rs10075272	G	A	G	A	0.0882673	0.0058	0.255731	0.2467	FALSE	FALSE	FALSE	IBS	0.4743	0.0081	IBS	TRUE	reported	textfile	486601	0.00912343	3.8585e-22	FBXL17	eqtl	31684	0.00296581	94.2422	2	1	TRUE
rs11742777	C	T	C	T	0.061882	-0.0134	0.354802	0.3426	FALSE	FALSE	FALSE	IBS	0.0634	0.0072	IBS	TRUE	reported	textfile	486601	0.00829628	8.71822e-14	FBXL17	eqtl	31684	0.00175323	55.6432	2	1	TRUE
rs137972776	T	C	T	C	-0.249172	-0.0103	0.0165582	0.0174	FALSE	FALSE	FALSE	IBS	0.7173	0.0285	IBS	TRUE	reported	textfile	486601	0.0334657	9.65051e-14	FBXL17	eqtl	31684	0.00202204	64.1921	2	1	TRUE
rs34088844	A	G	A	G	0.0772337	0.0034	0.349607	0.3215	FALSE	FALSE	FALSE	IBS	0.6398	0.0073	IBS	TRUE	reported	textfile	486601	0.00833463	1.92171e-20	FBXL17	eqtl	31684	0.00271269	86.1771	2	1	TRUE
rs58844678	A	G	A	G	-0.223095	-0.0137	0.153501	0.1638	FALSE	FALSE	FALSE	IBS	0.1367	0.0092	IBS	TRUE	reported	textfile	486601	0.0109488	2.71966e-92	FBXL17	eqtl	31684	0.0129344	415.158	2	1	TRUE
rs1007686	A	G	A	G	-0.275309	-0.0067	0.200385	0.1898	FALSE	FALSE	FALSE	IBS	0.4456	0.0087	IBS	TRUE	reported	textfile	486601	0.0109204	3.06537e-140	HIST3H2A	eqtl	31684	0.0242894	788.694	2	1	TRUE
rs10916323	T	G	T	G	0.173292	0.014	0.12148	0.132	FALSE	FALSE	FALSE	IBS	0.1699	0.0102	IBS	TRUE	reported	textfile	486601	0.0135598	2.1262e-37	HIST3H2A	eqtl	31684	0.00640978	204.385	2	1	TRUE
rs114800737	T	C	T	C	0.234192	-0.0394	0.0195065	0.0162	FALSE	FALSE	FALSE	IBS	0.1822	0.0295	IBS	TRUE	reported	textfile	486601	0.0377705	5.63201e-10	HIST3H2A	eqtl	31684	0.00209796	66.6075	2	1	TRUE
rs11547452	A	G	A	G	-0.181845	-0.0031	0.0327845	0.0214	FALSE	FALSE	FALSE	IBS	0.903	0.0257	IBS	TRUE	reported	textfile	486601	0.0284471	1.633e-10	HIST3H2A	eqtl	31684	0.00209713	66.5808	2	1	TRUE
rs1188484	T	C	T	C	-0.272251	-0.009	0.017724	0.022	FALSE	FALSE	FALSE	IBS	0.7056	0.0238	IBS	TRUE	reported	textfile	486601	0.0422121	1.1215e-10	HIST3H2A	eqtl	31684	0.00258086	81.9783	2	1	TRUE
rs12080246	A	T	A	T	0.135831	-0.0364	0.0359709	0.0412	FALSE	TRUE	FALSE	IBS	0.03611	0.0174	IBS	TRUE	reported	textfile	486601	0.0239062	1.3328e-08	HIST3H2A	eqtl	31684	0.00127959	40.5918	2	1	TRUE
rs61827280	T	C	T	C	-0.199468	-0.0253	0.0196464	0.0157	FALSE	FALSE	FALSE	IBS	0.3658	0.028	IBS	TRUE	reported	textfile	486601	0.0325779	9.19449e-10	HIST3H2A	eqtl	31684	0.00153265	48.6319	2	1	TRUE
rs72763971	A	G	A	G	0.137103	0.0052	0.0696825	0.0602	FALSE	FALSE	FALSE	IBS	0.718	0.0145	IBS	TRUE	reported	textfile	486601	0.0179238	2.0223e-14	HIST3H2A	eqtl	31684	0.00243713	77.4018	2	1	TRUE
rs7520211	C	G	C	G	0.07501	0.0048	0.440043	0.4484	FALSE	TRUE	TRUE	IBS	0.4878	0.0069	IBS	TRUE	reported	textfile	486601	0.00890284	3.59521e-17	HIST3H2A	eqtl	31684	0.0027728	88.092	2	1	FALSE
rs9727719	A	G	A	G	-0.198967	0.0326	0.0319949	0.03	FALSE	FALSE	FALSE	IBS	0.131	0.0216	IBS	TRUE	reported	textfile	486601	0.0287309	4.35361e-12	HIST3H2A	eqtl	31684	0.00245217	77.8806	2	1	TRUE
rs10077550	C	T	C	T	0.464448	0.0528	0.0126189	0.0106	FALSE	FALSE	FALSE	IBS	0.2775	0.0487	IBS	TRUE	reported	textfile	486601	0.072992	1.9785e-10	SCGB3A2	eqtl	31684	0.0053754	171.224	2	1	TRUE
rs112508973	T	C	T	C	-0.531277	-0.0028	0.0148368	0.0132	FALSE	FALSE	FALSE	IBS	0.9384	0.0356	IBS	TRUE	reported	textfile	486601	0.0569306	1.0389e-20	SCGB3A2	eqtl	31684	0.00825126	263.591	2	1	TRUE
rs114121233	C	T	C	T	0.300309	0.0333	0.0140862	0.0158	FALSE	FALSE	FALSE	IBS	0.3023	0.0323	IBS	TRUE	reported	textfile	486601	0.0371275	6.03541e-16	SCGB3A2	eqtl	31684	0.00250495	79.5612	2	1	TRUE
rs1153090	T	C	T	C	-0.41761	-0.0071	0.353691	0.3554	FALSE	FALSE	FALSE	IBS	0.3379	0.0074	IBS	TRUE	reported	textfile	486601	0.00807668	1e-200	SCGB3A2	eqtl	31684	0.0797326	2744.95	2	1	TRUE
rs115395979	A	G	A	G	-0.224312	-0.0119	0.027932	0.0373	FALSE	FALSE	FALSE	IBS	0.5191	0.0184	IBS	TRUE	reported	textfile	486601	0.0253718	9.48657e-19	SCGB3A2	eqtl	31684	0.00273233	86.803	2	1	TRUE
rs13154671	A	G	A	G	0.225394	0.0096	0.223214	0.2228	FALSE	FALSE	FALSE	IBS	0.2446	0.0082	IBS	TRUE	reported	textfile	486601	0.00953091	1.21438e-123	SCGB3A2	eqtl	31684	0.0176172	568.158	2	1	TRUE
rs140739983	T	C	T	C	-0.296698	-0.0099	0.0312635	0.0257	FALSE	FALSE	FALSE	IBS	0.6513	0.0219	IBS	TRUE	reported	textfile	486601	0.0234122	8.36732e-37	SCGB3A2	eqtl	31684	0.00533215	169.839	2	1	TRUE
rs1432977	C	G	C	G	0.105735	0.0052	0.284182	0.2905	FALSE	TRUE	FALSE	IBS	0.4965	0.0076	IBS	TRUE	reported	textfile	486601	0.00892939	2.39011e-32	SCGB3A2	eqtl	31684	0.00454848	144.764	2	1	TRUE
rs1432985	G	A	G	A	0.329585	0.0449	0.042747	0.0485	FALSE	FALSE	FALSE	IBS	0.0204	0.0194	IBS	TRUE	reported	textfile	486601	0.0220358	1.40629e-50	SCGB3A2	eqtl	31684	0.00888991	284.176	2	1	TRUE
rs146873395	T	C	T	C	0.496324	-0.0052	0.016164	0.0125	FALSE	FALSE	FALSE	IBS	0.882	0.0352	IBS	TRUE	reported	textfile	486601	0.0416602	1.0054e-32	SCGB3A2	eqtl	31684	0.00783488	250.185	2	1	TRUE
rs151278225	G	A	G	A	0.60624	0.0021	0.0152428	0.0652	FALSE	FALSE	FALSE	IBS	0.9082	0.0183	IBS	TRUE	reported	textfile	486601	0.0429452	3.00133e-45	SCGB3A2	eqtl	31684	0.0110335	353.463	2	1	TRUE
rs17625615	A	G	A	G	0.288289	0.0032	0.0511709	0.0573	FALSE	FALSE	FALSE	IBS	0.8397	0.016	IBS	TRUE	reported	textfile	486601	0.0185371	1.54209e-54	SCGB3A2	eqtl	31684	0.00807044	257.768	2	1	TRUE
rs17703430	A	G	A	G	-0.344081	-0.0102	0.0375111	0.0408	FALSE	FALSE	FALSE	IBS	0.608	0.0198	IBS	TRUE	reported	textfile	486601	0.0235433	2.26023e-48	SCGB3A2	eqtl	31684	0.00854883	273.18	2	1	TRUE
rs192991260	T	C	T	C	0.534685	-0.0199	0.0137577	0.0169	FALSE	FALSE	FALSE	IBS	0.5345	0.0321	IBS	TRUE	reported	textfile	486601	0.0570952	7.61935e-21	SCGB3A2	eqtl	31684	0.0077581	247.714	2	1	TRUE
rs2288780	C	G	C	G	-0.445194	0.1051	0.0580266	0.0071	FALSE	TRUE	FALSE	IBS	0.02995	0.0484	IBS	TRUE	reported	textfile	486601	0.0676402	4.64792e-11	SCGB3A2	eqtl	31684	0.0216668	701.649	2	1	TRUE
rs4151639	T	C	T	C	0.264421	-0.0063	0.0181858	0.0239	FALSE	FALSE	FALSE	IBS	0.7885	0.0234	IBS	TRUE	reported	textfile	486601	0.0330957	1.3538e-15	SCGB3A2	eqtl	31684	0.0024968	79.3016	2	1	TRUE
rs4273592	C	T	C	T	-0.0634561	-0.008	0.150438	0.1514	FALSE	FALSE	FALSE	IBS	0.4039	0.0096	IBS	TRUE	reported	textfile	486601	0.0111943	1.4397e-08	SCGB3A2	eqtl	31684	0.00102927	32.6429	2	1	TRUE
rs4705198	C	T	C	T	0.109358	0.0012	0.193626	0.2048	FALSE	FALSE	FALSE	IBS	0.9134	0.0106	IBS	TRUE	reported	textfile	486601	0.0111229	8.21373e-23	SCGB3A2	eqtl	31684	0.00373449	118.76	2	1	TRUE
rs4705199	T	C	T	C	-0.271701	-0.0034	0.244387	0.2559	FALSE	FALSE	FALSE	IBS	0.6893	0.0086	IBS	TRUE	reported	textfile	486601	0.00923882	4.26337e-190	SCGB3A2	eqtl	31684	0.027264	887.989	2	1	TRUE
rs55875822	C	T	C	T	0.280645	-0.0001	0.0398215	0.0566	FALSE	FALSE	FALSE	IBS	0.997	0.0164	IBS	TRUE	reported	textfile	486601	0.0215483	8.93645e-39	SCGB3A2	eqtl	31684	0.00602302	191.978	2	1	TRUE
rs57250368	A	G	A	G	0.119004	-0.0038	0.112392	0.1173	FALSE	FALSE	FALSE	IBS	0.7329	0.0113	IBS	TRUE	reported	textfile	486601	0.0126834	6.43661e-21	SCGB3A2	eqtl	31684	0.00282559	89.7741	2	1	TRUE
rs72827190	A	G	A	G	-0.398305	-0.027	0.0164388	0.0135	FALSE	FALSE	FALSE	IBS	0.4604	0.0365	IBS	TRUE	reported	textfile	486601	0.0425431	7.79461e-21	SCGB3A2	eqtl	31684	0.00513018	163.373	2	1	TRUE
rs74319795	G	A	G	A	0.169698	-0.0101	0.0196598	0.0143	FALSE	FALSE	FALSE	IBS	0.7436	0.031	IBS	TRUE	reported	textfile	486601	0.030484	2.5946e-08	SCGB3A2	eqtl	31684	0.00111004	35.2074	2	1	TRUE
rs75585939	T	C	T	C	-0.414938	0.0282	0.0296422	0.0336	FALSE	FALSE	FALSE	IBS	0.1928	0.0216	IBS	TRUE	reported	textfile	486601	0.026442	1.7049e-55	SCGB3A2	eqtl	31684	0.00990464	316.938	2	1	TRUE
rs75666474	A	G	A	G	-0.290961	0.0078	0.0171041	0.0198	FALSE	FALSE	FALSE	IBS	0.7707	0.0266	IBS	TRUE	reported	textfile	486601	0.0346779	4.8449e-17	SCGB3A2	eqtl	31684	0.00284647	90.4394	2	1	TRUE
rs7719181	A	G	A	G	-0.0706141	-0.0143	0.23043	0.219	FALSE	FALSE	FALSE	IBS	0.08187	0.0082	IBS	TRUE	reported	textfile	486601	0.00949983	1.06e-13	SCGB3A2	eqtl	31684	0.00176848	56.1282	2	1	TRUE
rs7722277	C	A	C	A	-0.35657	-0.0013	0.231514	0.2214	FALSE	FALSE	FALSE	IBS	0.8712	0.0083	IBS	TRUE	reported	textfile	486601	0.00933787	1e-200	SCGB3A2	eqtl	31684	0.0452411	1501.25	2	1	TRUE
rs78160258	C	T	C	T	0.431538	-0.0058	0.219267	0.2111	FALSE	FALSE	FALSE	IBS	0.5143	0.009	IBS	TRUE	reported	textfile	486601	0.00938252	1e-200	SCGB3A2	eqtl	31684	0.0637594	2157.59	2	1	TRUE
rs79989973	T	C	T	C	-0.441701	-0.0123	0.012881	0.0131	FALSE	FALSE	FALSE	IBS	0.7189	0.0341	IBS	TRUE	reported	textfile	486601	0.0506607	2.81169e-18	SCGB3A2	eqtl	31684	0.00496142	157.971	2	1	TRUE
rs9325058	G	A	G	A	0.0592795	0.0025	0.348261	0.3615	FALSE	FALSE	FALSE	IBS	0.728	0.0071	IBS	TRUE	reported	textfile	486601	0.00841489	1.86e-12	SCGB3A2	eqtl	31684	0.00159521	50.6202	2	1	TRUE
rs10080135	T	C	T	C	-0.0747301	0.0137	0.174546	0.1579	FALSE	FALSE	FALSE	IBS	0.1442	0.0094	IBS	TRUE	reported	textfile	486601	0.0104635	9.1983e-13	PRLR	eqtl	31684	0.00160925	51.0665	2	1	TRUE
rs16873187	T	C	T	C	-0.151283	-0.0128	0.0599741	0.0658	FALSE	FALSE	FALSE	IBS	0.3625	0.014	IBS	TRUE	reported	textfile	486601	0.0170314	6.53147e-19	PRLR	eqtl	31684	0.00258056	81.9688	2	1	TRUE
rs4235652	C	T	C	T	-0.112143	0.0109	0.181231	0.1651	FALSE	FALSE	FALSE	IBS	0.2366	0.0092	IBS	TRUE	reported	textfile	486601	0.0103001	1.3207e-27	PRLR	eqtl	31684	0.00373223	118.687	2	1	TRUE
rs62357481	G	A	G	A	0.134982	-0.0067	0.032906	0.0343	FALSE	FALSE	FALSE	IBS	0.7245	0.0191	IBS	TRUE	reported	textfile	486601	0.0235242	9.5801e-09	PRLR	eqtl	31684	0.00115965	36.7826	2	1	TRUE
rs6451196	A	G	A	G	0.162094	-0.0134	0.419952	0.3931	FALSE	FALSE	FALSE	IBS	0.05324	0.007	IBS	TRUE	reported	textfile	486601	0.00800221	3.13216e-91	PRLR	eqtl	31684	0.0128005	410.804	2	1	TRUE
rs75262429	T	C	T	C	-0.124461	-0.0176	0.0355819	0.0379	FALSE	FALSE	FALSE	IBS	0.3264	0.0179	IBS	TRUE	reported	textfile	486601	0.0215988	8.29258e-09	PRLR	eqtl	31684	0.00106314	33.7183	2	1	TRUE
rs75636119	A	T	A	T	-0.148442	0.0258	0.0349323	0.0362	FALSE	TRUE	FALSE	IBS	0.1703	0.0188	IBS	TRUE	reported	textfile	486601	0.0218168	1.0175e-11	PRLR	eqtl	31684	0.00148569	47.1397	2	1	TRUE
rs1008143	C	T	C	T	-0.246607	0.0107	0.1517	0.1409	FALSE	FALSE	FALSE	IBS	0.3455	0.0114	IBS	TRUE	reported	textfile	486601	0.0135977	1.65661e-73	OPRL1	eqtl	31684	0.0156522	503.779	2	1	TRUE
rs112424732	T	C	T	C	0.248527	-0.0035	0.02325	0.0296	FALSE	FALSE	FALSE	IBS	0.8799	0.0233	IBS	TRUE	reported	textfile	486601	0.0341975	3.6647e-13	OPRL1	eqtl	31684	0.00280533	89.1284	2	1	TRUE
rs11698462	C	T	C	T	0.242911	-0.0106	0.480757	0.5117	FALSE	FALSE	FALSE	IBS	0.136	0.0071	IBS	TRUE	reported	textfile	486601	0.00795902	1e-200	OPRL1	eqtl	31684	0.0294592	961.655	2	1	TRUE
rs11905532	C	G	C	G	-0.170879	0.007	0.192215	0.2231	FALSE	TRUE	FALSE	IBS	0.4144	0.0086	IBS	TRUE	reported	textfile	486601	0.0116627	1.3119e-48	OPRL1	eqtl	31684	0.00906756	289.907	2	1	TRUE
rs139083186	A	G	A	G	0.262109	-0.0132	0.0347531	0.0524	FALSE	FALSE	FALSE	IBS	0.443	0.0172	IBS	TRUE	reported	textfile	486601	0.0268274	1.51149e-22	OPRL1	eqtl	31684	0.0046092	146.705	2	1	TRUE
rs139741126	C	T	C	T	-0.251038	0.0321	0.039507	0.037	FALSE	FALSE	FALSE	IBS	0.1009	0.0196	IBS	TRUE	reported	textfile	486601	0.0223885	3.52848e-29	OPRL1	eqtl	31684	0.00478274	152.255	2	1	TRUE
rs185091700	T	C	T	C	0.263022	-0.0455	0.0178959	0.0171	FALSE	FALSE	FALSE	IBS	0.1262	0.0298	IBS	TRUE	reported	textfile	486601	0.0345699	2.7751e-14	OPRL1	eqtl	31684	0.00243179	77.2316	2	1	TRUE
rs2229205	T	C	T	C	-0.325618	0.0093	0.142515	0.1537	FALSE	FALSE	FALSE	IBS	0.381	0.0106	IBS	TRUE	reported	textfile	486601	0.0121081	2.68056e-159	OPRL1	eqtl	31684	0.025914	842.848	2	1	TRUE
rs2275292	C	T	C	T	-0.234718	0.0048	0.135842	0.1369	FALSE	FALSE	FALSE	IBS	0.6779	0.0116	IBS	TRUE	reported	textfile	486601	0.014783	9.05781e-57	OPRL1	eqtl	31684	0.0129345	415.161	2	1	TRUE
rs4809258	C	T	C	T	0.204714	-0.0299	0.0594613	0.0749	FALSE	FALSE	FALSE	IBS	0.03634	0.0143	IBS	TRUE	reported	textfile	486601	0.0170039	2.21092e-33	OPRL1	eqtl	31684	0.00468744	149.207	2	1	TRUE
rs502279	A	G	A	G	0.290783	-0.0121	0.351159	0.3526	FALSE	FALSE	FALSE	IBS	0.1064	0.0075	IBS	TRUE	reported	textfile	486601	0.0094859	1e-200	OPRL1	eqtl	31684	0.038531	1269.66	2	1	TRUE
rs576479	C	T	C	T	0.264572	0.0112	0.106307	0.1183	FALSE	FALSE	FALSE	IBS	0.3025	0.0108	IBS	TRUE	reported	textfile	486601	0.0128692	6.44669e-94	OPRL1	eqtl	31684	0.0133005	427.067	2	1	TRUE
rs6011280	C	A	C	A	0.195011	-0.0041	0.314004	0.3275	FALSE	FALSE	FALSE	IBS	0.5869	0.0075	IBS	TRUE	reported	textfile	486601	0.00988887	1.4466e-86	OPRL1	eqtl	31684	0.0163834	527.706	2	1	TRUE
rs6062340	C	T	C	T	0.144596	-0.0017	0.0895973	0.1107	FALSE	FALSE	FALSE	IBS	0.8867	0.0121	IBS	TRUE	reported	textfile	486601	0.0142249	2.84119e-24	OPRL1	eqtl	31684	0.00341092	108.434	2	1	TRUE
rs6090041	G	A	G	A	0.328635	-0.0141	0.295866	0.3129	FALSE	FALSE	FALSE	IBS	0.06433	0.0076	IBS	TRUE	reported	textfile	486601	0.00981865	1e-200	OPRL1	eqtl	31684	0.0449995	1492.85	2	1	TRUE
rs75097987	T	C	T	C	0.248432	0.0017	0.020392	0.0281	FALSE	FALSE	FALSE	IBS	0.9412	0.0227	IBS	TRUE	reported	textfile	486601	0.0300962	1.5241e-16	OPRL1	eqtl	31684	0.0024658	78.3145	2	1	TRUE
rs76012137	A	G	A	G	-0.353619	-0.0198	0.0186221	0.017	FALSE	FALSE	FALSE	IBS	0.5302	0.0315	IBS	TRUE	reported	textfile	486601	0.0494946	9.02579e-13	OPRL1	eqtl	31684	0.00457053	145.468	2	1	TRUE
rs76653884	T	C	T	C	0.256425	0.0019	0.0568356	0.0552	FALSE	FALSE	FALSE	IBS	0.9063	0.0161	IBS	TRUE	reported	textfile	486601	0.0209115	1.4417e-34	OPRL1	eqtl	31684	0.0070495	224.928	2	1	TRUE
rs1008158	G	A	G	A	-0.339027	-0.001	0.354917	0.3444	FALSE	FALSE	FALSE	IBS	0.8899	0.0072	IBS	TRUE	reported	textfile	486601	0.00808078	1e-200	LPAR1	eqtl	31684	0.0526309	1760.09	2	1	TRUE
rs10126013	G	A	G	A	-0.277981	-0.0013	0.383611	0.4025	FALSE	FALSE	FALSE	IBS	0.8496	0.0069	IBS	TRUE	reported	textfile	486601	0.0080335	1e-200	LPAR1	eqtl	31684	0.0365432	1201.67	2	1	TRUE
rs10817147	T	C	T	C	-0.365793	-0.0093	0.360397	0.3744	FALSE	FALSE	FALSE	IBS	0.1849	0.007	IBS	TRUE	reported	textfile	486601	0.00802952	1e-200	LPAR1	eqtl	31684	0.0616868	2082.85	2	1	TRUE
rs10980691	A	G	A	G	-0.331766	0.0044	0.105758	0.1184	FALSE	FALSE	FALSE	IBS	0.6844	0.0107	IBS	TRUE	reported	textfile	486601	0.0128751	2.02599e-146	LPAR1	eqtl	31684	0.0208191	673.615	2	1	TRUE
rs111424901	C	T	C	T	-0.259385	-0.0092	0.0166151	0.0208	FALSE	FALSE	FALSE	IBS	0.7281	0.0266	IBS	TRUE	reported	textfile	486601	0.0394598	4.91789e-11	LPAR1	eqtl	31684	0.0021986	69.8095	2	1	TRUE
rs112593886	C	T	C	T	-0.293429	-0.0496	0.0522901	0.0525	FALSE	FALSE	FALSE	IBS	0.006679	0.0183	IBS	TRUE	reported	textfile	486601	0.0202398	1.2546e-47	LPAR1	eqtl	31684	0.00853357	272.688	2	1	TRUE
rs112862439	A	G	A	G	0.863855	0.1274	0.011648	0.0114	FALSE	FALSE	FALSE	IBS	0.001042	0.0388	IBS	TRUE	reported	textfile	486601	0.0827495	1.63841e-25	LPAR1	eqtl	31684	0.017182	553.878	2	1	TRUE
rs117016925	T	C	T	C	0.284349	-0.0338	0.0258176	0.0402	FALSE	FALSE	FALSE	IBS	0.0687	0.0186	IBS	TRUE	reported	textfile	486601	0.0264437	5.73653e-27	LPAR1	eqtl	31684	0.00406714	129.381	2	1	TRUE
rs117188529	A	G	A	G	0.395642	-0.0026	0.0306216	0.0328	FALSE	FALSE	FALSE	IBS	0.8923	0.0194	IBS	TRUE	reported	textfile	486601	0.0239293	2.0951e-61	LPAR1	eqtl	31684	0.009293	297.183	2	1	TRUE
rs117395698	G	A	G	A	-0.391723	0.0307	0.0222489	0.0254	FALSE	FALSE	FALSE	IBS	0.1858	0.0232	IBS	TRUE	reported	textfile	486601	0.0275776	8.60355e-46	LPAR1	eqtl	31684	0.00667613	212.935	2	1	TRUE
rs117408709	A	G	A	G	0.34132	0.0262	0.0283876	0.0296	FALSE	FALSE	FALSE	IBS	0.2148	0.0211	IBS	TRUE	reported	textfile	486601	0.0253276	2.15949e-41	LPAR1	eqtl	31684	0.00642651	204.922	2	1	TRUE
rs117584091	C	A	C	A	-0.155781	0.0222	0.0246821	0.0271	FALSE	FALSE	FALSE	IBS	0.2996	0.0214	IBS	TRUE	reported	textfile	486601	0.0266813	5.26409e-09	LPAR1	eqtl	31684	0.00116839	37.0602	2	1	TRUE
rs11789772	C	T	C	T	0.244699	0.0032	0.278383	0.2537	FALSE	FALSE	FALSE	IBS	0.6809	0.0078	IBS	TRUE	reported	textfile	486601	0.00875593	7.2502e-172	LPAR1	eqtl	31684	0.0240571	780.966	2	1	TRUE
rs118027681	T	C	T	C	0.351438	-0.0079	0.0232514	0.0228	FALSE	FALSE	FALSE	IBS	0.7477	0.0245	IBS	TRUE	reported	textfile	486601	0.0276776	6.0971e-37	LPAR1	eqtl	31684	0.00560995	178.737	2	1	TRUE
rs13300887	C	T	C	T	-0.292213	0.0268	0.0522926	0.0668	FALSE	FALSE	FALSE	IBS	0.07923	0.0152	IBS	TRUE	reported	textfile	486601	0.0186787	3.63911e-55	LPAR1	eqtl	31684	0.00846337	270.425	2	1	TRUE
rs138078836	G	T	G	T	0.591334	-0.0546	0.0271963	0.0185	FALSE	FALSE	FALSE	IBS	0.03535	0.0259	IBS	TRUE	reported	textfile	486601	0.0255626	2.16608e-118	LPAR1	eqtl	31684	0.0185025	597.247	2	1	TRUE
rs139792993	T	C	T	C	0.641299	0.0514	0.0204969	0.0225	FALSE	FALSE	FALSE	IBS	0.03108	0.0238	IBS	TRUE	reported	textfile	486601	0.0299141	5.90986e-102	LPAR1	eqtl	31684	0.0165137	531.973	2	1	TRUE
rs140223557	C	T	C	T	0.295584	0.0382	0.0176909	0.0187	FALSE	FALSE	FALSE	IBS	0.1422	0.026	IBS	TRUE	reported	textfile	486601	0.0331327	4.61257e-19	LPAR1	eqtl	31684	0.00303662	96.4991	2	1	TRUE
rs144722335	C	T	C	T	-0.499614	0.0315	0.0158677	0.0166	FALSE	FALSE	FALSE	IBS	0.2818	0.0292	IBS	TRUE	reported	textfile	486601	0.0359047	5.13598e-44	LPAR1	eqtl	31684	0.00779591	248.931	2	1	TRUE
rs1468758	T	C	T	C	-0.186002	0	0.23463	0.2459	FALSE	FALSE	FALSE	IBS	0.9989	0.0079	IBS	TRUE	reported	textfile	486601	0.00937347	1.25672e-87	LPAR1	eqtl	31684	0.0124257	398.624	2	1	TRUE
rs147747761	G	T	G	T	0.350436	-0.0002	0.0276745	0.028	FALSE	FALSE	FALSE	IBS	0.9944	0.0227	IBS	TRUE	reported	textfile	486601	0.0251061	2.80431e-44	LPAR1	eqtl	31684	0.00660905	210.781	2	1	TRUE
rs183306201	T	C	T	C	0.311426	-0.0197	0.0230755	0.0217	FALSE	FALSE	FALSE	IBS	0.4293	0.0249	IBS	TRUE	reported	textfile	486601	0.028393	5.42227e-28	LPAR1	eqtl	31684	0.00437272	139.145	2	1	TRUE
rs188743273	C	T	C	T	-0.443594	0.0081	0.0170431	0.0119	FALSE	FALSE	FALSE	IBS	0.8233	0.0363	IBS	TRUE	reported	textfile	486601	0.0350639	1.1046e-36	LPAR1	eqtl	31684	0.00659302	210.266	2	1	TRUE
rs2008293	C	T	C	T	-0.456878	-0.0084	0.0539452	0.0572	FALSE	FALSE	FALSE	IBS	0.5701	0.0148	IBS	TRUE	reported	textfile	486601	0.017514	5.20144e-150	LPAR1	eqtl	31684	0.0213059	689.708	2	1	TRUE
rs55947649	A	G	A	G	-0.197444	0.0213	0.0189259	0.0277	FALSE	FALSE	FALSE	IBS	0.3301	0.0219	IBS	TRUE	reported	textfile	486601	0.0316174	4.2434e-10	LPAR1	eqtl	31684	0.00144769	45.9323	2	1	TRUE
rs56244000	C	T	C	T	0.369443	0.0359	0.018781	0.0166	FALSE	FALSE	FALSE	IBS	0.2403	0.0306	IBS	TRUE	reported	textfile	486601	0.0331161	6.69356e-29	LPAR1	eqtl	31684	0.00503048	160.181	2	1	TRUE
rs56291444	G	A	G	A	0.123818	0.0102	0.0608852	0.0487	FALSE	FALSE	FALSE	IBS	0.5262	0.0161	IBS	TRUE	reported	textfile	486601	0.0167167	1.2938e-13	LPAR1	eqtl	31684	0.00175319	55.642	2	1	TRUE
rs62573275	A	G	A	G	-0.210361	0.003	0.0330342	0.0307	FALSE	FALSE	FALSE	IBS	0.8828	0.0201	IBS	TRUE	reported	textfile	486601	0.022837	3.21899e-20	LPAR1	eqtl	31684	0.00282706	89.8209	2	1	TRUE
rs62573307	T	A	T	A	0.400304	0.0103	0.107946	0.1232	FALSE	TRUE	FALSE	IBS	0.3215	0.0104	IBS	TRUE	reported	textfile	486601	0.0126263	1e-200	LPAR1	eqtl	31684	0.0308608	1008.87	2	1	TRUE
rs6477803	C	T	C	T	0.363351	0.014	0.19593	0.1692	FALSE	FALSE	FALSE	IBS	0.124	0.0091	IBS	TRUE	reported	textfile	486601	0.00979809	1e-200	LPAR1	eqtl	31684	0.0415985	1375.13	2	1	TRUE
rs7035723	A	G	A	G	0.116154	0.0059	0.129549	0.1208	FALSE	FALSE	FALSE	IBS	0.5712	0.0105	IBS	TRUE	reported	textfile	486601	0.0118336	9.64623e-23	LPAR1	eqtl	31684	0.00304282	96.697	2	1	TRUE
rs72755331	A	G	A	G	-0.614382	-0.0043	0.0212648	0.0196	FALSE	FALSE	FALSE	IBS	0.8729	0.0271	IBS	TRUE	reported	textfile	486601	0.02876	2.99046e-101	LPAR1	eqtl	31684	0.0157121	505.736	2	1	TRUE
rs75068200	C	T	C	T	-0.112341	-0.0229	0.163489	0.1635	FALSE	FALSE	FALSE	IBS	0.01456	0.0094	IBS	TRUE	reported	textfile	486601	0.0107794	1.97191e-25	LPAR1	eqtl	31684	0.00345197	109.744	2	1	TRUE
rs77865995	T	C	T	C	0.497331	-0.026	0.0552876	0.044	FALSE	FALSE	FALSE	IBS	0.1464	0.0179	IBS	TRUE	reported	textfile	486601	0.017959	8.59649e-169	LPAR1	eqtl	31684	0.0258374	840.291	2	1	TRUE
rs78045728	T	C	T	C	-0.257178	-0.0137	0.0208417	0.0218	FALSE	FALSE	FALSE	IBS	0.5842	0.025	IBS	TRUE	reported	textfile	486601	0.0298697	7.30611e-18	LPAR1	eqtl	31684	0.0026995	85.7571	2	1	TRUE
rs7866715	G	T	G	T	0.0904452	-0.0256	0.438816	0.4433	FALSE	FALSE	FALSE	IBS	0.0001789	0.0068	IBS	TRUE	reported	textfile	486601	0.00800357	1.30321e-29	LPAR1	eqtl	31684	0.00402892	128.161	2	1	TRUE
rs79315438	A	G	A	G	0.558768	-0.0439	0.0229319	0.0198	FALSE	FALSE	FALSE	IBS	0.08817	0.0257	IBS	TRUE	reported	textfile	486601	0.027569	2.46467e-91	LPAR1	eqtl	31684	0.0139913	449.562	2	1	TRUE
rs1008159	C	T	C	T	-0.186015	-0.0073	0.112763	0.1101	FALSE	FALSE	FALSE	IBS	0.5028	0.0109	IBS	TRUE	reported	textfile	486601	0.0125155	5.7472e-50	GNS	eqtl	31684	0.0069236	220.883	2	1	TRUE
rs111381048	T	G	T	G	-0.0863142	-0.0117	0.0826129	0.0856	FALSE	FALSE	FALSE	IBS	0.3741	0.0131	IBS	TRUE	reported	textfile	486601	0.0151599	1.2439e-08	GNS	eqtl	31684	0.00112926	35.8177	2	1	TRUE
rs1147093	A	G	A	G	-0.172984	-0.0086	0.397392	0.4154	FALSE	FALSE	FALSE	IBS	0.2127	0.0069	IBS	TRUE	reported	textfile	486601	0.008074	7.84702e-102	GNS	eqtl	31684	0.0143316	460.657	2	1	TRUE
rs12824259	T	C	T	C	0.125422	-0.0068	0.157742	0.1503	FALSE	FALSE	FALSE	IBS	0.4861	0.0097	IBS	TRUE	reported	textfile	486601	0.0110126	4.74396e-30	GNS	eqtl	31684	0.00417994	132.985	2	1	TRUE
rs143922148	T	C	T	C	0.151431	-0.0209	0.0316734	0.0263	FALSE	FALSE	FALSE	IBS	0.3743	0.0235	IBS	TRUE	reported	textfile	486601	0.0235186	1.2042e-10	GNS	eqtl	31684	0.00140662	44.6272	2	1	TRUE
rs17100718	T	G	T	G	-0.155959	0.0131	0.0409954	0.0391	FALSE	FALSE	FALSE	IBS	0.505	0.0197	IBS	TRUE	reported	textfile	486601	0.0212988	2.43569e-13	GNS	eqtl	31684	0.00191252	60.7087	2	1	TRUE
rs17823705	G	A	G	A	0.139333	-0.0005	0.132153	0.1157	FALSE	FALSE	FALSE	IBS	0.9676	0.0116	IBS	TRUE	reported	textfile	486601	0.0117258	1.4576e-32	GNS	eqtl	31684	0.00445306	141.713	2	1	TRUE
rs34895146	T	C	T	C	0.163156	0.0182	0.0401663	0.0377	FALSE	FALSE	FALSE	IBS	0.37	0.0204	IBS	TRUE	reported	textfile	486601	0.0226833	6.3476e-13	GNS	eqtl	31684	0.00205255	65.1627	2	1	TRUE
rs59270299	C	T	C	T	-0.501169	-0.0173	0.0194241	0.0129	FALSE	FALSE	FALSE	IBS	0.5937	0.0325	IBS	TRUE	reported	textfile	486601	0.0322665	2.10045e-54	GNS	eqtl	31684	0.00956799	306.061	2	1	TRUE
rs10083320	A	G	A	G	0.085935	-0.0172	0.144819	0.1534	FALSE	FALSE	FALSE	IBS	0.07331	0.0096	IBS	TRUE	reported	textfile	486601	0.0114452	5.98541e-14	PRKD1	eqtl	31684	0.00182917	58.0579	2	1	TRUE
rs10141422	C	G	C	G	0.114251	0.0162	0.0682748	0.0629	FALSE	TRUE	FALSE	IBS	0.2579	0.0143	IBS	TRUE	reported	textfile	486601	0.0160889	1.2368e-12	PRKD1	eqtl	31684	0.00166073	52.7027	2	1	TRUE
rs10151420	A	G	A	G	0.179424	-0.006	0.0450139	0.0406	FALSE	FALSE	FALSE	IBS	0.7317	0.0175	IBS	TRUE	reported	textfile	486601	0.0195464	4.33499e-20	PRKD1	eqtl	31684	0.0027678	87.9328	2	1	TRUE
rs111957472	T	C	T	C	-0.0990663	0.0118	0.103136	0.1204	FALSE	FALSE	FALSE	IBS	0.2642	0.0106	IBS	TRUE	reported	textfile	486601	0.0132683	8.24193e-14	PRKD1	eqtl	31684	0.00181559	57.6263	2	1	TRUE
rs113222107	C	T	C	T	0.284242	0.0016	0.0455887	0.0545	FALSE	FALSE	FALSE	IBS	0.9224	0.0163	IBS	TRUE	reported	textfile	486601	0.0201088	2.30477e-45	PRKD1	eqtl	31684	0.00703071	224.324	2	1	TRUE
rs117012778	T	C	T	C	0.247969	0.0468	0.0277069	0.0237	FALSE	FALSE	FALSE	IBS	0.05044	0.0239	IBS	TRUE	reported	textfile	486601	0.0256814	4.65428e-22	PRKD1	eqtl	31684	0.00331291	105.309	2	1	TRUE
rs1191554	T	G	T	G	-0.0531072	-0.0099	0.440833	0.4395	FALSE	FALSE	FALSE	IBS	0.1956	0.0076	IBS	TRUE	reported	textfile	486601	0.00815904	7.56529e-11	PRKD1	eqtl	31684	0.00139044	44.1133	2	1	TRUE
rs146145499	G	A	G	A	0.397152	0.0148	0.0125209	0.0143	FALSE	FALSE	FALSE	IBS	0.6296	0.0307	IBS	TRUE	reported	textfile	486601	0.0524279	3.5857e-14	PRKD1	eqtl	31684	0.00390038	124.056	2	1	TRUE
rs17480149	A	C	A	C	-0.132847	-0.0153	0.0754529	0.0744	FALSE	FALSE	FALSE	IBS	0.2815	0.0142	IBS	TRUE	reported	textfile	486601	0.015916	7.01366e-17	PRKD1	eqtl	31684	0.00246229	78.2027	2	1	TRUE
rs1953721	A	C	A	C	0.132692	0.0108	0.294468	0.2924	FALSE	FALSE	FALSE	IBS	0.1534	0.0076	IBS	TRUE	reported	textfile	486601	0.00881226	3.07762e-51	PRKD1	eqtl	31684	0.00731601	233.494	2	1	TRUE
rs2333660	T	C	T	C	0.0944725	-0.0045	0.3642	0.393	FALSE	FALSE	FALSE	IBS	0.5282	0.0071	IBS	TRUE	reported	textfile	486601	0.0083604	1.31221e-29	PRKD1	eqtl	31684	0.00413334	131.496	2	1	TRUE
rs35985349	C	T	C	T	0.158371	0.0095	0.0434493	0.048	FALSE	FALSE	FALSE	IBS	0.5811	0.0172	IBS	TRUE	reported	textfile	486601	0.0209359	3.89058e-14	PRKD1	eqtl	31684	0.00208484	66.1898	2	1	TRUE
rs45544532	T	C	T	C	0.272164	0.0073	0.0216154	0.0303	FALSE	FALSE	FALSE	IBS	0.7384	0.0218	IBS	TRUE	reported	textfile	486601	0.0320381	1.9793e-17	PRKD1	eqtl	31684	0.00313303	99.5725	2	1	TRUE
rs61978028	A	G	A	G	-0.0951854	-0.003	0.198135	0.2028	FALSE	FALSE	FALSE	IBS	0.7257	0.0086	IBS	TRUE	reported	textfile	486601	0.0103584	3.95772e-20	PRKD1	eqtl	31684	0.00287894	91.474	2	1	TRUE
rs7157367	G	A	G	A	0.324721	0.0066	0.350959	0.3453	FALSE	FALSE	FALSE	IBS	0.3548	0.0072	IBS	TRUE	reported	textfile	486601	0.00829389	1e-200	PRKD1	eqtl	31684	0.0480374	1598.72	2	1	TRUE
rs73243906	G	A	G	A	0.203146	0.0129	0.0493426	0.0477	FALSE	FALSE	FALSE	IBS	0.4403	0.0167	IBS	TRUE	reported	textfile	486601	0.0187138	1.87978e-27	PRKD1	eqtl	31684	0.00387162	123.137	2	1	TRUE
rs77083303	A	G	A	G	-0.11367	-0.0177	0.0448463	0.0483	FALSE	FALSE	FALSE	IBS	0.2952	0.017	IBS	TRUE	reported	textfile	486601	0.0203461	2.3129e-08	PRKD1	eqtl	31684	0.00110693	35.1087	2	1	TRUE
rs78087503	T	C	T	C	0.290937	0.0269	0.0160302	0.0142	FALSE	FALSE	FALSE	IBS	0.4247	0.0338	IBS	TRUE	reported	textfile	486601	0.0515116	1.6233e-08	PRKD1	eqtl	31684	0.00267023	84.8247	2	1	TRUE
rs8021375	A	G	A	G	-0.11998	-0.0349	0.0938422	0.1057	FALSE	FALSE	FALSE	IBS	0.002851	0.0117	IBS	TRUE	reported	textfile	486601	0.0141616	2.40801e-17	PRKD1	eqtl	31684	0.00244822	77.7547	2	1	TRUE
rs10084334	G	C	G	C	-0.0623592	0.0025	0.260446	0.2497	FALSE	TRUE	FALSE	IBS	0.749	0.0079	IBS	TRUE	reported	textfile	486601	0.0090612	5.90179e-12	EIF2AK2	eqtl	31684	0.00149802	47.5316	2	1	TRUE
rs1127906	A	G	A	G	-0.208553	-0.0029	0.220076	0.2306	FALSE	FALSE	FALSE	IBS	0.7232	0.0081	IBS	TRUE	reported	textfile	486601	0.00951669	1.89371e-106	EIF2AK2	eqtl	31684	0.014931	480.213	2	1	TRUE
rs149897418	T	C	T	C	0.156316	0.02	0.024108	0.0189	FALSE	FALSE	FALSE	IBS	0.5119	0.0304	IBS	TRUE	reported	textfile	486601	0.0278708	2.0397e-08	EIF2AK2	eqtl	31684	0.00114974	36.468	2	1	TRUE
rs2540991	A	G	A	G	0.130371	-0.0168	0.0746063	0.0912	FALSE	FALSE	FALSE	IBS	0.1802	0.0125	IBS	TRUE	reported	textfile	486601	0.0152083	1.0135e-17	EIF2AK2	eqtl	31684	0.0023469	74.5293	2	1	TRUE
rs4648174	C	T	C	T	0.132214	-0.0051	0.381765	0.3953	FALSE	FALSE	FALSE	IBS	0.4686	0.007	IBS	TRUE	reported	textfile	486601	0.00820102	1.7989e-58	EIF2AK2	eqtl	31684	0.00825153	263.6	2	1	TRUE
rs4648190	T	C	T	C	-0.425152	0.0182	0.0373229	0.0453	FALSE	FALSE	FALSE	IBS	0.2734	0.0166	IBS	TRUE	reported	textfile	486601	0.0209867	3.0076e-91	EIF2AK2	eqtl	31684	0.012989	416.932	2	1	TRUE
rs60022493	A	G	A	G	-0.172212	-0.0004	0.0257193	0.022	FALSE	FALSE	FALSE	IBS	0.9851	0.0239	IBS	TRUE	reported	textfile	486601	0.0253082	1.0133e-11	EIF2AK2	eqtl	31684	0.00148628	47.1584	2	1	TRUE
rs67289493	C	T	C	T	-0.317166	0.0029	0.0159118	0.0128	FALSE	FALSE	FALSE	IBS	0.9329	0.0342	IBS	TRUE	reported	textfile	486601	0.0505121	3.4076e-10	EIF2AK2	eqtl	31684	0.00315033	100.124	2	1	TRUE
rs10086200	T	C	T	C	0.178192	0.0008	0.3948	0.4031	FALSE	FALSE	FALSE	IBS	0.9071	0.0069	IBS	TRUE	reported	textfile	486601	0.00807634	7.10382e-108	CA8	eqtl	31684	0.0151734	488.13	2	1	TRUE
rs10113631	G	A	G	A	0.0786711	0.0046	0.26072	0.4195	FALSE	FALSE	FALSE	IBS	0.5963	0.0087	IBS	TRUE	reported	textfile	486601	0.0109732	7.53268e-13	CA8	eqtl	31684	0.00238585	75.7694	2	1	TRUE
rs142474519	T	C	T	C	-0.226332	-0.0046	0.022955	0.018	FALSE	FALSE	FALSE	IBS	0.9563	0.0832	IBS	TRUE	reported	textfile	486601	0.0353964	1.6139e-10	CA8	eqtl	31684	0.00229781	72.9668	2	1	TRUE
rs146151404	T	G	T	G	0.193331	-0.015	0.0295569	0.034	FALSE	FALSE	FALSE	IBS	0.4719	0.0208	IBS	TRUE	reported	textfile	486601	0.0249337	8.9183e-15	CA8	eqtl	31684	0.00214418	68.078	2	1	TRUE
rs16926104	C	T	C	T	-0.151902	-0.0033	0.142922	0.1329	FALSE	FALSE	FALSE	IBS	0.7463	0.0101	IBS	TRUE	reported	textfile	486601	0.0113181	4.543e-41	CA8	eqtl	31684	0.00565297	180.115	2	1	TRUE
rs1973208	G	A	G	A	-0.0706325	0.0055	0.242589	0.2209	FALSE	FALSE	FALSE	IBS	0.5	0.0082	IBS	TRUE	reported	textfile	486601	0.00933281	3.78429e-14	CA8	eqtl	31684	0.00183334	58.1904	2	1	TRUE
rs28368823	A	G	A	G	0.215976	-0.0255	0.0301708	0.0218	FALSE	FALSE	FALSE	IBS	0.294	0.0243	IBS	TRUE	reported	textfile	486601	0.0239936	2.2286e-19	CA8	eqtl	31684	0.00272975	86.7207	2	1	TRUE
rs6471849	G	A	G	A	-0.0996506	-0.0074	0.184054	0.1737	FALSE	FALSE	FALSE	IBS	0.4063	0.009	IBS	TRUE	reported	textfile	486601	0.0102355	2.1214e-22	CA8	eqtl	31684	0.00298261	94.7777	2	1	TRUE
rs67179986	G	A	G	A	0.230981	-0.0276	0.0247563	0.0321	FALSE	FALSE	FALSE	IBS	0.1927	0.0212	IBS	TRUE	reported	textfile	486601	0.0284088	4.2717e-16	CA8	eqtl	31684	0.00257621	81.8303	2	1	TRUE
rs7460905	C	T	C	T	0.100655	0.0103	0.0718436	0.0707	FALSE	FALSE	FALSE	IBS	0.4485	0.0136	IBS	TRUE	reported	textfile	486601	0.0158827	2.3367e-10	CA8	eqtl	31684	0.00135117	42.8657	2	1	TRUE
rs10086813	T	C	T	C	-0.16454	-0.0236	0.0366348	0.0386	FALSE	FALSE	FALSE	IBS	0.2185	0.0192	IBS	TRUE	reported	textfile	486601	0.0217335	3.70929e-14	CSMD1	eqtl	31684	0.00191099	60.6598	2	1	TRUE
rs10503195	C	T	C	T	0.21444	0.0012	0.163215	0.1544	FALSE	FALSE	FALSE	IBS	0.9085	0.0104	IBS	TRUE	reported	textfile	486601	0.0107759	4.06933e-88	CSMD1	eqtl	31684	0.0125607	403.012	2	1	TRUE
rs117554834	C	T	C	T	-0.160345	0.0304	0.0244163	0.0282	FALSE	FALSE	FALSE	IBS	0.173	0.0223	IBS	TRUE	reported	textfile	486601	0.0291558	3.8065e-08	CSMD1	eqtl	31684	0.00122486	38.8535	2	1	TRUE
rs11995459	G	A	G	A	0.157859	-0.0135	0.0830471	0.0781	FALSE	FALSE	FALSE	IBS	0.2889	0.0128	IBS	TRUE	reported	textfile	486601	0.0145222	1.59849e-27	CSMD1	eqtl	31684	0.00379525	120.699	2	1	TRUE
rs13253430	T	C	T	C	0.0588345	-0.0035	0.167145	0.1789	FALSE	FALSE	FALSE	IBS	0.7089	0.0093	IBS	TRUE	reported	textfile	486601	0.0107562	4.5054e-08	CSMD1	eqtl	31684	0.000963733	30.5625	2	1	TRUE
rs137876695	T	C	T	C	-0.177459	-0.0007	0.12509	0.1271	FALSE	FALSE	FALSE	IBS	0.9499	0.0119	IBS	TRUE	reported	textfile	486601	0.0123259	5.3883e-47	CSMD1	eqtl	31684	0.00689306	219.902	2	1	TRUE
rs144278088	A	G	A	G	0.208184	0.0044	0.0158234	0.0208	FALSE	FALSE	FALSE	IBS	0.8702	0.0267	IBS	TRUE	reported	textfile	486601	0.034724	2.0299e-09	CSMD1	eqtl	31684	0.00134989	42.8249	2	1	TRUE
rs145878400	A	C	A	C	0.33206	-0.0083	0.0203324	0.0236	FALSE	FALSE	FALSE	IBS	0.7719	0.0285	IBS	TRUE	reported	textfile	486601	0.0321919	6.02811e-25	CSMD1	eqtl	31684	0.00439269	139.783	2	1	TRUE
rs184079535	T	C	T	C	-0.108926	0.0048	0.0623107	0.0677	FALSE	FALSE	FALSE	IBS	0.7374	0.0143	IBS	TRUE	reported	textfile	486601	0.0167106	7.1061e-11	CSMD1	eqtl	31684	0.00138648	43.9876	2	1	TRUE
rs2406305	C	T	C	T	0.0710077	-0.0017	0.180646	0.185	FALSE	FALSE	FALSE	IBS	0.8613	0.0096	IBS	TRUE	reported	textfile	486601	0.010628	2.3699e-11	CSMD1	eqtl	31684	0.00149259	47.359	2	1	TRUE
rs34464519	G	A	G	A	-0.173038	-0.0328	0.0469143	0.0543	FALSE	FALSE	FALSE	IBS	0.04089	0.016	IBS	TRUE	reported	textfile	486601	0.0192821	2.8594e-19	CSMD1	eqtl	31684	0.00267763	85.0604	2	1	TRUE
rs4458902	C	T	C	T	-0.145424	0.0132	0.39904	0.3954	FALSE	FALSE	FALSE	IBS	0.06	0.007	IBS	TRUE	reported	textfile	486601	0.00820075	2.33253e-70	CSMD1	eqtl	31684	0.0101429	324.642	2	1	TRUE
rs56072384	G	A	G	A	0.121003	-0.0046	0.0889295	0.1006	FALSE	FALSE	FALSE	IBS	0.7271	0.0133	IBS	TRUE	reported	textfile	486601	0.014819	3.2037e-16	CSMD1	eqtl	31684	0.00237258	75.3467	2	1	TRUE
rs57319198	G	A	G	A	0.137274	0.0048	0.149415	0.1464	FALSE	FALSE	FALSE	IBS	0.6382	0.0101	IBS	TRUE	reported	textfile	486601	0.0114034	2.24333e-33	CSMD1	eqtl	31684	0.00478981	152.481	2	1	TRUE
rs630796	G	T	G	T	-0.0960248	0.0122	0.192059	0.1854	FALSE	FALSE	FALSE	IBS	0.1657	0.0088	IBS	TRUE	reported	textfile	486601	0.0101777	3.9174e-21	CSMD1	eqtl	31684	0.00286161	90.9219	2	1	TRUE
rs74327186	C	T	C	T	0.0674308	-0.0115	0.160094	0.1558	FALSE	FALSE	FALSE	IBS	0.2513	0.01	IBS	TRUE	reported	textfile	486601	0.0109224	6.67521e-10	CSMD1	eqtl	31684	0.00122279	38.7879	2	1	TRUE
rs74452497	A	G	A	G	0.203486	-0.0147	0.0227254	0.0235	FALSE	FALSE	FALSE	IBS	0.5542	0.0248	IBS	TRUE	reported	textfile	486601	0.0277842	2.4105e-13	CSMD1	eqtl	31684	0.00183919	58.3767	2	1	TRUE
rs74623211	C	G	C	G	0.164598	0.0146	0.0445348	0.0468	FALSE	TRUE	FALSE	IBS	0.3925	0.0171	IBS	TRUE	reported	textfile	486601	0.0201946	3.6212e-16	CSMD1	eqtl	31684	0.00230565	73.2164	2	1	TRUE
rs75442393	A	C	A	C	0.10203	0.0082	0.102956	0.0984	FALSE	FALSE	FALSE	IBS	0.4959	0.0121	IBS	TRUE	reported	textfile	486601	0.0134221	2.92489e-14	CSMD1	eqtl	31684	0.00192288	61.0379	2	1	TRUE
rs75833008	T	G	T	G	-0.185215	-0.0168	0.0208449	0.0208	FALSE	FALSE	FALSE	IBS	0.5215	0.0262	IBS	TRUE	reported	textfile	486601	0.0324984	1.2037e-08	CSMD1	eqtl	31684	0.00140034	44.4278	2	1	TRUE
rs7840624	G	C	G	C	-0.0828358	-0.0012	0.415779	0.4088	FALSE	TRUE	FALSE	IBS	0.8692	0.0071	IBS	TRUE	reported	textfile	486601	0.00813264	2.2994e-24	CSMD1	eqtl	31684	0.00333354	105.967	2	1	TRUE
rs10088133	A	G	A	G	-0.164576	-0.0136	0.47311	0.4521	FALSE	FALSE	FALSE	IBS	0.05003	0.0069	IBS	TRUE	reported	textfile	486601	0.00800196	5.42181e-94	PTK2	eqtl	31684	0.0135035	433.673	2	1	TRUE
rs111467267	T	C	T	C	0.335127	0.0055	0.0408766	0.0502	FALSE	FALSE	FALSE	IBS	0.7736	0.019	IBS	TRUE	reported	textfile	486601	0.02209	5.50324e-52	PTK2	eqtl	31684	0.00880639	281.483	2	1	TRUE
rs117680752	T	C	T	C	0.131159	0.0243	0.0491003	0.0724	FALSE	FALSE	FALSE	IBS	0.124	0.0158	IBS	TRUE	reported	textfile	486601	0.0208799	3.3511e-10	PTK2	eqtl	31684	0.00160637	50.9748	2	1	TRUE
rs11785444	A	G	A	G	0.14227	0.0103	0.121385	0.119	FALSE	FALSE	FALSE	IBS	0.4102	0.0125	IBS	TRUE	reported	textfile	486601	0.0122015	2.0404e-31	PTK2	eqtl	31684	0.00431738	137.376	2	1	TRUE
rs139133633	A	C	A	C	-0.246279	0.017	0.0180469	0.0218	FALSE	FALSE	FALSE	IBS	0.5266	0.0268	IBS	TRUE	reported	textfile	486601	0.0335429	2.1011e-13	PTK2	eqtl	31684	0.0021497	68.2536	2	1	TRUE
rs1554237	T	C	T	C	-0.115349	-0.0179	0.184562	0.1797	FALSE	FALSE	FALSE	IBS	0.04443	0.0089	IBS	TRUE	reported	textfile	486601	0.0102193	1.51449e-29	PTK2	eqtl	31684	0.00400489	127.393	2	1	TRUE
rs28444357	G	A	G	A	-0.0679189	0.0181	0.498537	0.4877	FALSE	FALSE	FALSE	IBS	0.01182	0.0072	IBS	TRUE	reported	textfile	486601	0.00844489	8.79515e-16	PTK2	eqtl	31684	0.00230647	73.2425	2	1	TRUE
rs2977490	A	G	A	G	-0.056501	-0.0039	0.461479	0.4748	FALSE	FALSE	FALSE	IBS	0.5896	0.0073	IBS	TRUE	reported	textfile	486601	0.00796238	1.2842e-12	PTK2	eqtl	31684	0.00158671	50.35	2	1	TRUE
rs306972	A	C	A	C	0.0895466	0.0133	0.328752	0.3548	FALSE	FALSE	FALSE	IBS	0.1024	0.0081	IBS	TRUE	reported	textfile	486601	0.0111914	1.2301e-15	PTK2	eqtl	31684	0.00353899	112.521	2	1	TRUE
rs57814972	T	G	T	G	-0.082799	0.0111	0.0981585	0.1047	FALSE	FALSE	FALSE	IBS	0.3784	0.0126	IBS	TRUE	reported	textfile	486601	0.0140471	3.7605e-09	PTK2	eqtl	31684	0.00121378	38.5016	2	1	TRUE
rs77697939	T	C	T	C	-0.0617091	-0.0129	0.192194	0.1949	FALSE	FALSE	FALSE	IBS	0.1341	0.0086	IBS	TRUE	reported	textfile	486601	0.0100941	9.753e-10	PTK2	eqtl	31684	0.00118243	37.5061	2	1	TRUE
rs10088899	A	G	A	G	0.121376	0.0251	0.0701744	0.0759	FALSE	FALSE	FALSE	IBS	0.0707	0.0139	IBS	TRUE	reported	textfile	486601	0.0162558	8.22929e-14	SFRP1	eqtl	31684	0.00192254	61.0273	2	1	TRUE
rs13268057	A	G	A	G	-0.0691242	0.0036	0.331088	0.3459	FALSE	FALSE	FALSE	IBS	0.6162	0.0072	IBS	TRUE	reported	textfile	486601	0.00869924	1.92629e-15	SFRP1	eqtl	31684	0.00211642	67.1948	2	1	TRUE
rs10091244	G	T	G	T	0.0568	0.0035	0.315059	0.3096	FALSE	FALSE	FALSE	IBS	0.6366	0.0074	IBS	TRUE	reported	textfile	486601	0.0085573	3.1883e-11	LYN	eqtl	31684	0.00139242	44.1763	2	1	TRUE
rs143741040	T	C	T	C	0.126847	0.0204	0.0551342	0.0736	FALSE	FALSE	FALSE	IBS	0.1623	0.0146	IBS	TRUE	reported	textfile	486601	0.0192326	4.24111e-11	LYN	eqtl	31684	0.00167642	53.2014	2	1	TRUE
rs1511724	G	C	G	C	0.160456	0.0004	0.400989	0.4188	FALSE	TRUE	FALSE	IBS	0.9529	0.0069	IBS	TRUE	reported	textfile	486601	0.00807024	5.78041e-88	LYN	eqtl	31684	0.0123683	396.759	2	1	TRUE
rs17809476	G	A	G	A	0.19306	-0.0132	0.0368469	0.0495	FALSE	FALSE	FALSE	IBS	0.4532	0.0176	IBS	TRUE	reported	textfile	486601	0.0238729	6.11521e-16	LYN	eqtl	31684	0.00264552	84.0377	2	1	TRUE
rs7005901	A	G	A	G	-0.122479	-0.0033	0.208469	0.2133	FALSE	FALSE	FALSE	IBS	0.6887	0.0083	IBS	TRUE	reported	textfile	486601	0.00977396	5.03942e-36	LYN	eqtl	31684	0.00495066	157.627	2	1	TRUE
rs72651466	A	G	A	G	-0.0655426	-0.0088	0.181173	0.1744	FALSE	FALSE	FALSE	IBS	0.3288	0.009	IBS	TRUE	reported	textfile	486601	0.0103259	2.1898e-10	LYN	eqtl	31684	0.00127457	40.4324	2	1	TRUE
rs10093975	C	T	C	T	-0.156799	-0.0131	0.428708	0.4077	FALSE	FALSE	FALSE	IBS	0.05995	0.007	IBS	TRUE	reported	textfile	486601	0.00797847	5.4709e-86	ADAM9	eqtl	31684	0.012043	386.199	2	1	TRUE
rs148707472	A	C	A	C	-0.151855	-0.0184	0.0512388	0.0526	FALSE	FALSE	FALSE	IBS	0.2873	0.0173	IBS	TRUE	reported	textfile	486601	0.0199353	2.5884e-14	ADAM9	eqtl	31684	0.00224204	71.192	2	1	TRUE
rs35355873	C	T	C	T	0.104742	0.0194	0.250203	0.2514	FALSE	FALSE	FALSE	IBS	0.02966	0.0089	IBS	TRUE	reported	textfile	486601	0.00987531	2.78261e-26	ADAM9	eqtl	31684	0.00411631	130.952	2	1	TRUE
rs72640050	G	T	G	T	0.142294	0.0129	0.0384615	0.0355	FALSE	FALSE	FALSE	IBS	0.5226	0.0202	IBS	TRUE	reported	textfile	486601	0.0226432	3.29551e-10	ADAM9	eqtl	31684	0.0014976	47.5182	2	1	TRUE
rs77360349	G	T	G	T	0.187131	0.0268	0.0177128	0.0179	FALSE	FALSE	FALSE	IBS	0.3553	0.029	IBS	TRUE	reported	textfile	486601	0.033805	3.1016e-08	ADAM9	eqtl	31684	0.00121856	38.6535	2	1	TRUE
rs77603796	A	G	A	G	0.125522	0.0424	0.0401299	0.0448	FALSE	FALSE	FALSE	IBS	0.01597	0.0176	IBS	TRUE	reported	textfile	486601	0.0203716	7.20139e-10	ADAM9	eqtl	31684	0.00121381	38.5026	2	1	TRUE
rs10094348	A	G	A	G	0.117901	-0.0144	0.390649	0.3831	FALSE	FALSE	FALSE	IBS	0.04496	0.0072	IBS	TRUE	reported	textfile	486601	0.00832917	1.7344e-45	NRG1	eqtl	31684	0.00661789	211.065	2	1	TRUE
rs10103930	G	A	G	A	0.307927	-0.0003	0.454677	0.4497	FALSE	FALSE	FALSE	IBS	0.962	0.0068	IBS	TRUE	reported	textfile	486601	0.00778805	1e-200	NRG1	eqtl	31684	0.04702	1563.19	2	1	TRUE
rs10109272	G	A	G	A	-0.0820226	0.0037	0.343984	0.3314	FALSE	FALSE	FALSE	IBS	0.6137	0.0074	IBS	TRUE	reported	textfile	486601	0.00836504	1.0672e-22	NRG1	eqtl	31684	0.00303634	96.4902	2	1	TRUE
rs111526496	A	G	A	G	0.491755	-0.0601	0.0268006	0.019	FALSE	FALSE	FALSE	IBS	0.02989	0.0277	IBS	TRUE	reported	textfile	486601	0.0266361	4.17582e-76	NRG1	eqtl	31684	0.0126146	404.762	2	1	TRUE
rs117079712	A	G	A	G	-0.449264	-0.0118	0.0222788	0.0202	FALSE	FALSE	FALSE	IBS	0.655	0.0264	IBS	TRUE	reported	textfile	486601	0.0279887	5.57091e-58	NRG1	eqtl	31684	0.00879306	281.053	2	1	TRUE
rs117139461	A	G	A	G	-0.393005	0.0023	0.0353971	0.0288	FALSE	FALSE	FALSE	IBS	0.9165	0.0222	IBS	TRUE	reported	textfile	486601	0.0223728	4.47136e-69	NRG1	eqtl	31684	0.0105473	337.722	2	1	TRUE
rs12542743	T	C	T	C	0.413126	0.0066	0.471288	0.4741	FALSE	FALSE	FALSE	IBS	0.3368	0.0068	IBS	TRUE	reported	textfile	486601	0.00761219	1e-200	NRG1	eqtl	31684	0.0850551	2945.22	2	1	TRUE
rs137861529	C	T	C	T	-0.438631	-0.0136	0.0140138	0.0138	FALSE	FALSE	FALSE	IBS	0.68	0.0329	IBS	TRUE	reported	textfile	486601	0.0575828	2.5884e-14	NRG1	eqtl	31684	0.00531686	169.349	2	1	TRUE
rs145427123	G	A	G	A	-0.333658	0.031	0.0213219	0.0194	FALSE	FALSE	FALSE	IBS	0.2506	0.0269	IBS	TRUE	reported	textfile	486601	0.0290228	1.3753e-30	NRG1	eqtl	31684	0.00464621	147.888	2	1	TRUE
rs148585725	T	C	T	C	-0.308302	-0.014	0.029498	0.0282	FALSE	FALSE	FALSE	IBS	0.5655	0.0243	IBS	TRUE	reported	textfile	486601	0.0271972	8.72313e-30	NRG1	eqtl	31684	0.00544216	173.362	2	1	TRUE
rs17728839	G	A	G	A	0.1838	0.0241	0.0581884	0.0861	FALSE	FALSE	FALSE	IBS	0.0715	0.0134	IBS	TRUE	reported	textfile	486601	0.017058	4.51781e-27	NRG1	eqtl	31684	0.00370273	117.746	2	1	TRUE
rs181072441	C	T	C	T	0.351528	0.0023	0.0135781	0.0149	FALSE	FALSE	FALSE	IBS	0.9417	0.031	IBS	TRUE	reported	textfile	486601	0.0398025	1.03e-18	NRG1	eqtl	31684	0.00331018	105.221	2	1	TRUE
rs187240603	C	A	C	A	0.244874	0.042	0.018975	0.0204	FALSE	FALSE	FALSE	IBS	0.1597	0.0299	IBS	TRUE	reported	textfile	486601	0.038102	1.3032e-10	NRG1	eqtl	31684	0.00223243	70.886	2	1	TRUE
rs193035560	A	G	A	G	-0.275206	0.0134	0.0296165	0.0348	FALSE	FALSE	FALSE	IBS	0.4877	0.0193	IBS	TRUE	reported	textfile	486601	0.0434216	2.3277e-10	NRG1	eqtl	31684	0.00435334	138.526	2	1	TRUE
rs2439300	T	C	T	C	-0.191788	0.0089	0.273811	0.2635	FALSE	FALSE	FALSE	IBS	0.2501	0.0077	IBS	TRUE	reported	textfile	486601	0.00891646	1.27143e-102	NRG1	eqtl	31684	0.0146276	470.312	2	1	TRUE
rs2919380	A	C	A	C	-0.239033	-0.0072	0.17624	0.1577	FALSE	FALSE	FALSE	IBS	0.4571	0.0096	IBS	TRUE	reported	textfile	486601	0.0103945	5.11124e-117	NRG1	eqtl	31684	0.0165902	534.477	2	1	TRUE
rs2919391	A	C	A	C	0.175772	0.0153	0.106844	0.1032	FALSE	FALSE	FALSE	IBS	0.1753	0.0113	IBS	TRUE	reported	textfile	486601	0.0128218	8.99334e-43	NRG1	eqtl	31684	0.00589667	187.926	2	1	TRUE
rs2975498	C	T	C	T	0.195436	0.0061	0.225918	0.2053	FALSE	FALSE	FALSE	IBS	0.4694	0.0085	IBS	TRUE	reported	textfile	486601	0.00943608	2.72263e-95	NRG1	eqtl	31684	0.0133591	428.973	2	1	TRUE
rs35410326	A	G	A	G	-0.287535	0.0479	0.0187026	0.0208	FALSE	FALSE	FALSE	IBS	0.0653	0.026	IBS	TRUE	reported	textfile	486601	0.0309171	1.4018e-20	NRG1	eqtl	31684	0.00303469	96.4376	2	1	TRUE
rs35425166	C	A	C	A	0.489776	-0.0149	0.0660149	0.0834	FALSE	FALSE	FALSE	IBS	0.2282	0.0123	IBS	TRUE	reported	textfile	486601	0.0157886	1e-200	NRG1	eqtl	31684	0.0295806	965.74	2	1	TRUE
rs4733363	T	A	T	A	0.272757	0.0161	0.366895	0.4058	FALSE	TRUE	FALSE	IBS	0.02212	0.0071	IBS	TRUE	reported	textfile	486601	0.00815337	1e-200	NRG1	eqtl	31684	0.034562	1134.19	2	1	TRUE
rs4733366	C	G	C	G	0.489318	0.0074	0.0393672	0.0316	FALSE	TRUE	FALSE	IBS	0.7103	0.0198	IBS	TRUE	reported	textfile	486601	0.0204148	5.88458e-127	NRG1	eqtl	31684	0.0181094	584.324	2	1	TRUE
rs56349922	A	C	A	C	0.648043	0.0016	0.0486827	0.0499	FALSE	FALSE	FALSE	IBS	0.92	0.016	IBS	TRUE	reported	textfile	486601	0.0188705	1e-200	NRG1	eqtl	31684	0.0388989	1282.28	2	1	TRUE
rs62500184	T	C	T	C	0.388735	-0.0122	0.0215513	0.0268	FALSE	FALSE	FALSE	IBS	0.6152	0.0242	IBS	TRUE	reported	textfile	486601	0.0305691	4.78222e-37	NRG1	eqtl	31684	0.00637307	203.207	2	1	TRUE
rs62500220	T	C	T	C	0.222301	-0.01	0.0690864	0.0589	FALSE	FALSE	FALSE	IBS	0.4989	0.0148	IBS	TRUE	reported	textfile	486601	0.0161902	6.65802e-43	NRG1	eqtl	31684	0.00635645	202.673	2	1	TRUE
rs7004114	T	C	T	C	-0.305372	-0.0051	0.0590953	0.0784	FALSE	FALSE	FALSE	IBS	0.7094	0.0138	IBS	TRUE	reported	textfile	486601	0.017201	1.62808e-70	NRG1	eqtl	31684	0.0103702	331.991	2	1	TRUE
rs71512635	A	G	A	G	0.256884	0.0472	0.0391018	0.0545	FALSE	FALSE	FALSE	IBS	0.002021	0.0153	IBS	TRUE	reported	textfile	486601	0.0208202	5.64026e-35	NRG1	eqtl	31684	0.00495882	157.888	2	1	TRUE
rs72636379	C	G	C	G	-0.100259	0.0064	0.13225	0.1422	FALSE	TRUE	FALSE	IBS	0.5156	0.0098	IBS	TRUE	reported	textfile	486601	0.0122854	3.32811e-16	NRG1	eqtl	31684	0.0023071	73.2627	2	1	TRUE
rs74500384	A	G	A	G	0.295822	-0.0277	0.0423149	0.0467	FALSE	FALSE	FALSE	IBS	0.09653	0.0167	IBS	TRUE	reported	textfile	486601	0.0202895	3.76524e-48	NRG1	eqtl	31684	0.00709262	226.314	2	1	TRUE
rs74732923	G	T	G	T	0.624139	-0.0334	0.03176	0.0371	FALSE	FALSE	FALSE	IBS	0.07536	0.0188	IBS	TRUE	reported	textfile	486601	0.0225389	8.78936e-169	NRG1	eqtl	31684	0.0239583	777.679	2	1	TRUE
rs75388005	G	A	G	A	-0.146182	-0.0254	0.0507788	0.041	FALSE	FALSE	FALSE	IBS	0.1739	0.0186	IBS	TRUE	reported	textfile	486601	0.0192964	3.5747e-14	NRG1	eqtl	31684	0.00206	65.3997	2	1	TRUE
rs75982364	T	G	T	G	-0.612714	-0.0145	0.0902539	0.079	FALSE	FALSE	FALSE	IBS	0.2596	0.0129	IBS	TRUE	reported	textfile	486601	0.0135268	1e-200	NRG1	eqtl	31684	0.0616498	2081.51	2	1	TRUE
rs76412623	A	G	A	G	0.179312	-0.015	0.0250479	0.0326	FALSE	FALSE	FALSE	IBS	0.4651	0.0205	IBS	TRUE	reported	textfile	486601	0.026759	2.07e-11	NRG1	eqtl	31684	0.00157037	49.8309	2	1	TRUE
rs76946887	A	G	A	G	-0.289771	-0.0058	0.0326566	0.0413	FALSE	FALSE	FALSE	IBS	0.7763	0.0204	IBS	TRUE	reported	textfile	486601	0.0442926	6.062e-11	NRG1	eqtl	31684	0.00530507	168.972	2	1	TRUE
rs77571549	C	T	C	T	0.227558	0.0011	0.0155262	0.0171	FALSE	FALSE	FALSE	IBS	0.9697	0.0302	IBS	TRUE	reported	textfile	486601	0.036612	5.11939e-10	NRG1	eqtl	31684	0.00158301	50.2324	2	1	TRUE
rs77700217	C	T	C	T	-0.308286	0.0203	0.049362	0.0488	FALSE	FALSE	FALSE	IBS	0.21	0.0162	IBS	TRUE	reported	textfile	486601	0.0189114	9.61431e-60	NRG1	eqtl	31684	0.0089196	285.134	2	1	TRUE
rs7829125	T	C	T	C	0.555941	-0.0251	0.0603448	0.0456	FALSE	FALSE	FALSE	IBS	0.1269	0.0164	IBS	TRUE	reported	textfile	486601	0.0165981	1e-200	NRG1	eqtl	31684	0.0350506	1150.81	2	1	TRUE
rs78452836	A	G	A	G	-0.351773	-0.0206	0.0443009	0.0473	FALSE	FALSE	FALSE	IBS	0.2107	0.0165	IBS	TRUE	reported	textfile	486601	0.0193416	6.49499e-74	NRG1	eqtl	31684	0.0104782	335.487	2	1	TRUE
rs78716984	T	C	T	C	-0.329746	0.0197	0.077461	0.065	FALSE	FALSE	FALSE	IBS	0.1801	0.0147	IBS	TRUE	reported	textfile	486601	0.0153107	7.01003e-103	NRG1	eqtl	31684	0.0155402	500.117	2	1	TRUE
rs79238579	G	A	G	A	0.404472	-0.0087	0.0166927	0.0182	FALSE	FALSE	FALSE	IBS	0.7533	0.0276	IBS	TRUE	reported	textfile	486601	0.0348803	4.31788e-31	NRG1	eqtl	31684	0.0053706	171.07	2	1	TRUE
rs79790400	T	G	T	G	-0.147424	-0.0407	0.0798325	0.9862	FALSE	FALSE	FALSE	IBS	0.3675	0.0452	IBS	TRUE	reported	textfile	486601	0.0186987	3.16561e-15	NRG1	eqtl	31684	0.0031931	101.488	2	1	TRUE
rs10094988	A	G	A	G	-0.0461302	0.007	0.356383	0.3282	FALSE	FALSE	FALSE	IBS	0.3626	0.0077	IBS	TRUE	reported	textfile	486601	0.00831834	2.9295e-08	VPS37A	eqtl	31684	0.000976214	30.9586	2	1	TRUE
rs4921751	T	G	T	G	0.0670129	0.0018	0.218631	0.2606	FALSE	FALSE	FALSE	IBS	0.8443	0.0089	IBS	TRUE	reported	textfile	486601	0.0104316	1.3274e-10	VPS37A	eqtl	31684	0.00153432	48.6849	2	1	TRUE
rs73551456	G	C	G	C	-0.103432	0.0292	0.0533208	0.0538	FALSE	TRUE	FALSE	IBS	0.0681	0.016	IBS	TRUE	reported	textfile	486601	0.017883	7.30321e-09	VPS37A	eqtl	31684	0.00108004	34.2548	2	1	TRUE
rs8276	T	G	T	G	-0.116628	0.0037	0.479161	0.4624	FALSE	FALSE	FALSE	IBS	0.6068	0.0072	IBS	TRUE	reported	textfile	486601	0.00795173	1.0488e-48	VPS37A	eqtl	31684	0.00678923	216.567	2	1	TRUE
rs10096335	G	A	G	A	0.0651929	-0.0071	0.453914	0.4437	FALSE	FALSE	FALSE	IBS	0.2981	0.0068	IBS	TRUE	reported	textfile	486601	0.00811503	9.46531e-16	ANGPT1	eqtl	31684	0.002107	66.895	2	1	TRUE
rs113722245	A	G	A	G	0.4605	-0.0034	0.0605466	0.0755	FALSE	FALSE	FALSE	IBS	0.7929	0.013	IBS	TRUE	reported	textfile	486601	0.0167531	2.47682e-166	ANGPT1	eqtl	31684	0.0241243	783.199	2	1	TRUE
rs1433194	T	C	T	C	-0.0915834	-0.0069	0.0633562	0.051	FALSE	FALSE	FALSE	IBS	0.6573	0.0155	IBS	TRUE	reported	textfile	486601	0.0166527	3.80651e-08	ANGPT1	eqtl	31684	0.000995468	31.5698	2	1	TRUE
rs147223931	T	C	T	C	0.246857	-0.0028	0.0384253	0.05	FALSE	FALSE	FALSE	IBS	0.8608	0.0159	IBS	TRUE	reported	textfile	486601	0.0213563	6.64779e-31	ANGPT1	eqtl	31684	0.0045032	143.316	2	1	TRUE
rs148881141	G	A	G	A	-0.284914	0.0369	0.0218535	0.0155	FALSE	FALSE	FALSE	IBS	0.2224	0.0302	IBS	TRUE	reported	textfile	486601	0.0290409	1.01159e-22	ANGPT1	eqtl	31684	0.00347042	110.333	2	1	TRUE
rs1654681	T	A	T	A	-0.194008	0.0088	0.164515	0.1698	FALSE	TRUE	FALSE	IBS	0.3368	0.0091	IBS	TRUE	reported	textfile	486601	0.0108527	1.80102e-71	ANGPT1	eqtl	31684	0.010347	331.24	2	1	TRUE
rs1672186	C	T	C	T	-0.078948	-0.0006	0.235091	0.1962	FALSE	FALSE	FALSE	IBS	0.9426	0.0086	IBS	TRUE	reported	textfile	486601	0.00957967	1.70491e-16	ANGPT1	eqtl	31684	0.0022416	71.1779	2	1	TRUE
rs16876420	C	T	C	T	0.331547	-0.0021	0.0169607	0.0127	FALSE	FALSE	FALSE	IBS	0.9475	0.0324	IBS	TRUE	reported	textfile	486601	0.0343125	4.3469e-22	ANGPT1	eqtl	31684	0.00366551	116.558	2	1	TRUE
rs2186397	C	T	C	T	0.121053	0.0042	0.285312	0.3067	FALSE	FALSE	FALSE	IBS	0.5659	0.0074	IBS	TRUE	reported	textfile	486601	0.00891357	5.20548e-42	ANGPT1	eqtl	31684	0.0059761	190.473	2	1	TRUE
rs281712	G	T	G	T	-0.277	0.0123	0.264816	0.2785	FALSE	FALSE	FALSE	IBS	0.1061	0.0076	IBS	TRUE	reported	textfile	486601	0.00901142	1e-200	ANGPT1	eqtl	31684	0.0298765	975.698	2	1	TRUE
rs36014856	A	G	A	G	-0.245812	0.0224	0.0290772	0.0353	FALSE	FALSE	FALSE	IBS	0.2426	0.0192	IBS	TRUE	reported	textfile	486601	0.0242543	3.87168e-24	ANGPT1	eqtl	31684	0.00341172	108.46	2	1	TRUE
rs41420946	A	G	A	G	-0.0635765	0.0101	0.19219	0.1832	FALSE	FALSE	FALSE	IBS	0.253	0.0089	IBS	TRUE	reported	textfile	486601	0.0102586	5.74031e-10	ANGPT1	eqtl	31684	0.00125506	39.8127	2	1	TRUE
rs72672514	A	C	A	C	-0.307203	0.0056	0.0183929	0.0226	FALSE	FALSE	FALSE	IBS	0.8159	0.024	IBS	TRUE	reported	textfile	486601	0.0328075	7.69189e-21	ANGPT1	eqtl	31684	0.00340776	108.334	2	1	TRUE
rs74904851	T	G	T	G	0.201834	-0.0151	0.0518556	0.0678	FALSE	FALSE	FALSE	IBS	0.3149	0.0151	IBS	TRUE	reported	textfile	486601	0.0186897	3.4722e-27	ANGPT1	eqtl	31684	0.0040058	127.422	2	1	TRUE
rs75425456	C	A	C	A	0.212798	0.001	0.0325096	0.0445	FALSE	FALSE	FALSE	IBS	0.9598	0.0191	IBS	TRUE	reported	textfile	486601	0.025864	1.91e-16	ANGPT1	eqtl	31684	0.00284855	90.5055	2	1	TRUE
rs75439722	A	G	A	G	0.217212	-0.0097	0.0162841	0.0212	FALSE	FALSE	FALSE	IBS	0.7212	0.0271	IBS	TRUE	reported	textfile	486601	0.0368644	3.8109e-09	ANGPT1	eqtl	31684	0.00151158	47.9624	2	1	TRUE
rs79342210	A	G	A	G	0.298322	0.0016	0.0654118	0.0635	FALSE	FALSE	FALSE	IBS	0.9099	0.0141	IBS	TRUE	reported	textfile	486601	0.016357	2.56774e-74	ANGPT1	eqtl	31684	0.0108812	348.531	2	1	TRUE
rs80177841	C	T	C	T	-0.167867	0.0326	0.0316085	0.0238	FALSE	FALSE	FALSE	IBS	0.1745	0.024	IBS	TRUE	reported	textfile	486601	0.0240759	3.11581e-12	ANGPT1	eqtl	31684	0.0017251	54.7492	2	1	TRUE
rs1009668	T	C	T	C	-0.159197	0.0103	0.108866	0.1113	FALSE	FALSE	FALSE	IBS	0.3679	0.0115	IBS	TRUE	reported	textfile	486601	0.0128003	1.6457e-35	EPHX1	eqtl	31684	0.00491739	156.563	2	1	TRUE
rs184852	C	T	C	T	0.0545442	-0.0028	0.435086	0.4414	FALSE	FALSE	FALSE	IBS	0.6976	0.0071	IBS	TRUE	reported	textfile	486601	0.00809261	1.5839e-11	EPHX1	eqtl	31684	0.00146246	46.4016	2	1	TRUE
rs184853	A	G	A	G	0.134333	-0.0125	0.0468344	0.047	FALSE	FALSE	FALSE	IBS	0.4435	0.0163	IBS	TRUE	reported	textfile	486601	0.0192819	3.2423e-12	EPHX1	eqtl	31684	0.00161112	51.126	2	1	TRUE
rs2615071	A	G	A	G	-0.0510209	-0.0092	0.458761	0.4628	FALSE	FALSE	FALSE	IBS	0.1804	0.0069	IBS	TRUE	reported	textfile	486601	0.00796803	1.5215e-10	EPHX1	eqtl	31684	0.00129271	41.0087	2	1	TRUE
rs2740168	A	G	A	G	0.0805214	-0.0151	0.394926	0.3922	FALSE	FALSE	FALSE	IBS	0.03243	0.0071	IBS	TRUE	reported	textfile	486601	0.00820692	1.0056e-22	EPHX1	eqtl	31684	0.00309868	98.4776	2	1	TRUE
rs3738035	A	C	A	C	-0.0757921	0.011	0.136182	0.1372	FALSE	FALSE	FALSE	IBS	0.2752	0.0101	IBS	TRUE	reported	textfile	486601	0.0116367	7.35661e-11	EPHX1	eqtl	31684	0.00135151	42.8765	2	1	TRUE
rs10099056	G	A	G	A	-0.103712	0.0225	0.447684	0.4425	FALSE	FALSE	FALSE	IBS	0.001046	0.0069	IBS	TRUE	reported	textfile	486601	0.00973601	1.69931e-26	NDUFB9	eqtl	31684	0.00531921	169.424	2	1	TRUE
rs11556913	C	T	C	T	0.0740087	-0.0166	0.324695	0.3532	FALSE	FALSE	FALSE	IBS	0.01976	0.0071	IBS	TRUE	reported	textfile	486601	0.0103269	7.68831e-13	NDUFB9	eqtl	31684	0.00240199	76.2831	2	1	TRUE
rs140021136	T	C	T	C	-0.133154	0.0169	0.109752	0.1003	FALSE	FALSE	FALSE	IBS	0.1772	0.0125	IBS	TRUE	reported	textfile	486601	0.0159542	7.06141e-17	NDUFB9	eqtl	31684	0.00346467	110.149	2	1	TRUE
rs181816068	C	G	C	G	0.479426	-0.011	0.0266886	0.0251	FALSE	TRUE	FALSE	IBS	0.6315	0.023	IBS	TRUE	reported	textfile	486601	0.0445381	5.06909e-27	NDUFB9	eqtl	31684	0.0119413	382.896	2	1	TRUE
rs3829037	C	T	C	T	0.204921	-0.0029	0.219314	0.2304	FALSE	FALSE	FALSE	IBS	0.7174	0.0081	IBS	TRUE	reported	textfile	486601	0.011721	1.9239e-68	NDUFB9	eqtl	31684	0.0143796	462.22	2	1	TRUE
rs71516751	G	C	G	C	0.198426	-0.0222	0.051374	0.0548	FALSE	TRUE	FALSE	IBS	0.1737	0.0163	IBS	TRUE	reported	textfile	486601	0.0249774	1.9545e-15	NDUFB9	eqtl	31684	0.00383765	122.053	2	1	TRUE
rs1009971	G	A	G	A	-0.356721	-0.0021	0.0401055	0.038	FALSE	FALSE	FALSE	IBS	0.906	0.018	IBS	TRUE	reported	textfile	486601	0.0235146	5.57074e-52	ALDH4A1	eqtl	31684	0.00979749	313.475	2	1	TRUE
rs1010103	T	G	T	G	0.292429	-0.0036	0.108018	0.1269	FALSE	FALSE	FALSE	IBS	0.7577	0.0115	IBS	TRUE	reported	textfile	486601	0.0137336	1.31807e-100	BAX	eqtl	31684	0.0164787	530.826	2	1	TRUE
rs10413257	C	T	C	T	-0.0839194	0.0111	0.286171	0.2767	FALSE	FALSE	FALSE	IBS	0.1956	0.0086	IBS	TRUE	reported	textfile	486601	0.0103329	4.60079e-16	BAX	eqtl	31684	0.00287723	91.4194	2	1	TRUE
rs1062708	T	C	T	C	-0.0782793	0.0111	0.481388	0.4841	FALSE	FALSE	FALSE	IBS	0.1598	0.0079	IBS	TRUE	reported	textfile	486601	0.00856991	6.58921e-20	BAX	eqtl	31684	0.00305958	97.2311	2	1	TRUE
rs11668424	A	G	A	G	-0.247683	-0.0042	0.368773	0.3749	FALSE	FALSE	FALSE	IBS	0.5796	0.0075	IBS	TRUE	reported	textfile	486601	0.00824452	2.769e-198	BAX	eqtl	31684	0.0285606	931.459	2	1	TRUE
rs117302812	T	C	T	C	0.148557	-0.0009	0.0285141	0.031	FALSE	FALSE	FALSE	IBS	0.9694	0.0229	IBS	TRUE	reported	textfile	486601	0.0272432	4.9527e-08	BAX	eqtl	31684	0.00122268	38.7843	2	1	TRUE
rs12975013	T	C	T	C	-0.0918318	0.0143	0.110129	0.156	FALSE	FALSE	FALSE	IBS	0.1951	0.0111	IBS	TRUE	reported	textfile	486601	0.0158621	7.0638e-09	BAX	eqtl	31684	0.00165289	52.4537	2	1	TRUE
rs143704363	G	A	G	A	0.162278	0.0188	0.0453579	0.0552	FALSE	FALSE	FALSE	IBS	0.3031	0.0182	IBS	TRUE	reported	textfile	486601	0.025967	4.12029e-10	BAX	eqtl	31684	0.00228057	72.4181	2	1	TRUE
rs148615221	A	G	A	G	0.176796	-0.0036	0.0330151	0.0312	FALSE	FALSE	FALSE	IBS	0.8702	0.0221	IBS	TRUE	reported	textfile	486601	0.0270845	6.6832e-11	BAX	eqtl	31684	0.00199575	63.3559	2	1	TRUE
rs2042250	A	G	A	G	0.156524	-0.0024	0.0433207	0.0539	FALSE	FALSE	FALSE	IBS	0.909	0.021	IBS	TRUE	reported	textfile	486601	0.026397	3.0367e-09	BAX	eqtl	31684	0.00203074	64.4687	2	1	TRUE
rs4645900	T	C	T	C	-0.244549	-0.0309	0.0304655	0.0339	FALSE	FALSE	FALSE	IBS	0.1469	0.0213	IBS	TRUE	reported	textfile	486601	0.0293365	7.6846e-17	BAX	eqtl	31684	0.00353292	112.327	2	1	TRUE
rs57350493	G	A	G	A	0.106209	0.0048	0.283796	0.2576	FALSE	FALSE	FALSE	IBS	0.58	0.0086	IBS	TRUE	reported	textfile	486601	0.00956644	1.22389e-28	BAX	eqtl	31684	0.00458559	145.95	2	1	TRUE
rs57724609	C	T	C	T	0.20452	0.0152	0.0361932	0.0327	FALSE	FALSE	FALSE	IBS	0.4888	0.022	IBS	TRUE	reported	textfile	486601	0.0268329	2.4978e-14	BAX	eqtl	31684	0.00291822	92.7257	2	1	TRUE
rs7255964	T	C	T	C	-0.197763	-0.0051	0.0477709	0.0646	FALSE	FALSE	FALSE	IBS	0.7577	0.0165	IBS	TRUE	reported	textfile	486601	0.0229173	6.16747e-18	BAX	eqtl	31684	0.00355816	113.132	2	1	TRUE
rs77695658	T	C	T	C	-0.173737	0.0212	0.0370789	0.0546	FALSE	FALSE	FALSE	IBS	0.2303	0.0176	IBS	TRUE	reported	textfile	486601	0.0239637	4.1677e-13	BAX	eqtl	31684	0.00215542	68.4356	2	1	TRUE
rs78964204	C	A	C	A	-0.288489	0.0046	0.0250557	0.0225	FALSE	FALSE	FALSE	IBS	0.8632	0.0265	IBS	TRUE	reported	textfile	486601	0.0393616	2.3153e-13	BAX	eqtl	31684	0.00406607	129.347	2	1	TRUE
rs10103091	T	A	T	A	0.310515	0.0105	0.131797	0.1287	FALSE	TRUE	FALSE	IBS	0.3268	0.0107	IBS	TRUE	reported	textfile	486601	0.0215695	5.48258e-47	DEFA4	eqtl	31684	0.0220659	714.867	2	1	TRUE
rs112279855	G	A	G	A	0.377072	0.028	0.0272289	0.0193	FALSE	FALSE	FALSE	IBS	0.3025	0.0272	IBS	TRUE	reported	textfile	486601	0.0543786	4.0853e-12	DEFA4	eqtl	31684	0.00753216	240.445	2	1	TRUE
rs74669456	T	C	T	C	0.263011	0.02	0.0268561	0.0341	FALSE	FALSE	FALSE	IBS	0.3348	0.0207	IBS	TRUE	reported	textfile	486601	0.0477542	3.6376e-08	DEFA4	eqtl	31684	0.00361575	114.97	2	1	TRUE
rs10103274	G	A	G	A	0.238363	-0.0038	0.0880799	0.094	FALSE	FALSE	FALSE	IBS	0.7458	0.0117	IBS	TRUE	reported	textfile	486601	0.014026	9.03512e-65	SQLE	eqtl	31684	0.00912728	291.834	2	1	TRUE
rs55742759	A	G	A	G	0.0640016	-0.0098	0.224887	0.215	FALSE	FALSE	FALSE	IBS	0.2618	0.0087	IBS	TRUE	reported	textfile	486601	0.00954165	1.9785e-11	SQLE	eqtl	31684	0.00142804	45.3079	2	1	TRUE
rs7018326	G	A	G	A	0.105458	0.0129	0.0685438	0.0804	FALSE	FALSE	FALSE	IBS	0.3158	0.0129	IBS	TRUE	reported	textfile	486601	0.0157932	2.4322e-11	SQLE	eqtl	31684	0.0014201	45.0557	2	1	TRUE
rs7821961	G	C	G	C	0.0705373	0.0194	0.121768	0.118	FALSE	TRUE	FALSE	IBS	0.06715	0.0106	IBS	TRUE	reported	textfile	486601	0.0122049	7.4967e-09	SQLE	eqtl	31684	0.00106417	33.7509	2	1	TRUE
rs10106796	C	T	C	T	0.150222	0.0008	0.19608	0.1812	FALSE	FALSE	FALSE	IBS	0.9306	0.0089	IBS	TRUE	reported	textfile	486601	0.00996998	2.6535e-51	LPL	eqtl	31684	0.00711448	227.016	2	1	TRUE
rs113831503	T	C	T	C	-0.204902	0.0373	0.0308956	0.0331	FALSE	FALSE	FALSE	IBS	0.05446	0.0194	IBS	TRUE	reported	textfile	486601	0.0231136	7.6504e-19	LPL	eqtl	31684	0.00251414	79.8538	2	1	TRUE
rs117303935	T	C	T	C	-0.173357	0.0197	0.0590744	0.0542	FALSE	FALSE	FALSE	IBS	0.2011	0.0154	IBS	TRUE	reported	textfile	486601	0.0168523	8.08181e-25	LPL	eqtl	31684	0.00334093	106.202	2	1	TRUE
rs11774936	A	G	A	G	0.116871	0.0164	0.0718417	0.0718	FALSE	FALSE	FALSE	IBS	0.2292	0.0136	IBS	TRUE	reported	textfile	486601	0.0154505	3.9026e-14	LPL	eqtl	31684	0.00182155	57.8158	2	1	TRUE
rs142084074	A	G	A	G	0.504164	0.0383	0.0137281	0.0152	FALSE	FALSE	FALSE	IBS	0.2159	0.031	IBS	TRUE	reported	textfile	486601	0.0378911	2.14759e-40	LPL	eqtl	31684	0.00688305	219.58	2	1	TRUE
rs268	G	A	G	A	-0.191698	-0.0047	0.0199928	0.0191	FALSE	FALSE	FALSE	IBS	0.8553	0.0258	IBS	TRUE	reported	textfile	486601	0.0304912	3.2366e-10	LPL	eqtl	31684	0.00144002	45.6885	2	1	TRUE
rs308	G	T	G	T	0.239743	-0.0027	0.0227912	0.0208	FALSE	FALSE	FALSE	IBS	0.9133	0.0249	IBS	TRUE	reported	textfile	486601	0.0273423	1.81549e-18	LPL	eqtl	31684	0.00256021	81.3209	2	1	TRUE
rs34123038	A	G	A	G	-0.214081	-0.0041	0.0421585	0.05	FALSE	FALSE	FALSE	IBS	0.8108	0.0173	IBS	TRUE	reported	textfile	486601	0.0221451	4.15589e-22	LPL	eqtl	31684	0.00370139	117.703	2	1	TRUE
rs3779787	T	G	T	G	0.35063	-0.0186	0.151579	0.1493	FALSE	FALSE	FALSE	IBS	0.05348	0.0096	IBS	TRUE	reported	textfile	486601	0.0109367	1e-200	LPL	eqtl	31684	0.0316212	1034.54	2	1	TRUE
rs3898938	T	C	T	C	0.128798	0.0015	0.471908	0.4793	FALSE	FALSE	FALSE	IBS	0.8238	0.0069	IBS	TRUE	reported	textfile	486601	0.00792467	2.13392e-59	LPL	eqtl	31684	0.00826828	264.14	2	1	TRUE
rs4389957	G	A	G	A	-0.16129	0.006	0.440451	0.446	FALSE	FALSE	FALSE	IBS	0.3828	0.0069	IBS	TRUE	reported	textfile	486601	0.00796535	3.62512e-91	LPL	eqtl	31684	0.0128227	411.527	2	1	TRUE
rs4557718	C	T	C	T	-0.120066	0.0045	0.112891	0.1355	FALSE	FALSE	FALSE	IBS	0.6626	0.0104	IBS	TRUE	reported	textfile	486601	0.0128652	1.0331e-20	LPL	eqtl	31684	0.0028874	91.7434	2	1	TRUE
rs56164803	C	G	C	G	0.157956	0.0074	0.124825	0.1409	FALSE	TRUE	FALSE	IBS	0.4486	0.0098	IBS	TRUE	reported	textfile	486601	0.0120082	1.614e-39	LPL	eqtl	31684	0.00545128	173.654	2	1	TRUE
rs6586878	T	C	T	C	-0.119015	0.0091	0.287386	0.2936	FALSE	FALSE	FALSE	IBS	0.2291	0.0076	IBS	TRUE	reported	textfile	486601	0.00876849	5.79031e-42	LPL	eqtl	31684	0.00580167	184.881	2	1	TRUE
rs6586886	A	G	A	G	0.0480204	-0.001	0.406817	0.4186	FALSE	FALSE	FALSE	IBS	0.8848	0.0069	IBS	TRUE	reported	textfile	486601	0.00808233	2.826e-09	LPL	eqtl	31684	0.00111293	35.2993	2	1	TRUE
rs7005359	G	A	G	A	0.398379	0.0007	0.180004	0.1865	FALSE	FALSE	FALSE	IBS	0.941	0.009	IBS	TRUE	reported	textfile	486601	0.0101476	1e-200	LPL	eqtl	31684	0.0468508	1557.29	2	1	TRUE
rs79209633	T	G	T	G	0.170709	-0.0128	0.147511	0.1478	FALSE	FALSE	FALSE	IBS	0.1831	0.0096	IBS	TRUE	reported	textfile	486601	0.0111818	1.2766e-52	LPL	eqtl	31684	0.00732919	233.918	2	1	TRUE
rs10108205	T	C	T	C	-0.169073	0.0378	0.0885084	0.0929	FALSE	FALSE	FALSE	IBS	0.00411	0.0132	IBS	TRUE	reported	textfile	486601	0.0153839	4.25983e-28	FDFT1	eqtl	31684	0.00461228	146.803	2	1	TRUE
rs1043180	T	C	T	C	0.41576	-0.0026	0.120235	0.1179	FALSE	FALSE	FALSE	IBS	0.8149	0.0113	IBS	TRUE	reported	textfile	486601	0.0131639	1e-200	FDFT1	eqtl	31684	0.036569	1202.56	2	1	TRUE
rs116858126	A	G	A	G	0.5279	-0.1658	0.0166354	0.0122	FALSE	FALSE	FALSE	IBS	0.2773	0.1526	IBS	TRUE	reported	textfile	486601	0.042386	1.32011e-35	FDFT1	eqtl	31684	0.00911761	291.522	2	1	TRUE
rs117273263	T	C	T	C	0.621698	-0.0622	0.0139253	0.0119	FALSE	FALSE	FALSE	IBS	0.1097	0.0389	IBS	TRUE	reported	textfile	486601	0.0950579	6.14371e-11	FDFT1	eqtl	31684	0.0106146	339.899	2	1	TRUE
rs117442106	T	C	T	C	-0.482246	0.0222	0.0155819	0.0132	FALSE	FALSE	FALSE	IBS	0.5453	0.0367	IBS	TRUE	reported	textfile	486601	0.0422497	3.55161e-30	FDFT1	eqtl	31684	0.00713456	227.661	2	1	TRUE
rs11785912	C	G	C	G	-0.359531	0.0117	0.300478	0.3313	FALSE	TRUE	FALSE	IBS	0.1198	0.0075	IBS	TRUE	reported	textfile	486601	0.00935067	1e-200	FDFT1	eqtl	31684	0.0543396	1820.51	2	1	TRUE
rs118105989	T	C	T	C	0.366583	0.0473	0.0154836	0.017	FALSE	FALSE	FALSE	IBS	0.1265	0.0309	IBS	TRUE	reported	textfile	486601	0.0494314	1.2071e-13	FDFT1	eqtl	31684	0.00409703	130.336	2	1	TRUE
rs1293300	T	C	T	C	-0.832123	0.0235	0.0193209	0.0238	FALSE	FALSE	FALSE	IBS	0.3183	0.0235	IBS	TRUE	reported	textfile	486601	0.0342038	9.81568e-131	FDFT1	eqtl	31684	0.0262397	853.729	2	1	TRUE
rs1293312	G	A	G	A	-0.232577	-0.012	0.384644	0.3744	FALSE	FALSE	FALSE	IBS	0.09184	0.0071	IBS	TRUE	reported	textfile	486601	0.00897945	6.48926e-148	FDFT1	eqtl	31684	0.0256064	832.582	2	1	TRUE
rs146943626	T	G	T	G	-0.377931	0.0004	0.0275704	0.03	FALSE	FALSE	FALSE	IBS	0.9856	0.0219	IBS	TRUE	reported	textfile	486601	0.0302094	6.5494e-36	FDFT1	eqtl	31684	0.00765872	244.516	2	1	TRUE
rs1692806	G	A	G	A	0.512841	-0.0025	0.359616	0.3589	FALSE	FALSE	FALSE	IBS	0.7292	0.0072	IBS	TRUE	reported	textfile	486601	0.00852316	1e-200	FDFT1	eqtl	31684	0.121136	4366.83	2	1	TRUE
rs189576291	A	G	A	G	0.41065	0.0121	0.029747	0.0314	FALSE	FALSE	FALSE	IBS	0.6014	0.0231	IBS	TRUE	reported	textfile	486601	0.0295071	4.99426e-44	FDFT1	eqtl	31684	0.00973423	311.432	2	1	TRUE
rs192641203	A	G	A	G	0.413602	0.0038	0.0188698	0.0203	FALSE	FALSE	FALSE	IBS	0.899	0.0302	IBS	TRUE	reported	textfile	486601	0.0739923	2.2733e-08	FDFT1	eqtl	31684	0.00633416	201.958	2	1	TRUE
rs1961893	G	T	G	T	-0.809618	0.0109	0.0157525	0.0152	FALSE	FALSE	FALSE	IBS	0.7246	0.0308	IBS	TRUE	reported	textfile	486601	0.0404857	5.77873e-89	FDFT1	eqtl	31684	0.0203256	657.317	2	1	TRUE
rs28592650	G	C	G	C	-0.3753	0.0029	0.143418	0.1352	FALSE	TRUE	FALSE	IBS	0.7777	0.0102	IBS	TRUE	reported	textfile	486601	0.0122303	1e-200	FDFT1	eqtl	31684	0.0346067	1135.71	2	1	TRUE
rs3802168	A	G	A	G	0.410559	0.0236	0.0383752	0.0156	FALSE	FALSE	FALSE	IBS	0.4605	0.0319	IBS	TRUE	reported	textfile	486601	0.0250091	1.4597e-60	FDFT1	eqtl	31684	0.0124405	399.105	2	1	TRUE
rs4566991	G	A	G	A	0.288033	-0.026	0.31945	0.3164	FALSE	FALSE	FALSE	IBS	0.0004831	0.0075	IBS	TRUE	reported	textfile	486601	0.00935475	1e-200	FDFT1	eqtl	31684	0.0360726	1185.62	2	1	TRUE
rs4841587	T	G	T	G	-0.175058	0.01	0.307772	0.2601	FALSE	FALSE	FALSE	IBS	0.2014	0.0078	IBS	TRUE	reported	textfile	486601	0.00936761	6.24607e-78	FDFT1	eqtl	31684	0.0130579	419.173	2	1	TRUE
rs4841602	G	A	G	A	0.292285	0.0216	0.0995	0.0927	FALSE	FALSE	FALSE	IBS	0.09666	0.013	IBS	TRUE	reported	textfile	486601	0.0153294	4.74769e-81	FDFT1	eqtl	31684	0.0153091	492.564	2	1	TRUE
rs56076833	A	G	A	G	-0.634233	-0.0318	0.0134519	0.0138	FALSE	FALSE	FALSE	IBS	0.3107	0.0313	IBS	TRUE	reported	textfile	486601	0.0496378	2.19841e-37	FDFT1	eqtl	31684	0.0106765	341.904	2	1	TRUE
rs6994217	A	G	A	G	-0.318038	0.0578	0.0478148	0.0377	FALSE	FALSE	FALSE	IBS	0.004719	0.0204	IBS	TRUE	reported	textfile	486601	0.0222147	1.72349e-46	FDFT1	eqtl	31684	0.00921026	294.512	2	1	TRUE
rs71518537	C	T	C	T	-0.892116	0.0512	0.0186674	0.0142	FALSE	FALSE	FALSE	IBS	0.1446	0.0351	IBS	TRUE	reported	textfile	486601	0.0586093	2.55009e-52	FDFT1	eqtl	31684	0.029159	951.562	2	1	TRUE
rs73209013	A	G	A	G	0.411388	-0.0227	0.0376259	0.0409	FALSE	FALSE	FALSE	IBS	0.2252	0.0187	IBS	TRUE	reported	textfile	486601	0.0230377	2.54074e-71	FDFT1	eqtl	31684	0.0122564	393.127	2	1	TRUE
rs7827193	G	A	G	A	0.292338	-0.0214	0.0761288	0.0824	FALSE	FALSE	FALSE	IBS	0.08693	0.0125	IBS	TRUE	reported	textfile	486601	0.01635	1.68839e-71	FDFT1	eqtl	31684	0.0120216	385.502	2	1	TRUE
rs78867821	A	G	A	G	-0.530688	0.0243	0.0553756	0.0673	FALSE	FALSE	FALSE	IBS	0.09577	0.0146	IBS	TRUE	reported	textfile	486601	0.0193456	1.13929e-165	FDFT1	eqtl	31684	0.0294636	961.805	2	1	TRUE
rs79676816	C	T	C	T	0.427034	-0.0035	0.178766	0.1599	FALSE	FALSE	FALSE	IBS	0.7126	0.0095	IBS	TRUE	reported	textfile	486601	0.0114035	1e-200	FDFT1	eqtl	31684	0.0535435	1792.33	2	1	TRUE
rs8191620	A	C	A	C	-0.780588	-0.0597	0.0329344	0.0186	FALSE	FALSE	FALSE	IBS	0.02325	0.0263	IBS	TRUE	reported	textfile	486601	0.0251537	1e-200	FDFT1	eqtl	31684	0.0388132	1279.33	2	1	TRUE
rs8191659	A	T	A	T	0.0579188	-0.0146	0.430215	0.4726	FALSE	TRUE	TRUE	IBS	0.03536	0.0069	IBS	TRUE	reported	textfile	486601	0.00916465	2.619e-10	FDFT1	eqtl	31684	0.00164462	52.1907	2	1	FALSE
rs867858	C	A	C	A	-0.533157	0.0143	0.317799	0.3091	FALSE	FALSE	FALSE	IBS	0.05375	0.0074	IBS	TRUE	reported	textfile	486601	0.00875259	1e-200	FDFT1	eqtl	31684	0.123255	4453.94	2	1	TRUE
rs1010926	T	C	T	C	-0.0913333	-0.0046	0.20037	0.2098	FALSE	FALSE	FALSE	IBS	0.6394	0.0099	IBS	TRUE	reported	textfile	486601	0.0106835	1.2416e-17	C1QA	eqtl	31684	0.00267307	84.9151	2	1	TRUE
rs10113	C	T	C	T	0.0827419	0.0169	0.467699	0.4899	FALSE	FALSE	FALSE	IBS	0.02304	0.0074	IBS	TRUE	reported	textfile	486601	0.00797512	3.2221e-25	PTGIR	eqtl	31684	0.00340882	108.368	2	1	TRUE
rs117440437	A	G	A	G	0.187093	0.0158	0.0446996	0.0382	FALSE	FALSE	FALSE	IBS	0.421	0.0197	IBS	TRUE	reported	textfile	486601	0.0196189	1.4788e-21	PTGIR	eqtl	31684	0.00298943	94.9952	2	1	TRUE
rs145413436	T	G	T	G	-0.374358	-0.05	0.017541	0.0187	FALSE	FALSE	FALSE	IBS	0.08892	0.0294	IBS	TRUE	reported	textfile	486601	0.0350496	1.25191e-26	PTGIR	eqtl	31684	0.00483029	153.776	2	1	TRUE
rs4325674	A	G	A	G	0.0839637	-0.0141	0.393744	0.3827	FALSE	FALSE	FALSE	IBS	0.0605	0.0075	IBS	TRUE	reported	textfile	486601	0.00823238	1.99911e-24	PTGIR	eqtl	31684	0.00336576	106.994	2	1	TRUE
rs56127343	C	T	C	T	-0.249545	-0.0082	0.175609	0.1903	FALSE	FALSE	FALSE	IBS	0.3553	0.0088	IBS	TRUE	reported	textfile	486601	0.0104358	2.27598e-126	PTGIR	eqtl	31684	0.0180305	581.731	2	1	TRUE
rs59798594	A	G	A	G	-0.0660376	-0.0032	0.287151	0.2676	FALSE	FALSE	FALSE	IBS	0.6963	0.0082	IBS	TRUE	reported	textfile	486601	0.00883068	7.53469e-14	PTGIR	eqtl	31684	0.00178534	56.6642	2	1	TRUE
rs62136888	T	C	T	C	-0.121987	0.0044	0.162059	0.1871	FALSE	FALSE	FALSE	IBS	0.6348	0.0092	IBS	TRUE	reported	textfile	486601	0.0108294	1.9669e-29	PTGIR	eqtl	31684	0.00404151	128.563	2	1	TRUE
rs62136955	C	T	C	T	-0.15008	0.0008	0.514301	0.5272	FALSE	FALSE	FALSE	IBS	0.915	0.0075	IBS	TRUE	reported	textfile	486601	0.00944146	6.77567e-57	PTGIR	eqtl	31684	0.0112528	360.568	2	1	TRUE
rs931646	G	A	G	A	-0.199358	-0.0002	0.2132	0.229	FALSE	FALSE	FALSE	IBS	0.9818	0.0086	IBS	TRUE	reported	textfile	486601	0.0105867	4.20749e-79	PTGIR	eqtl	31684	0.0133336	428.145	2	1	TRUE
rs10114139	A	G	A	G	-0.0751028	0.0004	0.502684	0.4684	FALSE	FALSE	FALSE	IBS	0.9497	0.007	IBS	TRUE	reported	textfile	486601	0.00810206	1.86851e-20	CRB2	eqtl	31684	0.00282013	89.6002	2	1	TRUE
rs1891640	T	C	T	C	-0.112586	0.0036	0.230054	0.2083	FALSE	FALSE	FALSE	IBS	0.6721	0.0086	IBS	TRUE	reported	textfile	486601	0.00956404	5.45475e-32	CRB2	eqtl	31684	0.00449044	142.908	2	1	TRUE
rs1971603	G	A	G	A	-0.0976414	-0.0071	0.079301	0.0851	FALSE	FALSE	FALSE	IBS	0.6055	0.0138	IBS	TRUE	reported	textfile	486601	0.0149477	6.48109e-11	CRB2	eqtl	31684	0.00139218	44.1684	2	1	TRUE
rs4838053	A	G	A	G	0.0901426	-0.0194	0.171655	0.1475	FALSE	FALSE	FALSE	IBS	0.05067	0.0099	IBS	TRUE	reported	textfile	486601	0.0107656	5.60739e-17	CRB2	eqtl	31684	0.00231078	73.3796	2	1	TRUE
rs10114702	C	T	C	T	0.160961	-0.0026	0.513492	0.5093	FALSE	FALSE	FALSE	IBS	0.6982	0.0068	IBS	TRUE	reported	textfile	486601	0.00792327	9.47476e-92	GNE	eqtl	31684	0.0129448	415.495	2	1	TRUE
rs10972835	G	A	G	A	0.0866735	0.0035	0.475685	0.4693	FALSE	FALSE	FALSE	IBS	0.6145	0.0069	IBS	TRUE	reported	textfile	486601	0.00796661	1.44189e-27	GNE	eqtl	31684	0.00374726	119.167	2	1	TRUE
rs12555083	G	T	G	T	0.140452	-0.0296	0.0319467	0.0328	FALSE	FALSE	FALSE	IBS	0.1488	0.0205	IBS	TRUE	reported	textfile	486601	0.0233488	1.7944e-09	GNE	eqtl	31684	0.00122014	38.7038	2	1	TRUE
rs13440425	A	G	A	G	-0.082743	0.0063	0.0867429	0.0739	FALSE	FALSE	FALSE	IBS	0.6543	0.0141	IBS	TRUE	reported	textfile	486601	0.0142582	6.50609e-09	GNE	eqtl	31684	0.00108472	34.4036	2	1	TRUE
rs147916630	A	G	A	G	0.197092	0.0294	0.0235143	0.0145	FALSE	FALSE	FALSE	IBS	0.3457	0.0312	IBS	TRUE	reported	textfile	486601	0.0339181	6.21751e-09	GNE	eqtl	31684	0.00178388	56.6179	2	1	TRUE
rs16933224	T	C	T	C	0.0734615	0.012	0.24229	0.253	FALSE	FALSE	FALSE	IBS	0.1437	0.0082	IBS	TRUE	reported	textfile	486601	0.00931095	3.02671e-15	GNE	eqtl	31684	0.00198147	62.9017	2	1	TRUE
rs41277095	C	T	C	T	0.163524	0.0045	0.0294437	0.0216	FALSE	FALSE	FALSE	IBS	0.8614	0.0259	IBS	TRUE	reported	textfile	486601	0.0249336	5.4388e-11	GNE	eqtl	31684	0.00152829	48.4934	2	1	TRUE
rs4455947	A	C	A	C	0.11043	-0.0054	0.271505	0.2416	FALSE	FALSE	FALSE	IBS	0.5004	0.008	IBS	TRUE	reported	textfile	486601	0.00895913	6.56237e-35	GNE	eqtl	31684	0.00482401	153.575	2	1	TRUE
rs4480191	A	G	A	G	-0.064361	0.0013	0.24838	0.2271	FALSE	FALSE	FALSE	IBS	0.8799	0.0084	IBS	TRUE	reported	textfile	486601	0.00946262	1.0346e-11	GNE	eqtl	31684	0.00154664	49.0767	2	1	TRUE
rs61735202	A	G	A	G	0.184861	0.0021	0.0340886	0.0274	FALSE	FALSE	FALSE	IBS	0.9197	0.0212	IBS	TRUE	reported	textfile	486601	0.0228562	6.06518e-16	GNE	eqtl	31684	0.00225044	71.4592	2	1	TRUE
rs72624019	T	C	T	C	-0.245256	0.0144	0.0653355	0.0566	FALSE	FALSE	FALSE	IBS	0.3311	0.0148	IBS	TRUE	reported	textfile	486601	0.0160999	2.1226e-52	GNE	eqtl	31684	0.00734639	234.471	2	1	TRUE
rs1011770	G	A	G	A	0.226546	0.0059	0.0277343	0.0256	FALSE	FALSE	FALSE	IBS	0.7878	0.0218	IBS	TRUE	reported	textfile	486601	0.0245813	3.0782e-20	BAZ2B	eqtl	31684	0.00276787	87.9349	2	1	TRUE
rs10203098	G	A	G	A	0.0993065	0.0177	0.356606	0.3387	FALSE	FALSE	FALSE	IBS	0.01409	0.0072	IBS	TRUE	reported	textfile	486601	0.00829019	4.58918e-33	BAZ2B	eqtl	31684	0.00452534	144.024	2	1	TRUE
rs10205876	C	A	C	A	0.388147	0.0441	0.0199187	0.0258	FALSE	FALSE	FALSE	IBS	0.05477	0.023	IBS	TRUE	reported	textfile	486601	0.0305873	6.73585e-37	BAZ2B	eqtl	31684	0.00588228	187.465	2	1	TRUE
rs111363322	A	G	A	G	0.416143	-0.0002	0.0520892	0.0441	FALSE	FALSE	FALSE	IBS	0.9915	0.0172	IBS	TRUE	reported	textfile	486601	0.0187492	3.82141e-109	BAZ2B	eqtl	31684	0.0171013	551.232	2	1	TRUE
rs112267135	A	G	A	G	-0.254549	-0.06	0.0242407	0.0215	FALSE	FALSE	FALSE	IBS	0.0229	0.0264	IBS	TRUE	reported	textfile	486601	0.029487	5.99729e-18	BAZ2B	eqtl	31684	0.00306521	97.4107	2	1	TRUE
rs114744277	G	A	G	A	-0.248147	-0.0237	0.0199959	0.0258	FALSE	FALSE	FALSE	IBS	0.3087	0.0233	IBS	TRUE	reported	textfile	486601	0.0321642	1.2098e-14	BAZ2B	eqtl	31684	0.00241333	76.6441	2	1	TRUE
rs114991061	A	G	A	G	0.275529	-0.0341	0.0167386	0.0111	FALSE	FALSE	FALSE	IBS	0.3661	0.0378	IBS	TRUE	reported	textfile	486601	0.0385723	9.11829e-13	BAZ2B	eqtl	31684	0.00249892	79.3692	2	1	TRUE
rs115790554	A	G	A	G	0.460385	-0.0112	0.01848	0.0166	FALSE	FALSE	FALSE	IBS	0.7031	0.0294	IBS	TRUE	reported	textfile	486601	0.0322914	4.04361e-46	BAZ2B	eqtl	31684	0.00768906	245.493	2	1	TRUE
rs115821735	A	C	A	C	-0.237586	0.052	0.0146969	0.0165	FALSE	FALSE	FALSE	IBS	0.06586	0.0283	IBS	TRUE	reported	textfile	486601	0.0362239	5.42421e-11	BAZ2B	eqtl	31684	0.00163481	51.8789	2	1	TRUE
rs138412070	T	C	T	C	0.198329	-0.0028	0.0808024	0.0927	FALSE	FALSE	FALSE	IBS	0.8374	0.0134	IBS	TRUE	reported	textfile	486601	0.0157048	1.4687e-36	BAZ2B	eqtl	31684	0.005843	186.206	2	1	TRUE
rs141512769	A	G	A	G	0.228058	0.0167	0.0198835	0.0165	FALSE	FALSE	FALSE	IBS	0.5676	0.0292	IBS	TRUE	reported	textfile	486601	0.0328113	3.6374e-12	BAZ2B	eqtl	31684	0.00202717	64.3554	2	1	TRUE
rs142495542	T	C	T	C	-0.294245	-0.0068	0.0155048	0.018	FALSE	FALSE	FALSE	IBS	0.8172	0.0293	IBS	TRUE	reported	textfile	486601	0.0386717	2.7665e-14	BAZ2B	eqtl	31684	0.00264319	83.9634	2	1	TRUE
rs143006	T	G	T	G	-0.098294	-0.0035	0.438145	0.4341	FALSE	FALSE	FALSE	IBS	0.621	0.0071	IBS	TRUE	reported	textfile	486601	0.008198	4.00911e-33	BAZ2B	eqtl	31684	0.00475692	151.429	2	1	TRUE
rs145553691	A	G	A	G	0.362788	0.0108	0.0156357	0.0115	FALSE	FALSE	FALSE	IBS	0.7782	0.0383	IBS	TRUE	reported	textfile	486601	0.0439126	1.4373e-16	BAZ2B	eqtl	31684	0.00405144	128.88	2	1	TRUE
rs145669878	A	G	A	G	-0.207861	0.0234	0.0267247	0.0248	FALSE	FALSE	FALSE	IBS	0.3236	0.0237	IBS	TRUE	reported	textfile	486601	0.0254295	2.9833e-16	BAZ2B	eqtl	31684	0.00224763	71.3698	2	1	TRUE
rs4271723	T	C	T	C	0.329316	0.0201	0.287079	0.2749	FALSE	FALSE	FALSE	IBS	0.008854	0.0077	IBS	TRUE	reported	textfile	486601	0.00876242	1e-200	BAZ2B	eqtl	31684	0.0443914	1471.74	2	1	TRUE
rs4664299	T	C	T	C	-0.362362	-0.011	0.220527	0.2301	FALSE	FALSE	FALSE	IBS	0.1721	0.0081	IBS	TRUE	reported	textfile	486601	0.00936274	1e-200	BAZ2B	eqtl	31684	0.0451417	1497.79	2	1	TRUE
rs4665068	G	T	G	T	0.0924021	-0.0025	0.0994964	0.1164	FALSE	FALSE	FALSE	IBS	0.8275	0.0116	IBS	TRUE	reported	textfile	486601	0.0132617	3.2239e-12	BAZ2B	eqtl	31684	0.00152998	48.5472	2	1	TRUE
rs56693493	G	T	G	T	-0.148743	0.0065	0.090383	0.085	FALSE	FALSE	FALSE	IBS	0.5911	0.0122	IBS	TRUE	reported	textfile	486601	0.0138293	5.57701e-27	BAZ2B	eqtl	31684	0.00363788	115.676	2	1	TRUE
rs62171541	C	T	C	T	-0.144399	-0.0103	0.109324	0.1344	FALSE	FALSE	FALSE	IBS	0.3639	0.0113	IBS	TRUE	reported	textfile	486601	0.0134821	9.09688e-27	BAZ2B	eqtl	31684	0.00406063	129.173	2	1	TRUE
rs62173234	T	C	T	C	-0.828203	0.0021	0.0261333	0.0229	FALSE	FALSE	FALSE	IBS	0.9281	0.023	IBS	TRUE	reported	textfile	486601	0.0272428	1e-200	BAZ2B	eqtl	31684	0.0349138	1146.16	2	1	TRUE
rs72961728	T	C	T	C	-0.275071	0.0111	0.018505	0.0167	FALSE	FALSE	FALSE	IBS	0.87	0.0681	IBS	TRUE	reported	textfile	486601	0.03108	8.72062e-19	BAZ2B	eqtl	31684	0.00274851	87.3182	2	1	TRUE
rs74623847	A	G	A	G	-0.355933	0.0276	0.013545	0.0113	FALSE	FALSE	FALSE	IBS	0.4369	0.0355	IBS	TRUE	reported	textfile	486601	0.053998	4.3511e-11	BAZ2B	eqtl	31684	0.0033855	107.624	2	1	TRUE
rs7609152	A	G	A	G	-0.243934	0.0017	0.125278	0.1228	FALSE	FALSE	FALSE	IBS	0.8668	0.0104	IBS	TRUE	reported	textfile	486601	0.0119444	1.05739e-92	BAZ2B	eqtl	31684	0.0130413	418.633	2	1	TRUE
rs76594908	T	C	T	C	0.131072	0.0089	0.0576963	0.0611	FALSE	FALSE	FALSE	IBS	0.5521	0.015	IBS	TRUE	reported	textfile	486601	0.0177513	1.5383e-13	BAZ2B	eqtl	31684	0.00186805	59.2944	2	1	TRUE
rs77143171	A	C	A	C	0.42245	0.0039	0.0737526	0.0863	FALSE	FALSE	FALSE	IBS	0.7484	0.0123	IBS	TRUE	reported	textfile	486601	0.0151212	9.32646e-172	BAZ2B	eqtl	31684	0.0243829	791.805	2	1	TRUE
rs77926480	A	G	A	G	-0.211428	-0.0073	0.106711	0.1027	FALSE	FALSE	FALSE	IBS	0.5425	0.012	IBS	TRUE	reported	textfile	486601	0.0129055	2.53788e-60	BAZ2B	eqtl	31684	0.00852229	272.324	2	1	TRUE
rs77993884	C	T	C	T	-0.247418	-0.007	0.0186885	0.0147	FALSE	FALSE	FALSE	IBS	0.8196	0.0306	IBS	TRUE	reported	textfile	486601	0.0320191	1.0994e-14	BAZ2B	eqtl	31684	0.0022453	71.2956	2	1	TRUE
rs79408443	A	G	A	G	0.361585	0.0348	0.0403648	0.05	FALSE	FALSE	FALSE	IBS	0.03307	0.0163	IBS	TRUE	reported	textfile	486601	0.0209391	8.13668e-67	BAZ2B	eqtl	31684	0.0101288	324.186	2	1	TRUE
rs79907084	A	G	A	G	0.264148	-0.0034	0.03028	0.0531	FALSE	FALSE	FALSE	IBS	0.8333	0.0162	IBS	TRUE	reported	textfile	486601	0.0268618	8.06821e-23	BAZ2B	eqtl	31684	0.00409757	130.353	2	1	TRUE
rs10120325	G	T	G	T	-0.0736153	0.0105	0.225599	0.2501	FALSE	FALSE	FALSE	IBS	0.2503	0.0091	IBS	TRUE	reported	textfile	486601	0.00959657	1.70661e-14	AQP3	eqtl	31684	0.00189352	60.1042	2	1	TRUE
rs1198239	C	T	C	T	0.118432	0.0021	0.162231	0.1563	FALSE	FALSE	FALSE	IBS	0.8268	0.0094	IBS	TRUE	reported	textfile	486601	0.0107754	4.22222e-28	AQP3	eqtl	31684	0.00381264	121.254	2	1	TRUE
rs12551364	A	G	A	G	0.194156	-0.0004	0.247764	0.2542	FALSE	FALSE	FALSE	IBS	0.9596	0.0081	IBS	TRUE	reported	textfile	486601	0.00920173	7.95368e-99	AQP3	eqtl	31684	0.0140515	451.526	2	1	TRUE
rs12555686	T	G	T	G	0.113587	0.0454	0.0614738	0.0483	FALSE	FALSE	FALSE	IBS	0.01383	0.0185	IBS	TRUE	reported	textfile	486601	0.0166691	9.47901e-12	AQP3	eqtl	31684	0.00148876	47.2371	2	1	TRUE
rs567691	T	C	T	C	-0.0638182	-0.0052	0.164042	0.1772	FALSE	FALSE	FALSE	IBS	0.5594	0.009	IBS	TRUE	reported	textfile	486601	0.0107214	2.6424e-09	AQP3	eqtl	31684	0.00111701	35.4288	2	1	TRUE
rs583076	T	G	T	G	0.120469	-0.0023	0.394243	0.3562	FALSE	FALSE	FALSE	IBS	0.7487	0.0072	IBS	TRUE	reported	textfile	486601	0.00811608	7.69944e-50	AQP3	eqtl	31684	0.00693175	221.145	2	1	TRUE
rs72709612	T	C	T	C	-0.120788	-0.0129	0.113303	0.1185	FALSE	FALSE	FALSE	IBS	0.2495	0.0112	IBS	TRUE	reported	textfile	486601	0.0125379	5.75609e-22	AQP3	eqtl	31684	0.00293153	93.1498	2	1	TRUE
rs832231	A	G	A	G	-0.104088	0.0084	0.349875	0.3602	FALSE	FALSE	FALSE	IBS	0.2759	0.0077	IBS	TRUE	reported	textfile	486601	0.00898904	5.24122e-31	AQP3	eqtl	31684	0.0049288	156.928	2	1	TRUE
rs10120500	T	C	T	C	0.130376	-0.0168	0.0539182	0.0373	FALSE	FALSE	FALSE	IBS	0.3937	0.0197	IBS	TRUE	reported	textfile	486601	0.0176993	1.7556e-13	HSD17B3	eqtl	31684	0.00173416	55.0371	2	1	TRUE
rs394243	A	T	A	T	-0.0776125	0.0072	0.296246	0.3057	FALSE	TRUE	FALSE	IBS	0.3547	0.0078	IBS	TRUE	reported	textfile	486601	0.00913755	1.99991e-17	HSD17B3	eqtl	31684	0.00251169	79.7759	2	1	TRUE
rs416699	C	T	C	T	0.129299	0.0005	0.279605	0.261	FALSE	FALSE	FALSE	IBS	0.9477	0.0078	IBS	TRUE	reported	textfile	486601	0.00882151	1.21171e-48	HSD17B3	eqtl	31684	0.00673497	214.824	2	1	TRUE
rs4629994	T	C	T	C	0.0539983	0.0096	0.503288	0.4903	FALSE	FALSE	FALSE	IBS	0.1839	0.0072	IBS	TRUE	reported	textfile	486601	0.00799714	1.4562e-11	HSD17B3	eqtl	31684	0.00145785	46.2549	2	1	TRUE
rs8190534	G	C	G	C	0.0760608	-0.0141	0.231807	0.1937	FALSE	TRUE	FALSE	IBS	0.1246	0.0092	IBS	TRUE	reported	textfile	486601	0.0110326	5.41691e-12	HSD17B3	eqtl	31684	0.00206039	65.4119	2	1	TRUE
rs10121709	T	G	T	G	-0.109935	0.0096	0.0732341	0.0738	FALSE	FALSE	FALSE	IBS	0.4728	0.0134	IBS	TRUE	reported	textfile	486601	0.0156371	2.0594e-12	ACO1	eqtl	31684	0.00164053	52.0608	2	1	TRUE
rs10738890	C	T	C	T	-0.151608	-0.0029	0.379984	0.3772	FALSE	FALSE	FALSE	IBS	0.6768	0.0071	IBS	TRUE	reported	textfile	486601	0.00813976	1.99255e-77	ACO1	eqtl	31684	0.0108303	346.884	2	1	TRUE
rs111239600	A	G	A	G	0.150225	-0.0014	0.0337772	0.0387	FALSE	FALSE	FALSE	IBS	0.9401	0.0184	IBS	TRUE	reported	textfile	486601	0.0226926	3.59199e-11	ACO1	eqtl	31684	0.00147304	46.7378	2	1	TRUE
rs116981681	C	A	C	A	-0.31712	-0.0222	0.0333466	0.0183	FALSE	FALSE	FALSE	IBS	0.4427	0.0289	IBS	TRUE	reported	textfile	486601	0.0247676	1.56119e-37	ACO1	eqtl	31684	0.00648335	206.746	2	1	TRUE
rs141739085	C	T	C	T	-0.152722	-0.0042	0.0359969	0.0242	FALSE	FALSE	FALSE	IBS	0.8673	0.0252	IBS	TRUE	reported	textfile	486601	0.0220016	3.88229e-12	ACO1	eqtl	31684	0.00161874	51.368	2	1	TRUE
rs4297112	T	C	T	C	0.100793	-0.0014	0.227204	0.2277	FALSE	FALSE	FALSE	IBS	0.8643	0.0081	IBS	TRUE	reported	textfile	486601	0.00946396	1.7399e-26	ACO1	eqtl	31684	0.00356756	113.432	2	1	TRUE
rs4384073	G	A	G	A	-0.128446	-0.0088	0.142621	0.1245	FALSE	FALSE	FALSE	IBS	0.3991	0.0105	IBS	TRUE	reported	textfile	486601	0.0113372	9.36308e-30	ACO1	eqtl	31684	0.00403485	128.35	2	1	TRUE
rs7028085	G	C	G	C	-0.241751	0.0199	0.162653	0.1438	FALSE	TRUE	FALSE	IBS	0.04059	0.0097	IBS	TRUE	reported	textfile	486601	0.0106979	4.53446e-113	ACO1	eqtl	31684	0.0159197	512.526	2	1	TRUE
rs72561746	G	C	G	C	0.0753531	0.0066	0.221551	0.2125	FALSE	TRUE	FALSE	IBS	0.4381	0.0085	IBS	TRUE	reported	textfile	486601	0.00967653	6.85099e-15	ACO1	eqtl	31684	0.00195856	62.1728	2	1	TRUE
rs72710665	A	G	A	G	0.12577	-0.0158	0.0637749	0.0751	FALSE	FALSE	FALSE	IBS	0.2543	0.0138	IBS	TRUE	reported	textfile	486601	0.0166707	4.54371e-14	ACO1	eqtl	31684	0.00188892	59.9581	2	1	TRUE
rs77321099	A	G	A	G	-0.176432	-0.0024	0.0355011	0.0404	FALSE	FALSE	FALSE	IBS	0.8982	0.0184	IBS	TRUE	reported	textfile	486601	0.0228681	1.2079e-14	ACO1	eqtl	31684	0.00213171	67.6811	2	1	TRUE
rs10122154	C	T	C	T	0.0877769	-0.0023	0.483371	0.491	FALSE	FALSE	FALSE	IBS	0.7423	0.0069	IBS	TRUE	reported	textfile	486601	0.00801865	6.89886e-28	NR6A1	eqtl	31684	0.00384813	122.387	2	1	TRUE
rs10122774	C	T	C	T	-0.0573844	0.0021	0.39818	0.3946	FALSE	FALSE	FALSE	IBS	0.7787	0.0076	IBS	TRUE	reported	textfile	486601	0.00813063	1.6916e-12	PCSK5	eqtl	31684	0.00157821	50.0798	2	1	TRUE
rs11144645	C	T	C	T	-0.108861	0.0037	0.0666565	0.0858	FALSE	FALSE	FALSE	IBS	0.7764	0.013	IBS	TRUE	reported	textfile	486601	0.0160415	1.1513e-11	PCSK5	eqtl	31684	0.00147455	46.7856	2	1	TRUE
rs116890473	C	A	C	A	-0.125041	-0.0072	0.0674065	0.0656	FALSE	FALSE	FALSE	IBS	0.6421	0.0154	IBS	TRUE	reported	textfile	486601	0.0163043	1.73069e-14	PCSK5	eqtl	31684	0.00196575	62.4017	2	1	TRUE
rs117282343	A	G	A	G	0.15691	0.0094	0.0308805	0.0363	FALSE	FALSE	FALSE	IBS	0.6355	0.0199	IBS	TRUE	reported	textfile	486601	0.0256189	9.07981e-10	PCSK5	eqtl	31684	0.00147365	46.7569	2	1	TRUE
rs117303500	T	C	T	C	0.264435	-0.0395	0.0302001	0.0241	FALSE	FALSE	FALSE	IBS	0.1054	0.0244	IBS	TRUE	reported	textfile	486601	0.0239581	2.52228e-28	PCSK5	eqtl	31684	0.00409599	130.303	2	1	TRUE
rs12347453	G	T	G	T	-0.182602	-0.0036	0.51203	0.5115	FALSE	FALSE	FALSE	IBS	0.5944	0.0068	IBS	TRUE	reported	textfile	486601	0.00793403	3.29874e-117	PCSK5	eqtl	31684	0.0166621	536.833	2	1	TRUE
rs12351112	G	A	G	A	0.081981	-0.0041	0.236141	0.2394	FALSE	FALSE	FALSE	IBS	0.6283	0.0084	IBS	TRUE	reported	textfile	486601	0.00934832	1.793e-18	PCSK5	eqtl	31684	0.00242461	77.003	2	1	TRUE
rs1326904	C	T	C	T	0.0875499	0.0118	0.406047	0.4014	FALSE	FALSE	FALSE	IBS	0.09119	0.007	IBS	TRUE	reported	textfile	486601	0.00807925	2.31401e-27	PCSK5	eqtl	31684	0.00369717	117.568	2	1	TRUE
rs1571793	A	G	A	G	-0.0812541	-0.0136	0.196813	0.1973	FALSE	FALSE	FALSE	IBS	0.1372	0.0091	IBS	TRUE	reported	textfile	486601	0.00998723	4.09232e-16	PCSK5	eqtl	31684	0.00208733	66.2691	2	1	TRUE
rs17062197	A	G	A	G	0.060139	0.0105	0.156695	0.1504	FALSE	FALSE	FALSE	IBS	0.2767	0.0096	IBS	TRUE	reported	textfile	486601	0.01093	3.7508e-08	PCSK5	eqtl	31684	0.000955833	30.3117	2	1	TRUE
rs17776908	G	A	G	A	0.101715	0.0105	0.17085	0.2022	FALSE	FALSE	FALSE	IBS	0.2451	0.009	IBS	TRUE	reported	textfile	486601	0.0105656	6.14993e-22	PCSK5	eqtl	31684	0.00293122	93.1399	2	1	TRUE
rs2243810	T	C	T	C	0.211142	-0.0053	0.226931	0.2123	FALSE	FALSE	FALSE	IBS	0.5475	0.0087	IBS	TRUE	reported	textfile	486601	0.00943425	6.10932e-111	PCSK5	eqtl	31684	0.015642	503.444	2	1	TRUE
rs2792222	A	G	A	G	0.0877167	0.0056	0.122632	0.115	FALSE	FALSE	FALSE	IBS	0.6289	0.0115	IBS	TRUE	reported	textfile	486601	0.0121306	4.79449e-13	PCSK5	eqtl	31684	0.00165569	52.5427	2	1	TRUE
rs3739728	T	C	T	C	0.13932	0.0069	0.0467868	0.0558	FALSE	FALSE	FALSE	IBS	0.6969	0.0177	IBS	TRUE	reported	textfile	486601	0.0206327	1.4542e-11	PCSK5	eqtl	31684	0.00173129	54.9459	2	1	TRUE
rs62558821	G	T	G	T	-0.0647533	-0.0009	0.18847	0.1927	FALSE	FALSE	FALSE	IBS	0.9246	0.0094	IBS	TRUE	reported	textfile	486601	0.0102106	2.271e-10	PCSK5	eqtl	31684	0.00128263	40.6884	2	1	TRUE
rs62558855	T	C	T	C	0.172846	0.0047	0.0707475	0.0589	FALSE	FALSE	FALSE	IBS	0.7663	0.016	IBS	TRUE	reported	textfile	486601	0.0162661	2.25098e-26	PCSK5	eqtl	31684	0.0039282	124.944	2	1	TRUE
rs62559212	C	A	C	A	-0.0675776	0.0106	0.146837	0.1633	FALSE	FALSE	FALSE	IBS	0.282	0.0098	IBS	TRUE	reported	textfile	486601	0.0113036	2.2534e-09	PCSK5	eqtl	31684	0.0011442	36.2922	2	1	TRUE
rs6560469	G	A	G	A	-0.0528544	0.0187	0.242925	0.2434	FALSE	FALSE	FALSE	IBS	0.01945	0.008	IBS	TRUE	reported	textfile	486601	0.00926426	1.1621e-08	PCSK5	eqtl	31684	0.00102755	32.5884	2	1	TRUE
rs7046850	T	C	T	C	-0.226685	-0.024	0.0562201	0.0534	FALSE	FALSE	FALSE	IBS	0.1446	0.0164	IBS	TRUE	reported	textfile	486601	0.0173315	4.31838e-39	PCSK5	eqtl	31684	0.00545303	173.71	2	1	TRUE
rs7048598	G	T	G	T	-0.11386	-0.0067	0.4056	0.3994	FALSE	FALSE	FALSE	IBS	0.3446	0.007	IBS	TRUE	reported	textfile	486601	0.0080708	3.40994e-45	PCSK5	eqtl	31684	0.00625099	199.29	2	1	TRUE
rs72728955	G	A	G	A	-0.141519	0.008	0.0393432	0.0404	FALSE	FALSE	FALSE	IBS	0.6656	0.0186	IBS	TRUE	reported	textfile	486601	0.0225321	3.36839e-10	PCSK5	eqtl	31684	0.0015139	48.0361	2	1	TRUE
rs73460381	A	C	A	C	-0.0840353	-0.0109	0.0917944	0.0934	FALSE	FALSE	FALSE	IBS	0.3522	0.0117	IBS	TRUE	reported	textfile	486601	0.0137835	1.0821e-09	PCSK5	eqtl	31684	0.00117748	37.3489	2	1	TRUE
rs73650461	A	G	A	G	0.0869642	-0.0001	0.220643	0.2227	FALSE	FALSE	FALSE	IBS	0.9868	0.0087	IBS	TRUE	reported	textfile	486601	0.00959235	1.23469e-19	PCSK5	eqtl	31684	0.00260098	82.6193	2	1	TRUE
rs73650474	A	T	A	T	-0.118118	-0.0065	0.0731768	0.0606	FALSE	TRUE	FALSE	IBS	0.672	0.0153	IBS	TRUE	reported	textfile	486601	0.0154017	1.7307e-14	PCSK5	eqtl	31684	0.00189249	60.0714	2	1	TRUE
rs74887343	A	G	A	G	0.185309	-0.0282	0.0245834	0.0264	FALSE	FALSE	FALSE	IBS	0.2159	0.0228	IBS	TRUE	reported	textfile	486601	0.0267486	4.27439e-12	PCSK5	eqtl	31684	0.00164685	52.2617	2	1	TRUE
rs75213505	G	A	G	A	-0.224853	-0.0417	0.0185394	0.0239	FALSE	FALSE	FALSE	IBS	0.09044	0.0246	IBS	TRUE	reported	textfile	486601	0.0347188	9.39371e-11	PCSK5	eqtl	31684	0.00183991	58.3994	2	1	TRUE
rs76877592	A	C	A	C	-0.173704	0.0104	0.0261121	0.0207	FALSE	FALSE	FALSE	IBS	0.6883	0.0259	IBS	TRUE	reported	textfile	486601	0.0266458	7.07779e-11	PCSK5	eqtl	31684	0.00153462	48.6945	2	1	TRUE
rs77721520	T	C	T	C	0.135296	0.0002	0.036234	0.0469	FALSE	FALSE	FALSE	IBS	0.9912	0.0177	IBS	TRUE	reported	textfile	486601	0.0235929	9.77428e-09	PCSK5	eqtl	31684	0.00127846	40.5561	2	1	TRUE
rs7853818	C	T	C	T	0.110241	0.0016	0.389299	0.3864	FALSE	FALSE	FALSE	IBS	0.8383	0.0077	IBS	TRUE	reported	textfile	486601	0.00865098	3.40149e-37	PCSK5	eqtl	31684	0.00577867	184.144	2	1	TRUE
rs7872680	C	T	C	T	-0.061775	-0.0033	0.156703	0.1418	FALSE	FALSE	FALSE	IBS	0.7566	0.0107	IBS	TRUE	reported	textfile	486601	0.0109865	1.8789e-08	PCSK5	eqtl	31684	0.00100859	31.9863	2	1	TRUE
rs963469	A	C	A	C	-0.129288	0.0059	0.0875302	0.0985	FALSE	FALSE	FALSE	IBS	0.6076	0.0115	IBS	TRUE	reported	textfile	486601	0.0140732	4.04697e-20	PCSK5	eqtl	31684	0.00267007	84.8197	2	1	TRUE
rs971069	C	T	C	T	0.0713203	0.0034	0.412839	0.4167	FALSE	FALSE	FALSE	IBS	0.6211	0.0069	IBS	TRUE	reported	textfile	486601	0.00806408	9.21859e-19	PCSK5	eqtl	31684	0.00246601	78.3212	2	1	TRUE
rs975520	T	A	T	A	0.123857	0.0125	0.0803551	0.0883	FALSE	TRUE	FALSE	IBS	0.3014	0.0121	IBS	TRUE	reported	textfile	486601	0.0148104	6.12469e-17	PCSK5	eqtl	31684	0.00226728	71.9951	2	1	TRUE
rs1012614	T	G	T	G	0.0655459	0.0025	0.271234	0.2797	FALSE	FALSE	FALSE	IBS	0.77	0.0085	IBS	TRUE	reported	textfile	486601	0.00921184	1.1159e-12	FUCA2	eqtl	31684	0.00169845	53.9019	2	1	TRUE
rs11155297	T	G	T	G	0.14347	-0.0042	0.25473	0.263	FALSE	FALSE	FALSE	IBS	0.5901	0.0078	IBS	TRUE	reported	textfile	486601	0.00915989	2.71668e-55	FUCA2	eqtl	31684	0.0078153	249.555	2	1	TRUE
rs17072619	G	T	G	T	-0.79054	-0.6016	0.0358368	0.0242	FALSE	FALSE	FALSE	IBS	0.0154	0.2483	IBS	TRUE	reported	textfile	486601	0.0513738	1.97028e-53	FUCA2	eqtl	31684	0.0431874	1430.02	2	1	TRUE
rs4896659	C	T	C	T	-0.175958	-0.0006	0.218479	0.2218	FALSE	FALSE	FALSE	IBS	0.9436	0.0082	IBS	TRUE	reported	textfile	486601	0.00956877	1.61519e-75	FUCA2	eqtl	31684	0.010573	338.553	2	1	TRUE
rs926451	G	A	G	A	-0.0745599	0.0068	0.104931	0.0949	FALSE	FALSE	FALSE	IBS	0.5687	0.0119	IBS	TRUE	reported	textfile	486601	0.0129638	8.85071e-09	FUCA2	eqtl	31684	0.00104424	33.1182	2	1	TRUE
rs1012652	T	C	T	C	-0.29978	0.0221	0.0191725	0.0159	FALSE	FALSE	FALSE	IBS	0.5097	0.0335	IBS	TRUE	reported	textfile	486601	0.0347878	6.8492e-18	SERPINB10	eqtl	31684	0.00337992	107.446	2	1	TRUE
rs117367989	G	A	G	A	0.671375	0.0052	0.0345473	0.0304	FALSE	FALSE	FALSE	IBS	0.8128	0.0219	IBS	TRUE	reported	textfile	486601	0.0242964	4.50467e-168	SERPINB10	eqtl	31684	0.0300681	982.148	2	1	TRUE
rs143726272	T	G	T	G	-0.313213	0.0291	0.0134353	0.0136	FALSE	FALSE	FALSE	IBS	0.4097	0.0353	IBS	TRUE	reported	textfile	486601	0.0425792	1.895e-13	SERPINB10	eqtl	31684	0.00260065	82.6087	2	1	TRUE
rs58326557	G	A	G	A	0.132745	-0.0044	0.219221	0.2162	FALSE	FALSE	FALSE	IBS	0.5992	0.0083	IBS	TRUE	reported	textfile	486601	0.00962419	2.81605e-43	SERPINB10	eqtl	31684	0.00603221	192.272	2	1	TRUE
rs76715887	A	G	A	G	-0.182756	-0.0147	0.021874	0.0224	FALSE	FALSE	FALSE	IBS	0.5702	0.026	IBS	TRUE	reported	textfile	486601	0.0332272	3.7936e-08	SERPINB10	eqtl	31684	0.00142921	45.3451	2	1	TRUE
rs78504293	C	T	C	T	-0.410586	-0.0231	0.015122	0.0179	FALSE	FALSE	FALSE	IBS	0.4111	0.0281	IBS	TRUE	reported	textfile	486601	0.0438043	7.03663e-21	SERPINB10	eqtl	31684	0.00502146	159.893	2	1	TRUE
rs80188229	T	G	T	G	0.288571	0.0136	0.0209657	0.0243	FALSE	FALSE	FALSE	IBS	0.5389	0.0222	IBS	TRUE	reported	textfile	486601	0.0281362	1.1099e-24	SERPINB10	eqtl	31684	0.00341856	108.678	2	1	TRUE
rs10128984	T	C	T	C	-0.107299	0.0122	0.113665	0.1127	FALSE	FALSE	FALSE	IBS	0.3095	0.012	IBS	TRUE	reported	textfile	486601	0.0126954	2.86851e-17	DYRK4	eqtl	31684	0.00231978	73.666	2	1	TRUE
rs10849081	C	A	C	A	0.101018	-0.0015	0.157059	0.1902	FALSE	FALSE	FALSE	IBS	0.8664	0.0092	IBS	TRUE	reported	textfile	486601	0.0111324	1.1452e-19	DYRK4	eqtl	31684	0.00270201	85.8371	2	1	TRUE
rs11063245	G	T	G	T	0.256448	0.018	0.0393638	0.0358	FALSE	FALSE	FALSE	IBS	0.3656	0.0199	IBS	TRUE	reported	textfile	486601	0.0208281	7.74854e-35	DYRK4	eqtl	31684	0.00497376	158.366	2	1	TRUE
rs11616162	A	G	A	G	-0.0605794	0.0053	0.204938	0.2017	FALSE	FALSE	FALSE	IBS	0.5459	0.0088	IBS	TRUE	reported	textfile	486601	0.0100211	1.4922e-09	DYRK4	eqtl	31684	0.00119592	37.9346	2	1	TRUE
rs12427395	T	C	T	C	-0.139668	0.027	0.0967693	0.0884	FALSE	FALSE	FALSE	IBS	0.02639	0.0121	IBS	TRUE	reported	textfile	486601	0.0137242	2.517e-24	DYRK4	eqtl	31684	0.00341005	108.407	2	1	TRUE
rs17176321	G	A	G	A	0.174414	-0.009	0.0361593	0.0375	FALSE	FALSE	FALSE	IBS	0.6454	0.0196	IBS	TRUE	reported	textfile	486601	0.0233843	8.7447e-14	DYRK4	eqtl	31684	0.0021204	67.3213	2	1	TRUE
rs17774188	A	G	A	G	-0.297047	-0.0152	0.108747	0.1051	FALSE	FALSE	FALSE	IBS	0.2527	0.0133	IBS	TRUE	reported	textfile	486601	0.0134476	4.01444e-108	DYRK4	eqtl	31684	0.017104	551.32	2	1	TRUE
rs1990313	G	A	G	A	0.244864	0.0052	0.047768	0.031	FALSE	FALSE	FALSE	IBS	0.7917	0.0198	IBS	TRUE	reported	textfile	486601	0.0190871	1.131e-37	DYRK4	eqtl	31684	0.00545456	173.759	2	1	TRUE
rs2240760	G	A	G	A	0.0732006	0.0097	0.313447	0.2825	FALSE	FALSE	FALSE	IBS	0.2011	0.0076	IBS	TRUE	reported	textfile	486601	0.00868665	3.55252e-17	DYRK4	eqtl	31684	0.0023062	73.234	2	1	TRUE
rs4147668	G	C	G	C	-0.118921	-0.0007	0.40743	0.3999	FALSE	TRUE	FALSE	IBS	0.9226	0.007	IBS	TRUE	reported	textfile	486601	0.00818406	7.73116e-48	DYRK4	eqtl	31684	0.00682873	217.835	2	1	TRUE
rs4766260	G	A	G	A	0.201558	-0.0031	0.450919	0.439	FALSE	FALSE	FALSE	IBS	0.6502	0.0069	IBS	TRUE	reported	textfile	486601	0.00802581	3.51521e-139	DYRK4	eqtl	31684	0.0201171	650.434	2	1	TRUE
rs61909598	A	C	A	C	0.121013	0.0094	0.104809	0.1015	FALSE	FALSE	FALSE	IBS	0.4543	0.0126	IBS	TRUE	reported	textfile	486601	0.0134843	2.849e-19	DYRK4	eqtl	31684	0.00274795	87.3004	2	1	TRUE
rs7137549	C	T	C	T	-0.154741	-0.0102	0.037519	0.0319	FALSE	FALSE	FALSE	IBS	0.603	0.0195	IBS	TRUE	reported	textfile	486601	0.0213259	3.9871e-13	DYRK4	eqtl	31684	0.00172936	54.8843	2	1	TRUE
rs71579256	C	T	C	T	-0.186811	-0.0486	0.0225354	0.0242	FALSE	FALSE	FALSE	IBS	0.04836	0.0246	IBS	TRUE	reported	textfile	486601	0.0304262	8.26251e-10	DYRK4	eqtl	31684	0.00153745	48.7845	2	1	TRUE
rs73039874	A	G	A	G	-0.114444	0.0137	0.0588688	0.0738	FALSE	FALSE	FALSE	IBS	0.3389	0.0143	IBS	TRUE	reported	textfile	486601	0.019277	2.9064e-09	DYRK4	eqtl	31684	0.00145128	46.0463	2	1	TRUE
rs7306848	G	C	G	C	0.0524137	-0.0179	0.239084	0.2873	FALSE	TRUE	FALSE	IBS	0.02239	0.0078	IBS	TRUE	reported	textfile	486601	0.00959009	4.6186e-08	DYRK4	eqtl	31684	0.000999555	31.6996	2	1	TRUE
rs75890412	C	A	C	A	0.171119	-0.0315	0.021259	0.0161	FALSE	FALSE	FALSE	IBS	0.302	0.0305	IBS	TRUE	reported	textfile	486601	0.0301341	1.358e-08	DYRK4	eqtl	31684	0.00121853	38.6526	2	1	TRUE
rs10131794	T	G	T	G	-0.104058	-0.0042	0.12829	0.1371	FALSE	FALSE	FALSE	IBS	0.6939	0.0108	IBS	TRUE	reported	textfile	486601	0.0118882	2.0775e-18	GPR68	eqtl	31684	0.00242184	76.9151	2	1	TRUE
rs11626144	C	G	C	G	-0.0855017	0.0044	0.44251	0.4203	FALSE	TRUE	TRUE	IBS	0.5439	0.0072	IBS	TRUE	reported	textfile	486601	0.00861929	3.41441e-23	GPR68	eqtl	31684	0.00360695	114.689	2	1	FALSE
rs12589086	G	T	G	T	-0.097428	0.0114	0.14153	0.1317	FALSE	FALSE	FALSE	IBS	0.2662	0.0102	IBS	TRUE	reported	textfile	486601	0.0116781	7.25523e-17	GPR68	eqtl	31684	0.00230659	73.2465	2	1	TRUE
rs17803121	G	A	G	A	-0.161115	-0.0121	0.0543518	0.0581	FALSE	FALSE	FALSE	IBS	0.4562	0.0162	IBS	TRUE	reported	textfile	486601	0.017998	3.4973e-19	GPR68	eqtl	31684	0.00266837	84.7654	2	1	TRUE
rs2540877	A	C	A	C	-0.232479	0.0139	0.198584	0.1955	FALSE	FALSE	FALSE	IBS	0.1066	0.0086	IBS	TRUE	reported	textfile	486601	0.00992399	2.32243e-121	GPR68	eqtl	31684	0.0172028	554.56	2	1	TRUE
rs74339801	A	G	A	G	-0.206117	0.023	0.0316892	0.0358	FALSE	FALSE	FALSE	IBS	0.258	0.0204	IBS	TRUE	reported	textfile	486601	0.0279056	1.5108e-13	GPR68	eqtl	31684	0.00260726	82.819	2	1	TRUE
rs8017969	G	A	G	A	-0.0923181	0.0087	0.265309	0.2765	FALSE	FALSE	FALSE	IBS	0.312	0.0086	IBS	TRUE	reported	textfile	486601	0.00935246	5.56071e-23	GPR68	eqtl	31684	0.00332246	105.613	2	1	TRUE
rs1013186	T	C	T	C	-0.163701	-0.0172	0.185653	0.1987	FALSE	FALSE	FALSE	IBS	0.0488	0.0087	IBS	TRUE	reported	textfile	486601	0.0102285	1.19062e-57	TGFBR1	eqtl	31684	0.00810297	258.815	2	1	TRUE
rs10988691	A	G	A	G	0.14084	0.0212	0.0644182	0.0767	FALSE	FALSE	FALSE	IBS	0.1447	0.0145	IBS	TRUE	reported	textfile	486601	0.0172653	3.42309e-16	TGFBR1	eqtl	31684	0.00239096	75.932	2	1	TRUE
rs10988748	T	C	T	C	-0.10545	0.0096	0.0809806	0.0903	FALSE	FALSE	FALSE	IBS	0.4762	0.0134	IBS	TRUE	reported	textfile	486601	0.0146256	5.5952e-13	TGFBR1	eqtl	31684	0.00165512	52.5244	2	1	TRUE
rs62561250	C	T	C	T	0.0795769	0.005	0.0889514	0.0858	FALSE	FALSE	FALSE	IBS	0.6803	0.0122	IBS	TRUE	reported	textfile	486601	0.0140209	1.382e-08	TGFBR1	eqtl	31684	0.00102636	32.5504	2	1	TRUE
rs928522	T	C	T	C	-0.118719	0.0095	0.144011	0.1357	FALSE	FALSE	FALSE	IBS	0.3413	0.0099	IBS	TRUE	reported	textfile	486601	0.0113331	1.1206e-25	TGFBR1	eqtl	31684	0.00347484	110.474	2	1	TRUE
rs10132003	G	A	G	A	-0.200734	0.0019	0.140568	0.1175	FALSE	FALSE	FALSE	IBS	0.8594	0.0106	IBS	TRUE	reported	textfile	486601	0.0172085	1.92862e-31	CDKL1	eqtl	31684	0.00973576	311.481	2	1	TRUE
rs113265146	T	G	T	G	-0.201922	0.0027	0.12593	0.1442	FALSE	FALSE	FALSE	IBS	0.7843	0.0098	IBS	TRUE	reported	textfile	486601	0.0177698	6.37653e-30	CDKL1	eqtl	31684	0.00897579	286.947	2	1	TRUE
rs11570792	A	G	A	G	0.274661	-0.0211	0.0500174	0.0509	FALSE	FALSE	FALSE	IBS	0.1768	0.0156	IBS	TRUE	reported	textfile	486601	0.0270644	3.3684e-24	CDKL1	eqtl	31684	0.00716904	228.769	2	1	TRUE
rs11570887	G	A	G	A	0.305521	-0.0021	0.0394019	0.0314	FALSE	FALSE	FALSE	IBS	0.9215	0.0216	IBS	TRUE	reported	textfile	486601	0.0316438	4.68162e-22	CDKL1	eqtl	31684	0.00706596	225.457	2	1	TRUE
rs117829263	T	C	T	C	0.382369	0.0575	0.0198834	0.0197	FALSE	FALSE	FALSE	IBS	0.0409	0.0281	IBS	TRUE	reported	textfile	486601	0.0454314	3.88231e-17	CDKL1	eqtl	31684	0.00569854	181.576	2	1	TRUE
rs12432673	A	G	A	G	0.434077	-0.0067	0.456666	0.445	FALSE	FALSE	FALSE	IBS	0.3304	0.0069	IBS	TRUE	reported	textfile	486601	0.0113178	1e-200	CDKL1	eqtl	31684	0.0935038	3267.95	2	1	TRUE
rs12887039	G	A	G	A	0.285036	0.0082	0.0389897	0.0342	FALSE	FALSE	FALSE	IBS	0.6835	0.0201	IBS	TRUE	reported	textfile	486601	0.0318192	3.30621e-19	CDKL1	eqtl	31684	0.00608846	194.076	2	1	TRUE
rs12896937	T	C	T	C	0.166615	-0.0106	0.259858	0.2779	FALSE	FALSE	FALSE	IBS	0.1659	0.0077	IBS	TRUE	reported	textfile	486601	0.0135906	1.4923e-34	CDKL1	eqtl	31684	0.0106785	341.967	2	1	TRUE
rs150602160	G	T	G	T	0.363397	0.0146	0.0185109	0.0168	FALSE	FALSE	FALSE	IBS	0.6482	0.0319	IBS	TRUE	reported	textfile	486601	0.0463623	4.57051e-15	CDKL1	eqtl	31684	0.0047985	152.759	2	1	TRUE
rs17778466	T	A	T	A	-0.261118	0.0035	0.11027	0.1184	FALSE	TRUE	FALSE	IBS	0.7443	0.0106	IBS	TRUE	reported	textfile	486601	0.0187757	5.72772e-44	CDKL1	eqtl	31684	0.0133789	429.617	2	1	TRUE
rs2356256	A	G	A	G	-0.101507	0.0047	0.175933	0.1809	FALSE	FALSE	FALSE	IBS	0.5997	0.0089	IBS	TRUE	reported	textfile	486601	0.0155266	6.2514e-11	CDKL1	eqtl	31684	0.00298766	94.9388	2	1	TRUE
rs3783418	A	G	A	G	0.273984	-0.0232	0.0896351	0.0797	FALSE	FALSE	FALSE	IBS	0.06996	0.0128	IBS	TRUE	reported	textfile	486601	0.022946	7.28723e-33	CDKL1	eqtl	31684	0.0122511	392.952	2	1	TRUE
rs41299197	C	T	C	T	-0.255384	0.0089	0.0551674	0.0638	FALSE	FALSE	FALSE	IBS	0.5251	0.014	IBS	TRUE	reported	textfile	486601	0.0258449	5.01281e-23	CDKL1	eqtl	31684	0.00679915	216.885	2	1	TRUE
rs4901031	T	C	T	C	-0.306215	0.0046	0.115045	0.1279	FALSE	FALSE	FALSE	IBS	0.6576	0.0103	IBS	TRUE	reported	textfile	486601	0.018378	2.47597e-62	CDKL1	eqtl	31684	0.0190929	616.675	2	1	TRUE
rs78262502	C	A	C	A	0.353103	-0.0059	0.0282691	0.0333	FALSE	FALSE	FALSE	IBS	0.771	0.0203	IBS	TRUE	reported	textfile	486601	0.0356123	3.57538e-23	CDKL1	eqtl	31684	0.00685	218.519	2	1	TRUE
rs10132368	A	G	A	G	0.097921	0.0093	0.111389	0.114	FALSE	FALSE	FALSE	IBS	0.4121	0.0113	IBS	TRUE	reported	textfile	486601	0.0127061	1.2921e-14	SLC7A8	eqtl	31684	0.00189817	60.2523	2	1	TRUE
rs10139243	C	T	C	T	-0.137042	-0.0021	0.164002	0.2017	FALSE	FALSE	FALSE	IBS	0.8179	0.0093	IBS	TRUE	reported	textfile	486601	0.0114804	7.59113e-33	SLC7A8	eqtl	31684	0.00514982	164.001	2	1	TRUE
rs111505678	G	A	G	A	0.305934	-0.0359	0.0442702	0.04	FALSE	FALSE	FALSE	IBS	0.06016	0.0191	IBS	TRUE	reported	textfile	486601	0.0210832	1.03509e-47	SLC7A8	eqtl	31684	0.00792013	252.929	2	1	TRUE
rs111547342	A	G	A	G	-0.302543	-0.0231	0.0197517	0.029	FALSE	FALSE	FALSE	IBS	0.319	0.0232	IBS	TRUE	reported	textfile	486601	0.0411097	1.8474e-13	SLC7A8	eqtl	31684	0.00354442	112.694	2	1	TRUE
rs113277671	T	C	T	C	0.148421	0.0124	0.0640261	0.0868	FALSE	FALSE	FALSE	IBS	0.3526	0.0134	IBS	TRUE	reported	textfile	486601	0.0172242	6.87307e-18	SLC7A8	eqtl	31684	0.00264023	83.8691	2	1	TRUE
rs117315937	T	C	T	C	-0.325392	-0.0107	0.015259	0.0165	FALSE	FALSE	FALSE	IBS	0.7263	0.0306	IBS	TRUE	reported	textfile	486601	0.0495133	4.9711e-11	SLC7A8	eqtl	31684	0.00318194	101.132	2	1	TRUE
rs117571814	A	G	A	G	0.403369	0.0121	0.017491	0.0209	FALSE	FALSE	FALSE	IBS	0.6467	0.0264	IBS	TRUE	reported	textfile	486601	0.0323436	1.0693e-35	SLC7A8	eqtl	31684	0.00559225	178.17	2	1	TRUE
rs147163762	C	A	C	A	0.563932	-0.0377	0.0134261	0.0128	FALSE	FALSE	FALSE	IBS	0.3072	0.0369	IBS	TRUE	reported	textfile	486601	0.057663	1.37479e-22	SLC7A8	eqtl	31684	0.00842487	269.184	2	1	TRUE
rs1569951	T	C	T	C	0.0558363	0.0025	0.499572	0.493	FALSE	FALSE	FALSE	IBS	0.7512	0.0078	IBS	TRUE	reported	textfile	486601	0.0094029	2.8817e-09	SLC7A8	eqtl	31684	0.00155885	49.4644	2	1	TRUE
rs1983698	A	G	A	G	-0.192957	0.0115	0.124047	0.1491	FALSE	FALSE	FALSE	IBS	0.2546	0.0101	IBS	TRUE	reported	textfile	486601	0.0120241	5.94182e-58	SLC7A8	eqtl	31684	0.0080913	258.44	2	1	TRUE
rs2239630	A	G	A	G	0.243459	0.0037	0.480827	0.4483	FALSE	FALSE	FALSE	IBS	0.5942	0.0069	IBS	TRUE	reported	textfile	486601	0.00788894	1e-200	SLC7A8	eqtl	31684	0.0295926	966.142	2	1	TRUE
rs45496295	T	C	T	C	-0.244705	0.0205	0.0233795	0.0338	FALSE	FALSE	FALSE	IBS	0.3452	0.0217	IBS	TRUE	reported	textfile	486601	0.0292276	5.64559e-17	SLC7A8	eqtl	31684	0.00273449	86.8717	2	1	TRUE
rs4619311	T	C	T	C	0.303889	-0.0056	0.098555	0.1017	FALSE	FALSE	FALSE	IBS	0.6532	0.0125	IBS	TRUE	reported	textfile	486601	0.0146179	5.46626e-96	SLC7A8	eqtl	31684	0.0164088	528.538	2	1	TRUE
rs57362684	G	A	G	A	-0.0867639	-0.0226	0.0803874	0.0897	FALSE	FALSE	FALSE	IBS	0.09004	0.0134	IBS	TRUE	reported	textfile	486601	0.0146789	3.40449e-09	SLC7A8	eqtl	31684	0.00111302	35.3018	2	1	TRUE
rs57876893	T	G	T	G	0.303366	-0.042	0.0227263	0.0212	FALSE	FALSE	FALSE	IBS	0.1148	0.0266	IBS	TRUE	reported	textfile	486601	0.0278312	1.15e-27	SLC7A8	eqtl	31684	0.00408798	130.047	2	1	TRUE
rs59358210	A	G	A	G	0.841751	-0.0095	0.104653	0.1139	FALSE	FALSE	FALSE	IBS	0.4302	0.0121	IBS	TRUE	reported	textfile	486601	0.0129898	1e-200	SLC7A8	eqtl	31684	0.132782	4850.93	2	1	TRUE
rs61976513	T	C	T	C	-0.165337	-0.008	0.0581187	0.0762	FALSE	FALSE	FALSE	IBS	0.5852	0.0146	IBS	TRUE	reported	textfile	486601	0.0188122	1.5117e-18	SLC7A8	eqtl	31684	0.00299283	95.1035	2	1	TRUE
rs6572998	G	T	G	T	0.295792	-0.005	0.22195	0.2086	FALSE	FALSE	FALSE	IBS	0.5756	0.0088	IBS	TRUE	reported	textfile	486601	0.00961701	1e-200	SLC7A8	eqtl	31684	0.030218	987.197	2	1	TRUE
rs6573047	A	G	A	G	0.666656	-0.0022	0.0201363	0.0124	FALSE	FALSE	FALSE	IBS	0.9493	0.0346	IBS	TRUE	reported	textfile	486601	0.0316272	1.2503e-98	SLC7A8	eqtl	31684	0.017538	565.556	2	1	TRUE
rs6573079	A	G	A	G	-0.081054	0.0108	0.490262	0.4957	FALSE	FALSE	FALSE	IBS	0.1111	0.0068	IBS	TRUE	reported	textfile	486601	0.00794803	2.02399e-24	SLC7A8	eqtl	31684	0.00328363	104.375	2	1	TRUE
rs7142162	C	T	C	T	-0.285533	0.0094	0.209133	0.2199	FALSE	FALSE	FALSE	IBS	0.2574	0.0083	IBS	TRUE	reported	textfile	486601	0.00969423	1.12211e-190	SLC7A8	eqtl	31684	0.0269692	878.122	2	1	TRUE
rs72684332	A	G	A	G	-0.129157	0.006	0.0781888	0.0968	FALSE	FALSE	FALSE	IBS	0.6511	0.0133	IBS	TRUE	reported	textfile	486601	0.0161981	1.5412e-15	SLC7A8	eqtl	31684	0.00240465	76.3679	2	1	TRUE
rs74036913	T	C	T	C	0.185844	0.0049	0.0280061	0.0326	FALSE	FALSE	FALSE	IBS	0.8183	0.0214	IBS	TRUE	reported	textfile	486601	0.0241808	1.52279e-14	SLC7A8	eqtl	31684	0.00188037	59.6861	2	1	TRUE
rs77767864	C	A	C	A	-0.142747	0.024	0.0565136	0.082	FALSE	FALSE	FALSE	IBS	0.05792	0.0127	IBS	TRUE	reported	textfile	486601	0.017278	1.4349e-16	SLC7A8	eqtl	31684	0.00217296	68.9938	2	1	TRUE
rs1013323	T	A	T	A	-0.141781	0.0065	0.215698	0.2351	FALSE	TRUE	FALSE	IBS	0.4724	0.0091	IBS	TRUE	reported	textfile	486601	0.0102143	8.30461e-44	IL17RA	eqtl	31684	0.00680136	216.956	2	1	TRUE
rs1034859	C	A	C	A	-0.0623273	0.0004	0.440488	0.4639	FALSE	FALSE	FALSE	IBS	0.9583	0.007	IBS	TRUE	reported	textfile	486601	0.00799416	6.35969e-15	IL17RA	eqtl	31684	0.00191483	60.782	2	1	TRUE
rs117861234	A	G	A	G	-0.128946	-0.002	0.0348788	0.026	FALSE	FALSE	FALSE	IBS	0.932	0.0231	IBS	TRUE	reported	textfile	486601	0.0217939	3.2866e-09	IL17RA	eqtl	31684	0.00111941	35.5049	2	1	TRUE
rs2270243	C	T	C	T	-0.046367	0.007	0.369749	0.3872	FALSE	FALSE	FALSE	IBS	0.338	0.0073	IBS	TRUE	reported	textfile	486601	0.00825241	1.9251e-08	IL17RA	eqtl	31684	0.001002	31.7773	2	1	TRUE
rs2845395	G	A	G	A	-0.0817537	0.0093	0.278302	0.2924	FALSE	FALSE	FALSE	IBS	0.2385	0.0079	IBS	TRUE	reported	textfile	486601	0.0088524	2.578e-20	IL17RA	eqtl	31684	0.00268483	85.2897	2	1	TRUE
rs3827279	C	G	C	G	0.246514	0.0022	0.22022	0.2198	FALSE	TRUE	FALSE	IBS	0.7985	0.0087	IBS	TRUE	reported	textfile	486601	0.00950303	2.32133e-148	IL17RA	eqtl	31684	0.0208709	675.328	2	1	TRUE
rs41372049	G	T	G	T	-0.0625657	0.0036	0.152015	0.1601	FALSE	FALSE	FALSE	IBS	0.7249	0.0102	IBS	TRUE	reported	textfile	486601	0.0111394	1.94751e-08	IL17RA	eqtl	31684	0.0010092	32.0058	2	1	TRUE
rs56004960	G	A	G	A	0.111218	0.0057	0.05298	0.0443	FALSE	FALSE	FALSE	IBS	0.7786	0.0203	IBS	TRUE	reported	textfile	486601	0.0196234	1.4481e-08	IL17RA	eqtl	31684	0.00124123	39.3734	2	1	TRUE
rs5994165	A	G	A	G	-0.123944	0.0026	0.386467	0.3669	FALSE	FALSE	FALSE	IBS	0.7158	0.0073	IBS	TRUE	reported	textfile	486601	0.00818187	7.73984e-52	IL17RA	eqtl	31684	0.00728503	232.498	2	1	TRUE
rs7286144	A	G	A	G	0.0536287	0.0053	0.256511	0.2646	FALSE	FALSE	FALSE	IBS	0.5616	0.0091	IBS	TRUE	reported	textfile	486601	0.00959301	2.2655e-08	IL17RA	eqtl	31684	0.001097	34.7932	2	1	TRUE
rs9306251	C	T	C	T	-0.0855817	-0.0027	0.0963396	0.0977	FALSE	FALSE	FALSE	IBS	0.8238	0.0119	IBS	TRUE	reported	textfile	486601	0.0134546	2.0071e-10	IL17RA	eqtl	31684	0.00127527	40.4547	2	1	TRUE
rs9606615	C	T	C	T	0.0550875	0.0021	0.43896	0.4626	FALSE	FALSE	FALSE	IBS	0.7902	0.0079	IBS	TRUE	reported	textfile	486601	0.00961253	9.99579e-09	IL17RA	eqtl	31684	0.0014947	47.4261	2	1	TRUE
rs971768	A	G	A	G	-0.238372	0.007	0.0769776	0.0714	FALSE	FALSE	FALSE	IBS	0.6173	0.014	IBS	TRUE	reported	textfile	486601	0.0149622	3.82443e-57	IL17RA	eqtl	31684	0.00807453	257.9	2	1	TRUE
rs1013445	T	C	T	C	0.116021	-0.0125	0.389816	0.3826	FALSE	FALSE	FALSE	IBS	0.07605	0.0071	IBS	TRUE	reported	textfile	486601	0.008162	7.41621e-46	POLG	eqtl	31684	0.00640359	204.186	2	1	TRUE
rs62022630	T	C	T	C	0.106949	-0.0127	0.0713412	0.076	FALSE	FALSE	FALSE	IBS	0.3519	0.0136	IBS	TRUE	reported	textfile	486601	0.0155888	6.85721e-12	POLG	eqtl	31684	0.00151558	48.0896	2	1	TRUE
rs8028380	C	T	C	T	-0.121486	0.0105	0.0748055	0.0723	FALSE	FALSE	FALSE	IBS	0.431	0.0133	IBS	TRUE	reported	textfile	486601	0.0151357	1.0037e-15	POLG	eqtl	31684	0.00204291	64.8559	2	1	TRUE
rs10134603	G	A	G	A	0.345272	-0.0095	0.158446	0.1725	FALSE	FALSE	FALSE	IBS	0.3648	0.0105	IBS	TRUE	reported	textfile	486601	0.0110494	1e-200	CBLN3	eqtl	31684	0.0317919	1040.3	2	1	TRUE
rs10145542	A	G	A	G	-0.655581	-0.0101	0.142428	0.1543	FALSE	FALSE	FALSE	IBS	0.3308	0.0104	IBS	TRUE	reported	textfile	486601	0.0108468	1e-200	CBLN3	eqtl	31684	0.10499	3716.49	2	1	TRUE
rs117046983	C	T	C	T	0.275818	0.0229	0.0497571	0.0731	FALSE	FALSE	FALSE	IBS	0.1511	0.0159	IBS	TRUE	reported	textfile	486601	0.020231	2.53491e-42	CBLN3	eqtl	31684	0.00719391	229.569	2	1	TRUE
rs117081375	T	G	T	G	0.303818	-0.0051	0.0183449	0.0225	FALSE	FALSE	FALSE	IBS	0.8474	0.0265	IBS	TRUE	reported	textfile	486601	0.0362369	5.1072e-17	CBLN3	eqtl	31684	0.00332454	105.679	2	1	TRUE
rs117308249	T	C	T	C	-0.694145	-0.0052	0.0235811	0.027	FALSE	FALSE	FALSE	IBS	0.8399	0.0256	IBS	TRUE	reported	textfile	486601	0.0362914	1.50486e-81	CBLN3	eqtl	31684	0.0221886	718.933	2	1	TRUE
rs137918735	T	C	T	C	0.245419	-0.0652	0.0148163	0.0137	FALSE	FALSE	FALSE	IBS	0.07013	0.036	IBS	TRUE	reported	textfile	486601	0.0442548	2.9295e-08	CBLN3	eqtl	31684	0.00175834	55.8059	2	1	TRUE
rs138784599	A	G	A	G	-0.837849	-0.0377	0.0189312	0.0142	FALSE	FALSE	FALSE	IBS	0.2414	0.0322	IBS	TRUE	reported	textfile	486601	0.0358328	6.48555e-121	CBLN3	eqtl	31684	0.0260759	848.255	2	1	TRUE
rs139576479	C	T	C	T	-0.521067	-0.0473	0.017298	0.0169	FALSE	FALSE	FALSE	IBS	0.1002	0.0288	IBS	TRUE	reported	textfile	486601	0.0473551	3.67989e-28	CBLN3	eqtl	31684	0.0092307	295.172	2	1	TRUE
rs14076	C	T	C	T	0.161008	0.0087	0.0843815	0.0704	FALSE	FALSE	FALSE	IBS	0.6018	0.0166	IBS	TRUE	reported	textfile	486601	0.0150314	8.99893e-27	CBLN3	eqtl	31684	0.00400578	127.421	2	1	TRUE
rs146651032	T	C	T	C	0.270871	0.0476	0.0266753	0.0355	FALSE	FALSE	FALSE	IBS	0.05005	0.0243	IBS	TRUE	reported	textfile	486601	0.0387746	2.83239e-12	CBLN3	eqtl	31684	0.00380997	121.169	2	1	TRUE
rs149378382	T	C	T	C	0.203225	-0.0412	0.0183964	0.0211	FALSE	FALSE	FALSE	IBS	0.1115	0.0259	IBS	TRUE	reported	textfile	486601	0.0334372	1.2184e-09	CBLN3	eqtl	31684	0.0014916	47.3276	2	1	TRUE
rs17103672	G	A	G	A	-0.418265	0.0049	0.0505686	0.0544	FALSE	FALSE	FALSE	IBS	0.7555	0.0159	IBS	TRUE	reported	textfile	486601	0.0182842	8.0928e-116	CBLN3	eqtl	31684	0.0167988	541.312	2	1	TRUE
rs2180839	G	A	G	A	0.203051	0.0115	0.0593607	0.0686	FALSE	FALSE	FALSE	IBS	0.4344	0.0148	IBS	TRUE	reported	textfile	486601	0.0169184	3.47646e-33	CBLN3	eqtl	31684	0.00460429	146.548	2	1	TRUE
rs36226649	C	T	C	T	-0.2471	-0.0283	0.0608176	0.0656	FALSE	FALSE	FALSE	IBS	0.03995	0.0138	IBS	TRUE	reported	textfile	486601	0.016863	1.28141e-48	CBLN3	eqtl	31684	0.00697517	222.54	2	1	TRUE
rs4424821	G	A	G	A	0.234288	-0.0111	0.282503	0.2831	FALSE	FALSE	FALSE	IBS	0.1414	0.0076	IBS	TRUE	reported	textfile	486601	0.00895651	7.90887e-151	CBLN3	eqtl	31684	0.0222522	721.039	2	1	TRUE
rs45578038	A	G	A	G	0.331439	-0.0443	0.0202619	0.0199	FALSE	FALSE	FALSE	IBS	0.1004	0.027	IBS	TRUE	reported	textfile	486601	0.0360879	4.146e-20	CBLN3	eqtl	31684	0.00436141	138.784	2	1	TRUE
rs45586040	T	G	T	G	0.24957	-0.0099	0.0176373	0.0207	FALSE	FALSE	FALSE	IBS	0.723	0.0278	IBS	TRUE	reported	textfile	486601	0.0341018	2.50939e-13	CBLN3	eqtl	31684	0.00215833	68.5283	2	1	TRUE
rs4981517	T	C	T	C	-0.0858405	0.0152	0.223145	0.0738	FALSE	FALSE	FALSE	IBS	0.322	0.0153	IBS	TRUE	reported	textfile	486601	0.0113971	5.00459e-14	CBLN3	eqtl	31684	0.00255471	81.1456	2	1	TRUE
rs72694395	A	G	A	G	-0.549927	-0.0023	0.119023	0.1291	FALSE	FALSE	FALSE	IBS	0.8379	0.0111	IBS	TRUE	reported	textfile	486601	0.0122056	1e-200	CBLN3	eqtl	31684	0.0634214	2145.38	2	1	TRUE
rs76573423	T	C	T	C	-0.31046	-0.0065	0.0626404	0.0653	FALSE	FALSE	FALSE	IBS	0.6625	0.0148	IBS	TRUE	reported	textfile	486601	0.0164453	1.71707e-79	CBLN3	eqtl	31684	0.0113188	362.709	2	1	TRUE
rs78499775	A	G	A	G	0.289035	-0.0032	0.0234115	0.0415	FALSE	FALSE	FALSE	IBS	0.8648	0.0187	IBS	TRUE	reported	textfile	486601	0.0291972	4.18779e-23	CBLN3	eqtl	31684	0.00382007	121.492	2	1	TRUE
rs10135026	T	G	T	G	0.361853	0.0521	0.0155454	0.013	FALSE	FALSE	FALSE	IBS	0.1093	0.0325	IBS	TRUE	reported	textfile	486601	0.0587099	7.11988e-10	DHRS4	eqtl	31684	0.00400767	127.482	2	1	TRUE
rs113794500	A	G	A	G	-0.228769	0.0165	0.0290976	0.0226	FALSE	FALSE	FALSE	IBS	0.5431	0.0271	IBS	TRUE	reported	textfile	486601	0.0391782	5.2452e-09	DHRS4	eqtl	31684	0.00295704	93.9628	2	1	TRUE
rs12185063	T	C	T	C	-0.11281	0.0128	0.169945	0.1679	FALSE	FALSE	FALSE	IBS	0.1627	0.0091	IBS	TRUE	reported	textfile	486601	0.0175297	1.2315e-10	DHRS4	eqtl	31684	0.00359038	114.16	2	1	TRUE
rs12887581	T	C	T	C	0.124746	-0.008	0.442504	0.4431	FALSE	FALSE	FALSE	IBS	0.3218	0.0081	IBS	TRUE	reported	textfile	486601	0.0132269	4.0542e-21	DHRS4	eqtl	31684	0.0076779	245.133	2	1	TRUE
rs1885806	A	G	A	G	-0.38671	-0.0167	0.0377622	0.0368	FALSE	FALSE	FALSE	IBS	0.3686	0.0186	IBS	TRUE	reported	textfile	486601	0.0344201	2.74491e-29	DHRS4	eqtl	31684	0.0108678	348.096	2	1	TRUE
rs57620597	T	G	T	G	-0.266398	-0.0366	0.0376272	0.0388	FALSE	FALSE	FALSE	IBS	0.05749	0.0193	IBS	TRUE	reported	textfile	486601	0.0345747	1.3084e-14	DHRS4	eqtl	31684	0.00513969	163.677	2	1	TRUE
rs8017358	G	A	G	A	-0.14865	0.0118	0.520411	0.5041	FALSE	FALSE	FALSE	IBS	0.08757	0.0069	IBS	TRUE	reported	textfile	486601	0.0131279	1.0073e-29	DHRS4	eqtl	31684	0.01103	353.35	2	1	TRUE
rs10135780	A	C	A	C	0.0966978	-0.0038	0.226474	0.2403	FALSE	FALSE	FALSE	IBS	0.663	0.0087	IBS	TRUE	reported	textfile	486601	0.00999729	3.94998e-22	SLC22A17	eqtl	31684	0.00327609	104.134	2	1	TRUE
rs12433146	G	C	G	C	0.0442563	0.0085	0.495715	0.4896	FALSE	TRUE	TRUE	IBS	0.2411	0.0072	IBS	TRUE	reported	textfile	486601	0.00807745	4.2774e-08	SLC22A17	eqtl	31684	0.000979238	31.0546	2	1	FALSE
rs2231809	T	C	T	C	0.0904552	-0.0072	0.289342	0.3065	FALSE	FALSE	FALSE	IBS	0.3445	0.0076	IBS	TRUE	reported	textfile	486601	0.00879932	8.69073e-25	SLC22A17	eqtl	31684	0.00336488	106.966	2	1	TRUE
rs2231811	A	G	A	G	0.446974	-0.034	0.0459908	0.0388	FALSE	FALSE	FALSE	IBS	0.05758	0.0179	IBS	TRUE	reported	textfile	486601	0.0188973	1.10463e-123	SLC22A17	eqtl	31684	0.0175315	565.343	2	1	TRUE
rs3811179	T	G	T	G	-0.0573123	-0.0012	0.30957	0.3149	FALSE	FALSE	FALSE	IBS	0.8673	0.0073	IBS	TRUE	reported	textfile	486601	0.00858714	2.4858e-11	SLC22A17	eqtl	31684	0.00140412	44.5479	2	1	TRUE
rs72686239	G	A	G	A	0.121584	-0.0035	0.0902641	0.098	FALSE	FALSE	FALSE	IBS	0.7858	0.013	IBS	TRUE	reported	textfile	486601	0.0147343	1.5603e-16	SLC22A17	eqtl	31684	0.0024278	77.1048	2	1	TRUE
rs10136228	G	A	G	A	-0.0492081	-0.0039	0.45828	0.4618	FALSE	FALSE	FALSE	IBS	0.5682	0.0068	IBS	TRUE	reported	textfile	486601	0.00796841	6.5996e-10	SLC8A3	eqtl	31684	0.00120229	38.1368	2	1	TRUE
rs141546024	A	C	A	C	0.12766	-0.007	0.060844	0.059	FALSE	FALSE	FALSE	IBS	0.6364	0.0147	IBS	TRUE	reported	textfile	486601	0.0166333	1.6542e-14	SLC8A3	eqtl	31684	0.0018625	59.1177	2	1	TRUE
rs61977426	A	G	A	G	-0.0960482	0.0079	0.102471	0.1176	FALSE	FALSE	FALSE	IBS	0.4571	0.0106	IBS	TRUE	reported	textfile	486601	0.013413	8.0208e-13	SLC8A3	eqtl	31684	0.00169691	53.8528	2	1	TRUE
rs61978213	A	G	A	G	-0.540749	-0.0105	0.0309324	0.0407	FALSE	FALSE	FALSE	IBS	0.5794	0.0189	IBS	TRUE	reported	textfile	486601	0.0238592	1.01069e-113	SLC8A3	eqtl	31684	0.0175303	565.305	2	1	TRUE
rs6573933	A	G	A	G	-0.0724031	-0.0128	0.189868	0.1826	FALSE	FALSE	FALSE	IBS	0.1628	0.0091	IBS	TRUE	reported	textfile	486601	0.0105042	5.4705e-12	SLC8A3	eqtl	31684	0.00161269	51.1759	2	1	TRUE
rs7142591	C	T	C	T	-0.204806	0.0101	0.0292663	0.0243	FALSE	FALSE	FALSE	IBS	0.6517	0.0223	IBS	TRUE	reported	textfile	486601	0.0237363	6.2216e-18	SLC8A3	eqtl	31684	0.00238333	75.6889	2	1	TRUE
rs7146198	A	C	A	C	0.0631774	0.0049	0.138009	0.1439	FALSE	FALSE	FALSE	IBS	0.6113	0.0097	IBS	TRUE	reported	textfile	486601	0.0115338	4.3113e-08	SLC8A3	eqtl	31684	0.00094965	30.1154	2	1	TRUE
rs72731861	A	C	A	C	-0.0888891	0.0194	0.11108	0.0978	FALSE	FALSE	FALSE	IBS	0.1006	0.0118	IBS	TRUE	reported	textfile	486601	0.0129459	6.5935e-12	SLC8A3	eqtl	31684	0.00156036	49.5127	2	1	TRUE
rs8016522	A	G	A	G	-0.0439898	0.0106	0.430605	0.4621	FALSE	FALSE	FALSE	IBS	0.121	0.0068	IBS	TRUE	reported	textfile	486601	0.00802061	4.1441e-08	SLC8A3	eqtl	31684	0.000948914	30.092	2	1	TRUE
rs1013910	G	A	G	A	0.0789634	0.0035	0.116765	0.1191	FALSE	FALSE	FALSE	IBS	0.7454	0.0109	IBS	TRUE	reported	textfile	486601	0.0124121	1.994e-10	PTGFRN	eqtl	31684	0.00128609	40.7983	2	1	TRUE
rs12130298	C	A	C	A	-0.316161	0.0223	0.0868471	0.0767	FALSE	FALSE	FALSE	IBS	0.1013	0.0136	IBS	TRUE	reported	textfile	486601	0.0156641	1.35889e-90	PTGFRN	eqtl	31684	0.0158542	510.386	2	1	TRUE
rs1926843	A	G	A	G	0.14063	0.003	0.298756	0.3037	FALSE	FALSE	FALSE	IBS	0.686	0.0075	IBS	TRUE	reported	textfile	486601	0.0086782	4.64896e-59	PTGFRN	eqtl	31684	0.00828651	264.727	2	1	TRUE
rs2148634	G	A	G	A	-0.0715121	0.0036	0.43692	0.4295	FALSE	FALSE	FALSE	IBS	0.6213	0.0074	IBS	TRUE	reported	textfile	486601	0.0080311	5.3676e-19	PTGFRN	eqtl	31684	0.00251629	79.9223	2	1	TRUE
rs10139547	A	G	A	G	-0.171504	0.0023	0.248834	0.2642	FALSE	FALSE	FALSE	IBS	0.7849	0.0083	IBS	TRUE	reported	textfile	486601	0.00939833	2.13059e-74	GALC	eqtl	31684	0.0109957	352.24	2	1	TRUE
rs10143801	G	A	G	A	0.0617481	-0.0046	0.282937	0.2718	FALSE	FALSE	FALSE	IBS	0.5513	0.0077	IBS	TRUE	reported	textfile	486601	0.00903384	8.18909e-12	GALC	eqtl	31684	0.00154712	49.0918	2	1	TRUE
rs112092988	A	G	A	G	-0.173137	0.0108	0.0447266	0.0401	FALSE	FALSE	FALSE	IBS	0.5734	0.0192	IBS	TRUE	reported	textfile	486601	0.0203069	1.51499e-17	GALC	eqtl	31684	0.00256155	81.3635	2	1	TRUE
rs11851460	A	G	A	G	-0.233629	0.011	0.0155709	0.0114	FALSE	FALSE	FALSE	IBS	0.7572	0.0356	IBS	TRUE	reported	textfile	486601	0.0351015	2.8176e-11	GALC	eqtl	31684	0.00167333	53.1033	2	1	TRUE
rs140349512	C	T	C	T	-0.366959	0.0293	0.0155585	0.0155	FALSE	FALSE	FALSE	IBS	0.3284	0.03	IBS	TRUE	reported	textfile	486601	0.0337347	1.47069e-27	GALC	eqtl	31684	0.00412499	131.229	2	1	TRUE
rs181231952	A	G	A	G	-0.265729	-0.0432	0.0198986	0.0161	FALSE	FALSE	FALSE	IBS	0.1426	0.0295	IBS	TRUE	reported	textfile	486601	0.0310119	1.0475e-17	GALC	eqtl	31684	0.00275424	87.5008	2	1	TRUE
rs1885842	G	A	G	A	-0.126951	-0.0011	0.292565	0.3016	FALSE	FALSE	FALSE	IBS	0.8782	0.0075	IBS	TRUE	reported	textfile	486601	0.00890423	4.032e-46	GALC	eqtl	31684	0.00667131	212.78	2	1	TRUE
rs2896064	G	A	G	A	0.121934	0.0043	0.397241	0.4042	FALSE	FALSE	FALSE	IBS	0.5615	0.0074	IBS	TRUE	reported	textfile	486601	0.00836757	4.22077e-48	GALC	eqtl	31684	0.00711996	227.192	2	1	TRUE
rs35163965	T	C	T	C	0.270861	0.0191	0.0297248	0.0269	FALSE	FALSE	FALSE	IBS	0.4191	0.0236	IBS	TRUE	reported	textfile	486601	0.0261333	3.5926e-25	GALC	eqtl	31684	0.00423191	134.645	2	1	TRUE
rs4464016	C	T	C	T	-0.100611	-0.0032	0.109482	0.1082	FALSE	FALSE	FALSE	IBS	0.7681	0.011	IBS	TRUE	reported	textfile	486601	0.0127333	2.7579e-15	GALC	eqtl	31684	0.00197381	62.6581	2	1	TRUE
rs45572135	G	T	G	T	0.117297	-0.0151	0.0690128	0.0824	FALSE	FALSE	FALSE	IBS	0.2574	0.0133	IBS	TRUE	reported	textfile	486601	0.0163271	6.76019e-13	GALC	eqtl	31684	0.00176798	56.1123	2	1	TRUE
rs72693876	A	C	A	C	0.166103	0.005	0.0299776	0.0399	FALSE	FALSE	FALSE	IBS	0.8006	0.0199	IBS	TRUE	reported	textfile	486601	0.0242706	7.71199e-12	GALC	eqtl	31684	0.00160459	50.9183	2	1	TRUE
rs72693888	A	G	A	G	0.246686	-0.0249	0.0143523	0.0126	FALSE	FALSE	FALSE	IBS	0.4426	0.0324	IBS	TRUE	reported	textfile	486601	0.0390956	2.794e-10	GALC	eqtl	31684	0.00172172	54.6416	2	1	TRUE
rs75247856	T	G	T	G	0.16417	0.0242	0.0289719	0.0275	FALSE	FALSE	FALSE	IBS	0.2773	0.0223	IBS	TRUE	reported	textfile	486601	0.0247035	3.01979e-11	GALC	eqtl	31684	0.00151644	48.1169	2	1	TRUE
rs75417884	A	G	A	G	-0.2751	-0.0459	0.0252836	0.0308	FALSE	FALSE	FALSE	IBS	0.02966	0.0211	IBS	TRUE	reported	textfile	486601	0.026256	1.0949e-25	GALC	eqtl	31684	0.00373017	118.622	2	1	TRUE
rs75625200	A	C	A	C	-0.351591	-0.0052	0.153737	0.1586	FALSE	FALSE	FALSE	IBS	0.5761	0.0094	IBS	TRUE	reported	textfile	486601	0.0108553	1e-200	GALC	eqtl	31684	0.0321654	1052.93	2	1	TRUE
rs77935755	A	G	A	G	-0.325676	-0.0443	0.0127997	0.0114	FALSE	FALSE	FALSE	IBS	0.2406	0.0378	IBS	TRUE	reported	textfile	486601	0.0528267	7.0483e-10	GALC	eqtl	31684	0.00268044	85.15	2	1	TRUE
rs80251490	T	C	T	C	0.182816	0.0074	0.0345879	0.041	FALSE	FALSE	FALSE	IBS	0.6944	0.0189	IBS	TRUE	reported	textfile	486601	0.0240149	2.68641e-14	GALC	eqtl	31684	0.00223201	70.8726	2	1	TRUE
rs10139934	C	T	C	T	0.0949031	-0.0085	0.224124	0.2069	FALSE	FALSE	FALSE	IBS	0.3102	0.0084	IBS	TRUE	reported	textfile	486601	0.00951162	1.9103e-23	MAP4K5	eqtl	31684	0.00313236	99.5512	2	1	TRUE
rs10146136	A	G	A	G	-0.111751	-0.0088	0.139635	0.1423	FALSE	FALSE	FALSE	IBS	0.3717	0.0098	IBS	TRUE	reported	textfile	486601	0.0117061	1.3428e-21	MAP4K5	eqtl	31684	0.00300061	95.3515	2	1	TRUE
rs1014070	T	C	T	C	0.135586	0.0107	0.0919426	0.0988	FALSE	FALSE	FALSE	IBS	0.3625	0.0117	IBS	TRUE	reported	textfile	486601	0.0137275	5.2378e-23	EPHA1	eqtl	31684	0.00306966	97.5523	2	1	TRUE
rs10228212	T	C	T	C	-0.207439	-0.0072	0.257041	0.2665	FALSE	FALSE	FALSE	IBS	0.3559	0.0078	IBS	TRUE	reported	textfile	486601	0.00903258	1.02921e-116	EPHA1	eqtl	31684	0.0164353	529.405	2	1	TRUE
rs10952549	G	A	G	A	0.0540327	0.0139	0.211255	0.1988	FALSE	FALSE	FALSE	IBS	0.1347	0.0093	IBS	TRUE	reported	textfile	486601	0.00974476	2.9429e-08	EPHA1	eqtl	31684	0.000972942	30.8548	2	1	TRUE
rs116981291	C	T	C	T	-0.237692	-0.0103	0.0349138	0.0376	FALSE	FALSE	FALSE	IBS	0.5717	0.0183	IBS	TRUE	reported	textfile	486601	0.0222588	1.2819e-26	EPHA1	eqtl	31684	0.00380735	121.085	2	1	TRUE
rs11767492	G	A	G	A	0.0728947	0.0106	0.289897	0.2669	FALSE	FALSE	FALSE	IBS	0.1786	0.0079	IBS	TRUE	reported	textfile	486601	0.00879181	1.1211e-16	EPHA1	eqtl	31684	0.0021877	69.4625	2	1	TRUE
rs117978799	T	C	T	C	-0.378993	0.0338	0.013628	0.0149	FALSE	FALSE	FALSE	IBS	0.2982	0.0325	IBS	TRUE	reported	textfile	486601	0.0689655	3.8983e-08	EPHA1	eqtl	31684	0.00386158	122.817	2	1	TRUE
rs12703524	A	C	A	C	-0.208589	-0.0043	0.427006	0.4475	FALSE	FALSE	FALSE	IBS	0.5367	0.007	IBS	TRUE	reported	textfile	486601	0.00805606	8.15267e-148	EPHA1	eqtl	31684	0.021291	689.217	2	1	TRUE
rs17854363	T	C	T	C	-0.148273	0.0046	0.179485	0.1844	FALSE	FALSE	FALSE	IBS	0.6168	0.0092	IBS	TRUE	reported	textfile	486601	0.0103811	2.7931e-46	EPHA1	eqtl	31684	0.00647543	206.492	2	1	TRUE
rs2949744	G	C	G	C	0.103704	0.0318	0.24732	0.2337	FALSE	TRUE	FALSE	IBS	7.408e-05	0.008	IBS	TRUE	reported	textfile	486601	0.00920552	1.94469e-29	EPHA1	eqtl	31684	0.00400397	127.364	2	1	TRUE
rs4726617	G	A	G	A	0.0864466	0.0073	0.258629	0.212	FALSE	FALSE	FALSE	IBS	0.3936	0.0085	IBS	TRUE	reported	textfile	486601	0.00912365	2.66759e-21	EPHA1	eqtl	31684	0.00286575	91.0537	2	1	TRUE
rs56210147	T	C	T	C	0.0780686	-0.02	0.199254	0.2032	FALSE	FALSE	FALSE	IBS	0.01878	0.0085	IBS	TRUE	reported	textfile	486601	0.00996765	4.7941e-15	EPHA1	eqtl	31684	0.00194484	61.7366	2	1	TRUE
rs73154208	G	C	G	C	0.147046	0.0098	0.112243	0.1313	FALSE	TRUE	FALSE	IBS	0.3397	0.0103	IBS	TRUE	reported	textfile	486601	0.0137352	9.56008e-27	EPHA1	eqtl	31684	0.00430913	137.113	2	1	TRUE
rs7794735	A	G	A	G	-0.764418	-0.0075	0.0744803	0.0979	FALSE	FALSE	FALSE	IBS	0.5521	0.0126	IBS	TRUE	reported	textfile	486601	0.0160447	1e-200	EPHA1	eqtl	31684	0.0805599	2775.93	2	1	TRUE
rs10141249	A	G	A	G	-0.0496428	-0.003	0.417528	0.3925	FALSE	FALSE	FALSE	IBS	0.6651	0.007	IBS	TRUE	reported	textfile	486601	0.00805026	6.97741e-10	RNASE6	eqtl	31684	0.00119868	38.0222	2	1	TRUE
rs10144866	A	T	A	T	0.233618	0.0116	0.085236	0.0979	FALSE	TRUE	FALSE	IBS	0.3202	0.0117	IBS	TRUE	reported	textfile	486601	0.0146124	1.55919e-57	RNASE6	eqtl	31684	0.00851089	271.956	2	1	TRUE
rs112190985	A	G	A	G	0.239834	-0.0034	0.0394465	0.0444	FALSE	FALSE	FALSE	IBS	0.8488	0.0179	IBS	TRUE	reported	textfile	486601	0.0205088	1.36469e-31	RNASE6	eqtl	31684	0.00435895	138.705	2	1	TRUE
rs112837321	A	G	A	G	-0.228848	-0.0031	0.260285	0.2353	FALSE	FALSE	FALSE	IBS	0.7051	0.0082	IBS	TRUE	reported	textfile	486601	0.00897781	2.51886e-143	RNASE6	eqtl	31684	0.0201668	652.076	2	1	TRUE
rs11623132	A	G	A	G	0.215937	-0.0027	0.258315	0.2915	FALSE	FALSE	FALSE	IBS	0.7676	0.0093	IBS	TRUE	reported	textfile	486601	0.0114805	6.37299e-79	RNASE6	eqtl	31684	0.0178671	576.362	2	1	TRUE
rs11628774	C	G	C	G	-0.225556	0.0184	0.0640413	0.0715	FALSE	TRUE	FALSE	IBS	0.1893	0.0141	IBS	TRUE	reported	textfile	486601	0.0162934	1.39451e-43	RNASE6	eqtl	31684	0.00609896	194.413	2	1	TRUE
rs116778926	T	C	T	C	-0.466409	-0.0047	0.0227753	0.0323	FALSE	FALSE	FALSE	IBS	0.8397	0.0231	IBS	TRUE	reported	textfile	486601	0.0301586	5.95883e-54	RNASE6	eqtl	31684	0.00968328	309.785	2	1	TRUE
rs117031746	A	G	A	G	0.603532	-0.0244	0.0156179	0.0207	FALSE	FALSE	FALSE	IBS	0.3651	0.027	IBS	TRUE	reported	textfile	486601	0.0344879	1.43769e-68	RNASE6	eqtl	31684	0.0112	358.857	2	1	TRUE
rs117359364	A	G	A	G	0.65108	0.0341	0.0298865	0.0365	FALSE	FALSE	FALSE	IBS	0.09551	0.0204	IBS	TRUE	reported	textfile	486601	0.0259917	1.76348e-138	RNASE6	eqtl	31684	0.0245808	798.395	2	1	TRUE
rs11845630	C	T	C	T	0.217897	-0.0175	0.153738	0.1626	FALSE	FALSE	FALSE	IBS	0.09896	0.0106	IBS	TRUE	reported	textfile	486601	0.0123014	3.31673e-70	RNASE6	eqtl	31684	0.0123543	396.305	2	1	TRUE
rs11846907	T	C	T	C	-0.294226	0.0016	0.0271314	0.0252	FALSE	FALSE	FALSE	IBS	0.9508	0.0262	IBS	TRUE	reported	textfile	486601	0.0260792	1.6104e-29	RNASE6	eqtl	31684	0.00457002	145.452	2	1	TRUE
rs12434530	A	G	A	G	-0.118458	-0.0271	0.0440259	0.0494	FALSE	FALSE	FALSE	IBS	0.09572	0.0163	IBS	TRUE	reported	textfile	486601	0.0194532	1.1333e-09	RNASE6	eqtl	31684	0.00118117	37.4661	2	1	TRUE
rs12434700	A	G	A	G	-0.159165	-0.0045	0.0298557	0.0309	FALSE	FALSE	FALSE	IBS	0.8347	0.0215	IBS	TRUE	reported	textfile	486601	0.0248999	1.6352e-10	RNASE6	eqtl	31684	0.00146754	46.5628	2	1	TRUE
rs12436961	C	A	C	A	0.0547876	-0.0025	0.204571	0.2083	FALSE	FALSE	FALSE	IBS	0.7683	0.0085	IBS	TRUE	reported	textfile	486601	0.00984432	2.6155e-08	RNASE6	eqtl	31684	0.000976877	30.9797	2	1	TRUE
rs139916896	A	G	A	G	-0.282348	-0.0438	0.0233635	0.0143	FALSE	FALSE	FALSE	IBS	0.2119	0.0351	IBS	TRUE	reported	textfile	486601	0.0303829	1.5e-20	RNASE6	eqtl	31684	0.00363806	115.682	2	1	TRUE
rs142286128	G	A	G	A	-0.428018	0.0307	0.0242902	0.0204	FALSE	FALSE	FALSE	IBS	0.2808	0.0285	IBS	TRUE	reported	textfile	486601	0.0289585	1.95999e-49	RNASE6	eqtl	31684	0.00868372	277.528	2	1	TRUE
rs144489043	G	A	G	A	0.273776	-0.0282	0.0150413	0.0179	FALSE	FALSE	FALSE	IBS	0.3091	0.0278	IBS	TRUE	reported	textfile	486601	0.0373124	2.1778e-13	RNASE6	eqtl	31684	0.00222088	70.5184	2	1	TRUE
rs146002128	A	G	A	G	0.142887	0.0074	0.0896364	0.0978	FALSE	FALSE	FALSE	IBS	0.5558	0.0125	IBS	TRUE	reported	textfile	486601	0.0142497	1.1552e-23	RNASE6	eqtl	31684	0.00333207	105.92	2	1	TRUE
rs17114743	G	A	G	A	0.169351	0.0167	0.0243358	0.024	FALSE	FALSE	FALSE	IBS	0.4955	0.0244	IBS	TRUE	reported	textfile	486601	0.0272251	4.9589e-10	RNASE6	eqtl	31684	0.00136192	43.2072	2	1	TRUE
rs17242790	A	G	A	G	-0.165311	0.0049	0.0351342	0.0222	FALSE	FALSE	FALSE	IBS	0.849	0.0256	IBS	TRUE	reported	textfile	486601	0.0232748	1.2243e-12	RNASE6	eqtl	31684	0.00185281	58.8096	2	1	TRUE
rs17308527	A	T	A	T	-0.217929	-0.0085	0.142342	0.1507	FALSE	TRUE	FALSE	IBS	0.4365	0.0109	IBS	TRUE	reported	textfile	486601	0.0125793	3.07885e-67	RNASE6	eqtl	31684	0.011596	371.694	2	1	TRUE
rs2006079	A	G	A	G	-0.161606	-0.0015	0.0222509	0.0328	FALSE	FALSE	FALSE	IBS	0.9416	0.0208	IBS	TRUE	reported	textfile	486601	0.0277369	5.6636e-09	RNASE6	eqtl	31684	0.00113637	36.0435	2	1	TRUE
rs28578407	G	A	G	A	-0.0943674	0.0225	0.0865266	0.0774	FALSE	FALSE	FALSE	IBS	0.103	0.0138	IBS	TRUE	reported	textfile	486601	0.0148648	2.1757e-10	RNASE6	eqtl	31684	0.00140773	44.6626	2	1	TRUE
rs60729716	T	C	T	C	0.362736	0.0136	0.07041	0.0732	FALSE	FALSE	FALSE	IBS	0.3529	0.0146	IBS	TRUE	reported	textfile	486601	0.0163526	5.10224e-109	RNASE6	eqtl	31684	0.0172241	555.258	2	1	TRUE
rs61976901	T	C	T	C	0.5122	-0.0528	0.0148461	0.0184	FALSE	FALSE	FALSE	IBS	0.06858	0.029	IBS	TRUE	reported	textfile	486601	0.0444997	1.1721e-30	RNASE6	eqtl	31684	0.00767407	245.01	2	1	TRUE
rs7159962	G	C	G	C	0.470462	0.0122	0.437143	0.437	FALSE	TRUE	TRUE	IBS	0.1241	0.008	IBS	TRUE	reported	textfile	486601	0.0185718	1.41896e-141	RNASE6	eqtl	31684	0.108918	3872.54	2	1	FALSE
rs72661305	T	C	T	C	0.578601	-0.0455	0.0130991	0.0115	FALSE	FALSE	FALSE	IBS	0.226	0.0376	IBS	TRUE	reported	textfile	486601	0.0882444	5.4975e-11	RNASE6	eqtl	31684	0.00865572	276.625	2	1	TRUE
rs72661307	T	C	T	C	-0.330988	-0.0116	0.0308168	0.0448	FALSE	FALSE	FALSE	IBS	0.5199	0.0181	IBS	TRUE	reported	textfile	486601	0.0242103	1.50469e-42	RNASE6	eqtl	31684	0.00654407	208.695	2	1	TRUE
rs76787317	T	C	T	C	-0.340983	0.0325	0.0217781	0.0202	FALSE	FALSE	FALSE	IBS	0.2338	0.0273	IBS	TRUE	reported	textfile	486601	0.0315474	3.13418e-27	RNASE6	eqtl	31684	0.00495396	157.733	2	1	TRUE
rs8010445	C	A	C	A	-0.256125	0.002	0.507574	0.5388	FALSE	FALSE	FALSE	IBS	0.7785	0.0073	IBS	TRUE	reported	textfile	486601	0.00806267	1e-200	RNASE6	eqtl	31684	0.0327925	1074.16	2	1	TRUE
rs10142026	C	T	C	T	-0.0595433	0.0003	0.304972	0.317	FALSE	FALSE	FALSE	IBS	0.9697	0.0074	IBS	TRUE	reported	textfile	486601	0.00958953	5.32551e-10	RNASE3	eqtl	31684	0.001503	47.6896	2	1	TRUE
rs112748504	G	T	G	T	0.188279	0.0043	0.0422307	0.0391	FALSE	FALSE	FALSE	IBS	0.828	0.0199	IBS	TRUE	reported	textfile	486601	0.0236591	1.74841e-15	RNASE3	eqtl	31684	0.00286763	91.1135	2	1	TRUE
rs147050298	A	G	A	G	0.538398	0.0218	0.0535556	0.0662	FALSE	FALSE	FALSE	IBS	0.1968	0.0169	IBS	TRUE	reported	textfile	486601	0.0218449	4.02217e-134	RNASE3	eqtl	31684	0.0293858	959.186	2	1	TRUE
rs2093361	A	G	A	G	0.148963	-0.0003	0.14679	0.2004	FALSE	FALSE	FALSE	IBS	0.9773	0.0111	IBS	TRUE	reported	textfile	486601	0.0141476	6.33712e-26	RNASE3	eqtl	31684	0.00555826	177.081	2	1	TRUE
rs28868032	G	A	G	A	0.156393	0.0028	0.0626173	0.0847	FALSE	FALSE	FALSE	IBS	0.8517	0.0149	IBS	TRUE	reported	textfile	486601	0.0214677	3.2167e-13	RNASE3	eqtl	31684	0.00287128	91.2299	2	1	TRUE
rs4982369	T	C	T	C	-0.073235	-0.0105	0.50652	0.5068	FALSE	FALSE	FALSE	IBS	0.1737	0.0077	IBS	TRUE	reported	textfile	486601	0.00911382	9.31222e-16	RNASE3	eqtl	31684	0.00268123	85.175	2	1	TRUE
rs56361542	T	G	T	G	-0.188048	0.0326	0.0425962	0.0616	FALSE	FALSE	FALSE	IBS	0.03963	0.0159	IBS	TRUE	reported	textfile	486601	0.0334999	1.9839e-08	RNASE3	eqtl	31684	0.00288425	91.6432	2	1	TRUE
rs10143266	C	T	C	T	0.069862	0.0006	0.185341	0.196	FALSE	FALSE	FALSE	IBS	0.9486	0.0086	IBS	TRUE	reported	textfile	486601	0.0102702	1.0289e-11	MGAT2	eqtl	31684	0.00147387	46.7641	2	1	TRUE
rs11846300	C	A	C	A	-0.0567365	-0.001	0.272538	0.3049	FALSE	FALSE	FALSE	IBS	0.8894	0.0074	IBS	TRUE	reported	textfile	486601	0.00904024	3.4739e-10	MGAT2	eqtl	31684	0.00127642	40.4911	2	1	TRUE
rs12879350	T	C	T	C	-0.165214	0.0032	0.250146	0.2312	FALSE	FALSE	FALSE	IBS	0.738	0.0094	IBS	TRUE	reported	textfile	486601	0.00985116	3.97759e-63	MGAT2	eqtl	31684	0.0102399	327.776	2	1	TRUE
rs143461991	T	C	T	C	-0.181088	0.0282	0.0241297	0.0202	FALSE	FALSE	FALSE	IBS	0.2982	0.0272	IBS	TRUE	reported	textfile	486601	0.0291561	5.2648e-10	MGAT2	eqtl	31684	0.00154438	49.0046	2	1	TRUE
rs10143337	A	G	A	G	-0.152055	-0.0062	0.192599	0.2183	FALSE	FALSE	FALSE	IBS	0.4683	0.0085	IBS	TRUE	reported	textfile	486601	0.0101246	5.5634e-51	SERPINA1	eqtl	31684	0.00719076	229.468	2	1	TRUE
rs11160167	A	C	A	C	0.104912	0.008	0.492242	0.4955	FALSE	FALSE	FALSE	IBS	0.2747	0.0074	IBS	TRUE	reported	textfile	486601	0.00817951	1.16961e-37	SERPINA1	eqtl	31684	0.00550194	175.277	2	1	TRUE
rs112209366	G	A	G	A	-0.221485	0.0154	0.0655805	0.0589	FALSE	FALSE	FALSE	IBS	0.322	0.0156	IBS	TRUE	reported	textfile	486601	0.0169913	7.71644e-39	SERPINA1	eqtl	31684	0.00601223	191.631	2	1	TRUE
rs1122629	G	A	G	A	-0.431075	-0.0044	0.482814	0.4973	FALSE	FALSE	FALSE	IBS	0.5457	0.0072	IBS	TRUE	reported	textfile	486601	0.00763869	1e-200	SERPINA1	eqtl	31684	0.0928031	3240.96	2	1	TRUE
rs11620696	G	A	G	A	-0.174086	-0.0064	0.0217208	0.0229	FALSE	FALSE	FALSE	IBS	0.7953	0.0247	IBS	TRUE	reported	textfile	486601	0.0286561	1.2399e-09	SERPINA1	eqtl	31684	0.00128794	40.8572	2	1	TRUE
rs11622665	G	A	G	A	-0.237396	-0.0041	0.171782	0.183	FALSE	FALSE	FALSE	IBS	0.642	0.0089	IBS	TRUE	reported	textfile	486601	0.010745	3.64187e-108	SERPINA1	eqtl	31684	0.0160361	516.336	2	1	TRUE
rs11626701	A	G	A	G	0.0547835	-0.0086	0.428971	0.418	FALSE	FALSE	FALSE	IBS	0.2148	0.0069	IBS	TRUE	reported	textfile	486601	0.00828671	3.8173e-11	SERPINA1	eqtl	31684	0.00147033	46.6517	2	1	TRUE
rs117186178	T	C	T	C	0.394741	0.0069	0.0212724	0.0227	FALSE	FALSE	FALSE	IBS	0.786	0.0256	IBS	TRUE	reported	textfile	486601	0.0344205	1.90581e-30	SERPINA1	eqtl	31684	0.00648833	206.906	2	1	TRUE
rs118152298	T	C	T	C	0.176943	0.0046	0.0514174	0.051	FALSE	FALSE	FALSE	IBS	0.7826	0.0168	IBS	TRUE	reported	textfile	486601	0.0187993	4.85858e-21	SERPINA1	eqtl	31684	0.00305409	97.0561	2	1	TRUE
rs12147151	A	G	A	G	-0.090576	-0.0046	0.0937652	0.0906	FALSE	FALSE	FALSE	IBS	0.7051	0.012	IBS	TRUE	reported	textfile	486601	0.0140873	1.2794e-10	SERPINA1	eqtl	31684	0.00139424	44.2341	2	1	TRUE
rs12147157	G	A	G	A	0.070837	0.0064	0.272769	0.2777	FALSE	FALSE	FALSE	IBS	0.4017	0.0076	IBS	TRUE	reported	textfile	486601	0.00916485	1.0822e-14	SERPINA1	eqtl	31684	0.00199075	63.1969	2	1	TRUE
rs139421381	T	G	T	G	-0.49527	0.0218	0.0167368	0.0243	FALSE	FALSE	FALSE	IBS	0.3805	0.0249	IBS	TRUE	reported	textfile	486601	0.0337295	8.21122e-49	SERPINA1	eqtl	31684	0.0080734	257.863	2	1	TRUE
rs143038446	T	C	T	C	0.348285	0.0026	0.017325	0.0149	FALSE	FALSE	FALSE	IBS	0.9345	0.0316	IBS	TRUE	reported	textfile	486601	0.0344318	4.73052e-24	SERPINA1	eqtl	31684	0.00413031	131.399	2	1	TRUE
rs147031471	T	G	T	G	-0.424495	-0.0396	0.0201124	0.017	FALSE	FALSE	FALSE	IBS	0.1662	0.0286	IBS	TRUE	reported	textfile	486601	0.034019	9.81816e-36	SERPINA1	eqtl	31684	0.00710257	226.633	2	1	TRUE
rs148443991	A	C	A	C	0.496723	-0.0495	0.0160323	0.0172	FALSE	FALSE	FALSE	IBS	0.09481	0.0297	IBS	TRUE	reported	textfile	486601	0.0487261	2.1047e-24	SERPINA1	eqtl	31684	0.00778458	248.566	2	1	TRUE
rs148674928	T	C	T	C	-0.281499	0.011	0.0270922	0.0245	FALSE	FALSE	FALSE	IBS	0.6652	0.0254	IBS	TRUE	reported	textfile	486601	0.0275106	1.4196e-24	SERPINA1	eqtl	31684	0.00417734	132.902	2	1	TRUE
rs17090730	T	C	T	C	-0.35652	0.0046	0.195553	0.2038	FALSE	FALSE	FALSE	IBS	0.5867	0.0085	IBS	TRUE	reported	textfile	486601	0.00992609	1e-200	SERPINA1	eqtl	31684	0.0399908	1319.77	2	1	TRUE
rs17824797	C	T	C	T	0.482113	0.0044	0.0575335	0.0691	FALSE	FALSE	FALSE	IBS	0.7596	0.0145	IBS	TRUE	reported	textfile	486601	0.0174741	1.45869e-167	SERPINA1	eqtl	31684	0.0252066	819.246	2	1	TRUE
rs17825157	C	T	C	T	0.166134	0.0012	0.113836	0.1297	FALSE	FALSE	FALSE	IBS	0.9035	0.0102	IBS	TRUE	reported	textfile	486601	0.0129008	6.0022e-38	SERPINA1	eqtl	31684	0.00556853	177.41	2	1	TRUE
rs34016076	T	G	T	G	-0.162729	-0.0223	0.040978	0.0427	FALSE	FALSE	FALSE	IBS	0.2427	0.0191	IBS	TRUE	reported	textfile	486601	0.0211216	1.3146e-14	SERPINA1	eqtl	31684	0.00208132	66.078	2	1	TRUE
rs3818257	C	T	C	T	-0.0652111	0.0028	0.194197	0.1551	FALSE	FALSE	FALSE	IBS	0.7707	0.0096	IBS	TRUE	reported	textfile	486601	0.0101225	1.1775e-10	SERPINA1	eqtl	31684	0.0013309	42.2217	2	1	TRUE
rs55862705	G	A	G	A	0.351936	0.0092	0.0861678	0.0953	FALSE	FALSE	FALSE	IBS	0.4585	0.0124	IBS	TRUE	reported	textfile	486601	0.0140923	1.18361e-137	SERPINA1	eqtl	31684	0.019506	630.284	2	1	TRUE
rs6575423	G	A	G	A	0.0615497	-0.0147	0.266245	0.2693	FALSE	FALSE	FALSE	IBS	0.05493	0.0077	IBS	TRUE	reported	textfile	486601	0.00901167	8.49151e-12	SERPINA1	eqtl	31684	0.00148018	46.9646	2	1	TRUE
rs709932	T	C	T	C	0.338526	-0.01	0.164518	0.1546	FALSE	FALSE	FALSE	IBS	0.2917	0.0095	IBS	TRUE	reported	textfile	486601	0.0108946	1e-200	SERPINA1	eqtl	31684	0.0315039	1030.57	2	1	TRUE
rs72706301	A	G	A	G	-0.513397	-0.0067	0.0215261	0.0248	FALSE	FALSE	FALSE	IBS	0.7746	0.0235	IBS	TRUE	reported	textfile	486601	0.0279439	2.1853e-75	SERPINA1	eqtl	31684	0.0111033	355.724	2	1	TRUE
rs75285293	C	T	C	T	-0.313962	0.0263	0.0188952	0.0268	FALSE	FALSE	FALSE	IBS	0.2441	0.0226	IBS	TRUE	reported	textfile	486601	0.030754	1.8109e-24	SERPINA1	eqtl	31684	0.00365469	116.213	2	1	TRUE
rs76249699	C	T	C	T	-0.289545	0.0253	0.0200844	0.0168	FALSE	FALSE	FALSE	IBS	0.3765	0.0286	IBS	TRUE	reported	textfile	486601	0.0310897	1.2404e-20	SERPINA1	eqtl	31684	0.00329997	104.896	2	1	TRUE
rs76483535	A	G	A	G	-0.274258	-0.0235	0.0153442	0.024	FALSE	FALSE	FALSE	IBS	0.3321	0.0242	IBS	TRUE	reported	textfile	486601	0.0382166	7.1571e-13	SERPINA1	eqtl	31684	0.00227288	72.1736	2	1	TRUE
rs77278723	T	G	T	G	0.149339	-0.0144	0.0538092	0.0539	FALSE	FALSE	FALSE	IBS	0.3727	0.0162	IBS	TRUE	reported	textfile	486601	0.0187852	1.86811e-15	SERPINA1	eqtl	31684	0.00227097	72.1127	2	1	TRUE
rs79247904	A	G	A	G	-0.247546	-0.004	0.0318432	0.032	FALSE	FALSE	FALSE	IBS	0.8385	0.0196	IBS	TRUE	reported	textfile	486601	0.0235866	9.08853e-26	SERPINA1	eqtl	31684	0.00377837	120.16	2	1	TRUE
rs8010960	A	G	A	G	-0.217587	0.0209	0.03556	0.0355	FALSE	FALSE	FALSE	IBS	0.2785	0.0193	IBS	TRUE	reported	textfile	486601	0.0221485	8.87503e-23	SERPINA1	eqtl	31684	0.00324738	103.219	2	1	TRUE
rs1014448	C	T	C	T	0.215495	-0.0254	0.0741819	0.0752	FALSE	FALSE	FALSE	IBS	0.08431	0.0147	IBS	TRUE	reported	textfile	486601	0.0151988	1.24661e-45	GPR19	eqtl	31684	0.00637864	203.385	2	1	TRUE
rs117286761	C	T	C	T	0.259084	-0.0525	0.0185311	0.0191	FALSE	FALSE	FALSE	IBS	0.07002	0.029	IBS	TRUE	reported	textfile	486601	0.0386877	2.1303e-11	GPR19	eqtl	31684	0.00244168	77.5467	2	1	TRUE
rs118173575	T	G	T	G	-0.155586	-0.0001	0.0270153	0.0373	FALSE	FALSE	FALSE	IBS	0.9972	0.0209	IBS	TRUE	reported	textfile	486601	0.0265406	4.56771e-09	GPR19	eqtl	31684	0.00127259	40.3694	2	1	TRUE
rs2066827	G	T	G	T	0.0694218	-0.0056	0.207007	0.2331	FALSE	FALSE	FALSE	IBS	0.5376	0.0091	IBS	TRUE	reported	textfile	486601	0.0104756	3.4258e-11	GPR19	eqtl	31684	0.00158225	50.2084	2	1	TRUE
rs248743	T	C	T	C	0.180593	0.0042	0.0302087	0.0391	FALSE	FALSE	FALSE	IBS	0.8346	0.0203	IBS	TRUE	reported	textfile	486601	0.0249514	4.5602e-13	GPR19	eqtl	31684	0.00191092	60.6576	2	1	TRUE
rs35756741	T	C	T	C	0.654177	-0.009	0.0930575	0.0927	FALSE	FALSE	FALSE	IBS	0.4673	0.0124	IBS	TRUE	reported	textfile	486601	0.0132044	1e-200	GPR19	eqtl	31684	0.0722357	2466.76	2	1	TRUE
rs4303310	A	G	A	G	-0.154364	-0.0082	0.0331168	0.0244	FALSE	FALSE	FALSE	IBS	0.7621	0.0272	IBS	TRUE	reported	textfile	486601	0.0264549	5.3791e-09	GPR19	eqtl	31684	0.00152596	48.4195	2	1	TRUE
rs59431878	A	G	A	G	0.171967	-0.0395	0.0261889	0.0349	FALSE	FALSE	FALSE	IBS	0.08556	0.023	IBS	TRUE	reported	textfile	486601	0.0271036	2.2271e-10	GPR19	eqtl	31684	0.00150838	47.8608	2	1	TRUE
rs722780	C	G	C	G	0.158824	0.0039	0.19304	0.1889	FALSE	TRUE	FALSE	IBS	0.6541	0.0088	IBS	TRUE	reported	textfile	486601	0.0101054	1.16039e-55	GPR19	eqtl	31684	0.0078589	250.958	2	1	TRUE
rs78694518	A	C	A	C	0.273697	-0.0524	0.0166777	0.0262	FALSE	FALSE	FALSE	IBS	0.04995	0.0267	IBS	TRUE	reported	textfile	486601	0.0374517	2.71151e-13	GPR19	eqtl	31684	0.00245698	78.0339	2	1	TRUE
rs79059754	T	C	T	C	-0.167266	0.0117	0.11218	0.1181	FALSE	FALSE	FALSE	IBS	0.2882	0.011	IBS	TRUE	reported	textfile	486601	0.0125604	1.84368e-40	GPR19	eqtl	31684	0.00557296	177.552	2	1	TRUE
rs7963017	A	G	A	G	-0.0757079	0.0031	0.366496	0.3734	FALSE	FALSE	FALSE	IBS	0.6604	0.0072	IBS	TRUE	reported	textfile	486601	0.0083421	1.13259e-19	GPR19	eqtl	31684	0.00266153	84.5475	2	1	TRUE
rs7965148	T	G	T	G	-0.18396	-0.0126	0.470781	0.4467	FALSE	FALSE	FALSE	IBS	0.06553	0.0069	IBS	TRUE	reported	textfile	486601	0.00789615	4.71042e-120	GPR19	eqtl	31684	0.0168629	543.413	2	1	TRUE
rs9804955	A	G	A	G	-0.169966	-0.036	0.0243827	0.0313	FALSE	FALSE	FALSE	IBS	0.1163	0.0229	IBS	TRUE	reported	textfile	486601	0.0302786	1.9839e-08	GPR19	eqtl	31684	0.00137441	43.6039	2	1	TRUE
rs10144731	C	T	C	T	-0.102929	0.0193	0.0869443	0.0939	FALSE	FALSE	FALSE	IBS	0.1037	0.0119	IBS	TRUE	reported	textfile	486601	0.0140872	2.73989e-13	RPS6KA5	eqtl	31684	0.00168207	53.3811	2	1	TRUE
rs10148571	G	A	G	A	0.0837796	-0.0082	0.322907	0.342	FALSE	FALSE	FALSE	IBS	0.2562	0.0072	IBS	TRUE	reported	textfile	486601	0.00852718	8.7874e-23	RPS6KA5	eqtl	31684	0.00306925	97.5394	2	1	TRUE
rs112243511	G	A	G	A	0.284871	-0.0326	0.0300785	0.029	FALSE	FALSE	FALSE	IBS	0.1254	0.0213	IBS	TRUE	reported	textfile	486601	0.0239343	1.1527e-32	RPS6KA5	eqtl	31684	0.00473499	150.728	2	1	TRUE
rs112476994	C	T	C	T	0.129464	0.0099	0.0466012	0.048	FALSE	FALSE	FALSE	IBS	0.5426	0.0163	IBS	TRUE	reported	textfile	486601	0.0199255	8.17203e-11	RPS6KA5	eqtl	31684	0.00148936	47.2563	2	1	TRUE
rs116976368	C	T	C	T	0.134333	-0.011	0.0420026	0.0315	FALSE	FALSE	FALSE	IBS	0.6265	0.0225	IBS	TRUE	reported	textfile	486601	0.0218299	7.57439e-10	RPS6KA5	eqtl	31684	0.00145223	46.0765	2	1	TRUE
rs12588082	C	T	C	T	-0.169839	0.0173	0.131253	0.1134	FALSE	FALSE	FALSE	IBS	0.1072	0.0107	IBS	TRUE	reported	textfile	486601	0.0117253	1.51162e-47	RPS6KA5	eqtl	31684	0.0065782	209.791	2	1	TRUE
rs1286125	T	C	T	C	0.233961	0.0048	0.0265074	0.0285	FALSE	FALSE	FALSE	IBS	0.8279	0.022	IBS	TRUE	reported	textfile	486601	0.0283554	1.5707e-16	RPS6KA5	eqtl	31684	0.00282499	89.7548	2	1	TRUE
rs149990191	T	C	T	C	-0.155791	0.0192	0.0273275	0.0405	FALSE	FALSE	FALSE	IBS	0.294	0.0183	IBS	TRUE	reported	textfile	486601	0.025393	8.50518e-10	RPS6KA5	eqtl	31684	0.00129027	40.9312	2	1	TRUE
rs1743218	G	T	G	T	0.123262	-0.0014	0.332893	0.3587	FALSE	FALSE	FALSE	IBS	0.8553	0.0075	IBS	TRUE	reported	textfile	486601	0.00862284	2.35778e-46	RPS6KA5	eqtl	31684	0.00674821	215.249	2	1	TRUE
rs34618723	C	T	C	T	-0.069827	0.0104	0.476968	0.4994	FALSE	FALSE	FALSE	IBS	0.1336	0.0069	IBS	TRUE	reported	textfile	486601	0.00823277	2.2212e-17	RPS6KA5	eqtl	31684	0.00243273	77.2618	2	1	TRUE
rs41299205	C	T	C	T	-0.352345	-0.0091	0.0459966	0.0446	FALSE	FALSE	FALSE	IBS	0.5981	0.0173	IBS	TRUE	reported	textfile	486601	0.0189937	8.0648e-77	RPS6KA5	eqtl	31684	0.0108954	348.989	2	1	TRUE
rs41313505	C	T	C	T	0.63158	-0.0099	0.0379044	0.0376	FALSE	FALSE	FALSE	IBS	0.6028	0.019	IBS	TRUE	reported	textfile	486601	0.0208754	1e-200	RPS6KA5	eqtl	31684	0.0290934	949.357	2	1	TRUE
rs4904736	A	G	A	G	-0.0970291	-0.0139	0.151039	0.1281	FALSE	FALSE	FALSE	IBS	0.1825	0.0104	IBS	TRUE	reported	textfile	486601	0.0110802	2.00519e-18	RPS6KA5	eqtl	31684	0.00241441	76.6784	2	1	TRUE
rs4904751	T	C	T	C	0.228835	-0.0088	0.216184	0.2366	FALSE	FALSE	FALSE	IBS	0.2811	0.0081	IBS	TRUE	reported	textfile	486601	0.00963353	9.98996e-125	RPS6KA5	eqtl	31684	0.0177465	572.403	2	1	TRUE
rs68151997	A	G	A	G	-0.0867551	-0.0189	0.114713	0.1194	FALSE	FALSE	FALSE	IBS	0.1109	0.0118	IBS	TRUE	reported	textfile	486601	0.0136519	2.087e-10	RPS6KA5	eqtl	31684	0.00152868	48.5058	2	1	TRUE
rs7142739	G	T	G	T	0.0813382	-0.0038	0.418233	0.4294	FALSE	FALSE	FALSE	IBS	0.5818	0.007	IBS	TRUE	reported	textfile	486601	0.00805568	5.69581e-24	RPS6KA5	eqtl	31684	0.00321949	102.329	2	1	TRUE
rs78798291	G	A	G	A	0.156569	-0.0396	0.0246811	0.0341	FALSE	FALSE	FALSE	IBS	0.05159	0.0203	IBS	TRUE	reported	textfile	486601	0.0285044	3.9561e-08	RPS6KA5	eqtl	31684	0.00118019	37.435	2	1	TRUE
rs10145636	G	A	G	A	-0.0800567	0.006	0.46442	0.4812	FALSE	FALSE	FALSE	IBS	0.4482	0.0079	IBS	TRUE	reported	textfile	486601	0.00866771	2.55409e-20	RNASE1	eqtl	31684	0.00318831	101.335	2	1	TRUE
rs12884712	C	T	C	T	-0.0678221	-0.0034	0.212522	0.2186	FALSE	FALSE	FALSE	IBS	0.7022	0.0089	IBS	TRUE	reported	textfile	486601	0.010037	1.4068e-11	RNASE1	eqtl	31684	0.00153962	48.8536	2	1	TRUE
rs143320933	T	C	T	C	0.406633	-0.0867	0.0146346	0.0178	FALSE	FALSE	FALSE	IBS	0.004643	0.0306	IBS	TRUE	reported	textfile	486601	0.0466055	2.6618e-18	RNASE1	eqtl	31684	0.00476885	151.811	2	1	TRUE
rs145192783	A	G	A	G	-0.1175	-0.0042	0.0957768	0.0914	FALSE	FALSE	FALSE	IBS	0.735	0.0125	IBS	TRUE	reported	textfile	486601	0.0136248	6.46548e-18	RNASE1	eqtl	31684	0.00239134	75.9441	2	1	TRUE
rs149977700	A	G	A	G	0.214669	-0.0375	0.0463436	0.045	FALSE	FALSE	FALSE	IBS	0.04345	0.0185	IBS	TRUE	reported	textfile	486601	0.0201446	1.6278e-26	RNASE1	eqtl	31684	0.00407334	129.579	2	1	TRUE
rs1957340	G	A	G	A	-0.126876	0.0018	0.383784	0.3965	FALSE	FALSE	FALSE	IBS	0.8068	0.0074	IBS	TRUE	reported	textfile	486601	0.00826847	3.84919e-53	RNASE1	eqtl	31684	0.00761393	243.075	2	1	TRUE
rs4572299	A	G	A	G	0.114513	-0.0045	0.284145	0.3059	FALSE	FALSE	FALSE	IBS	0.5678	0.0078	IBS	TRUE	reported	textfile	486601	0.00883111	1.88258e-38	RNASE1	eqtl	31684	0.00533463	169.918	2	1	TRUE
rs72669447	A	G	A	G	0.351569	-0.0161	0.0648766	0.0712	FALSE	FALSE	FALSE	IBS	0.2654	0.0144	IBS	TRUE	reported	textfile	486601	0.0163993	5.90995e-102	RNASE1	eqtl	31684	0.0149971	482.373	2	1	TRUE
rs78368295	A	C	A	C	0.18122	-0.0079	0.0436057	0.0512	FALSE	FALSE	FALSE	IBS	0.6694	0.0186	IBS	TRUE	reported	textfile	486601	0.0210291	6.8372e-18	RNASE1	eqtl	31684	0.00273919	87.0215	2	1	TRUE
rs10146041	A	G	A	G	-0.349189	-0.0163	0.0688021	0.058	FALSE	FALSE	FALSE	IBS	0.2715	0.0149	IBS	TRUE	reported	textfile	486601	0.0156822	7.78903e-110	PYGL	eqtl	31684	0.0156241	502.859	2	1	TRUE
rs11844329	C	T	C	T	0.0468206	-0.0122	0.439493	0.4427	FALSE	FALSE	FALSE	IBS	0.07575	0.0069	IBS	TRUE	reported	textfile	486601	0.0080142	5.1516e-09	PYGL	eqtl	31684	0.00108003	34.2546	2	1	TRUE
rs12889552	C	T	C	T	-0.092796	0.0083	0.145735	0.1643	FALSE	FALSE	FALSE	IBS	0.4122	0.0101	IBS	TRUE	reported	textfile	486601	0.011755	2.9218e-15	PYGL	eqtl	31684	0.0021441	68.0753	2	1	TRUE
rs12889998	T	C	T	C	0.122085	-0.0175	0.0843238	0.0648	FALSE	FALSE	FALSE	IBS	0.2484	0.0151	IBS	TRUE	reported	textfile	486601	0.0145783	5.55062e-17	PYGL	eqtl	31684	0.00230169	73.0904	2	1	TRUE
rs17123180	G	A	G	A	0.225945	0.0144	0.0193655	0.0235	FALSE	FALSE	FALSE	IBS	0.5348	0.0232	IBS	TRUE	reported	textfile	486601	0.0292259	1.0671e-14	PYGL	eqtl	31684	0.00193897	61.5498	2	1	TRUE
rs55943056	C	T	C	T	0.259629	-0.0036	0.225454	0.2178	FALSE	FALSE	FALSE	IBS	0.6614	0.0082	IBS	TRUE	reported	textfile	486601	0.0094113	1.59351e-167	PYGL	eqtl	31684	0.0235419	763.837	2	1	TRUE
rs7154732	C	T	C	T	0.348375	0.0032	0.0383093	0.0383	FALSE	FALSE	FALSE	IBS	0.8601	0.0181	IBS	TRUE	reported	textfile	486601	0.0228427	1.62128e-52	PYGL	eqtl	31684	0.0089426	285.876	2	1	TRUE
rs78120215	A	T	A	T	-0.529391	-0.0147	0.0252194	0.0426	FALSE	TRUE	FALSE	IBS	0.4283	0.0186	IBS	TRUE	reported	textfile	486601	0.0286455	2.94787e-76	PYGL	eqtl	31684	0.0137792	442.653	2	1	TRUE
rs80016229	C	T	C	T	0.129656	-0.0343	0.0550799	0.0579	FALSE	FALSE	FALSE	IBS	0.0247	0.0153	IBS	TRUE	reported	textfile	486601	0.0174889	1.22921e-13	PYGL	eqtl	31684	0.00174986	55.5363	2	1	TRUE
rs10146416	C	T	C	T	0.0830197	-0.0081	0.246965	0.2319	FALSE	FALSE	FALSE	IBS	0.315	0.008	IBS	TRUE	reported	textfile	486601	0.00920009	1.8168e-19	RNASE2	eqtl	31684	0.00256356	81.4273	2	1	TRUE
rs116842341	C	T	C	T	0.133392	-0.019	0.0316927	0.0442	FALSE	FALSE	FALSE	IBS	0.2968	0.0182	IBS	TRUE	reported	textfile	486601	0.0239828	2.667e-08	RNASE2	eqtl	31684	0.0010921	34.6377	2	1	TRUE
rs117034324	A	G	A	G	0.547427	0.0228	0.0138351	0.0165	FALSE	FALSE	FALSE	IBS	0.4401	0.0296	IBS	TRUE	reported	textfile	486601	0.051216	1.15099e-26	RNASE2	eqtl	31684	0.00817738	261.212	2	1	TRUE
rs12147654	T	C	T	C	-0.522008	0.0007	0.0949428	0.0991	FALSE	FALSE	FALSE	IBS	0.9533	0.0121	IBS	TRUE	reported	textfile	486601	0.0136352	1e-200	RNASE2	eqtl	31684	0.0468298	1556.56	2	1	TRUE
rs1243449	A	C	A	C	0.196695	0.0151	0.0199583	0.0197	FALSE	FALSE	FALSE	IBS	0.5828	0.0276	IBS	TRUE	reported	textfile	486601	0.0324504	1.3494e-09	RNASE2	eqtl	31684	0.00151351	48.0236	2	1	TRUE
rs1243457	A	G	A	G	0.242775	-0.0193	0.112848	0.1137	FALSE	FALSE	FALSE	IBS	0.09218	0.0115	IBS	TRUE	reported	textfile	486601	0.0125704	4.15986e-83	RNASE2	eqtl	31684	0.0118013	378.354	2	1	TRUE
rs140827734	A	G	A	G	0.306512	-0.0319	0.018852	0.0121	FALSE	FALSE	FALSE	IBS	0.4112	0.0388	IBS	TRUE	reported	textfile	486601	0.0454361	1.5198e-11	RNASE2	eqtl	31684	0.0034755	110.495	2	1	TRUE
rs144239789	C	A	C	A	0.265636	0.0508	0.0653615	0.0499	FALSE	FALSE	FALSE	IBS	0.01751	0.0214	IBS	TRUE	reported	textfile	486601	0.0180729	6.63913e-49	RNASE2	eqtl	31684	0.00862124	275.513	2	1	TRUE
rs17242881	G	A	G	A	-0.15884	-0.006	0.133467	0.1387	FALSE	FALSE	FALSE	IBS	0.5769	0.0108	IBS	TRUE	reported	textfile	486601	0.0117078	6.28422e-42	RNASE2	eqtl	31684	0.00583591	185.979	2	1	TRUE
rs1754332	A	G	A	G	0.101183	0.0008	0.463853	0.4581	FALSE	FALSE	FALSE	IBS	0.9157	0.0077	IBS	TRUE	reported	textfile	486601	0.00800285	1.2168e-36	RNASE2	eqtl	31684	0.00509225	162.158	2	1	TRUE
rs181182680	A	G	A	G	0.197385	0.0125	0.0286483	0.0253	FALSE	FALSE	FALSE	IBS	0.6419	0.0269	IBS	TRUE	reported	textfile	486601	0.0301277	5.69241e-11	RNASE2	eqtl	31684	0.00216837	68.8476	2	1	TRUE
rs185265475	C	G	C	G	0.108403	0.0048	0.284712	0.0565	FALSE	TRUE	FALSE	IBS	0.7941	0.0184	IBS	TRUE	reported	textfile	486601	0.011613	1.0137e-20	RNASE2	eqtl	31684	0.00478629	152.369	2	1	TRUE
rs1889774	G	A	G	A	0.267057	0.0048	0.409893	0.4083	FALSE	FALSE	FALSE	IBS	0.4899	0.007	IBS	TRUE	reported	textfile	486601	0.00797823	1e-200	RNASE2	eqtl	31684	0.0345016	1132.14	2	1	TRUE
rs1952526	T	G	T	G	-0.0623415	-0.0031	0.28663	0.2857	FALSE	FALSE	FALSE	IBS	0.7056	0.0083	IBS	TRUE	reported	textfile	486601	0.00914877	9.479e-12	RNASE2	eqtl	31684	0.00158936	50.4341	2	1	TRUE
rs1958032	A	C	A	C	0.0919654	-0.0012	0.19487	0.207	FALSE	FALSE	FALSE	IBS	0.8975	0.0092	IBS	TRUE	reported	textfile	486601	0.0102457	2.8079e-19	RNASE2	eqtl	31684	0.00265393	84.3056	2	1	TRUE
rs35333450	G	A	G	A	-0.207678	0.0264	0.0327676	0.0384	FALSE	FALSE	FALSE	IBS	0.1858	0.02	IBS	TRUE	reported	textfile	486601	0.0248276	6.02168e-17	RNASE2	eqtl	31684	0.00273392	86.8536	2	1	TRUE
rs55949658	T	C	T	C	0.258188	0.0146	0.0589551	0.0713	FALSE	FALSE	FALSE	IBS	0.2985	0.0141	IBS	TRUE	reported	textfile	486601	0.0169224	1.47439e-52	RNASE2	eqtl	31684	0.00739663	236.086	2	1	TRUE
rs61978191	A	G	A	G	0.483176	-0.0253	0.0213459	0.0204	FALSE	FALSE	FALSE	IBS	0.3315	0.0261	IBS	TRUE	reported	textfile	486601	0.0292009	1.69399e-61	RNASE2	eqtl	31684	0.00975404	312.071	2	1	TRUE
rs61980361	G	A	G	A	0.434449	0.0076	0.268625	0.2557	FALSE	FALSE	FALSE	IBS	0.4117	0.0093	IBS	TRUE	reported	textfile	486601	0.00931485	1e-200	RNASE2	eqtl	31684	0.0741642	2537.89	2	1	TRUE
rs61980362	A	G	A	G	-0.397748	-0.0162	0.0610476	0.0612	FALSE	FALSE	FALSE	IBS	0.3308	0.0167	IBS	TRUE	reported	textfile	486601	0.0182442	2.25027e-105	RNASE2	eqtl	31684	0.0181367	585.221	2	1	TRUE
rs6571588	G	A	G	A	-0.233787	0.0003	0.42032	0.4391	FALSE	FALSE	FALSE	IBS	0.965	0.0069	IBS	TRUE	reported	textfile	486601	0.00798152	1.34649e-188	RNASE2	eqtl	31684	0.0266342	866.913	2	1	TRUE
rs7146892	A	C	A	C	-0.379482	0.0112	0.0421839	0.0461	FALSE	FALSE	FALSE	IBS	0.5358	0.0181	IBS	TRUE	reported	textfile	486601	0.0220248	1.58701e-66	RNASE2	eqtl	31684	0.011637	373.024	2	1	TRUE
rs74036534	T	C	T	C	0.306966	-0.0116	0.0285198	0.0329	FALSE	FALSE	FALSE	IBS	0.5713	0.0205	IBS	TRUE	reported	textfile	486601	0.0239279	1.13101e-37	RNASE2	eqtl	31684	0.00522145	166.294	2	1	TRUE
rs7494269	T	G	T	G	-0.564983	-0.0251	0.0296295	0.0322	FALSE	FALSE	FALSE	IBS	0.2396	0.0213	IBS	TRUE	reported	textfile	486601	0.025682	2.93095e-107	RNASE2	eqtl	31684	0.0183553	592.408	2	1	TRUE
rs78797696	T	C	T	C	0.434065	0.0186	0.0159542	0.0151	FALSE	FALSE	FALSE	IBS	0.5429	0.0305	IBS	TRUE	reported	textfile	486601	0.0359897	1.70121e-33	RNASE2	eqtl	31684	0.00591602	188.547	2	1	TRUE
rs10146419	T	C	T	C	-0.0749299	0.0034	0.0976	0.0907	FALSE	FALSE	FALSE	IBS	0.7951	0.0131	IBS	TRUE	reported	textfile	486601	0.0135184	2.9767e-08	ANG	eqtl	31684	0.000988984	31.364	2	1	TRUE
rs113701964	G	A	G	A	0.123173	-0.0054	0.103308	0.1185	FALSE	FALSE	FALSE	IBS	0.6492	0.0119	IBS	TRUE	reported	textfile	486601	0.0136698	2.04931e-19	ANG	eqtl	31684	0.00281085	89.3045	2	1	TRUE
rs118157458	C	T	C	T	-0.43663	0.0313	0.0146059	0.0143	FALSE	FALSE	FALSE	IBS	0.3763	0.0354	IBS	TRUE	reported	textfile	486601	0.0796684	4.2389e-08	ANG	eqtl	31684	0.00548776	174.823	2	1	TRUE
rs1243669	T	C	T	C	0.0475327	0.0071	0.426201	0.4745	FALSE	FALSE	FALSE	IBS	0.3495	0.0076	IBS	TRUE	reported	textfile	486601	0.0080871	4.1626e-09	ANG	eqtl	31684	0.00110507	35.0495	2	1	TRUE
rs147444931	C	T	C	T	-0.292392	-0.0099	0.019757	0.0189	FALSE	FALSE	FALSE	IBS	0.6982	0.0256	IBS	TRUE	reported	textfile	486601	0.0294851	3.52558e-23	ANG	eqtl	31684	0.00331143	105.261	2	1	TRUE
rs147461418	C	T	C	T	-0.342624	0.124	0.0142574	0.0129	FALSE	FALSE	FALSE	IBS	0.1089	0.0773	IBS	TRUE	reported	textfile	486601	0.0418712	2.77321e-16	ANG	eqtl	31684	0.00329966	104.886	2	1	TRUE
rs17242783	T	C	T	C	0.208317	-0.0066	0.0655879	0.0565	FALSE	FALSE	FALSE	IBS	0.6993	0.0172	IBS	TRUE	reported	textfile	486601	0.0169487	1.0125e-34	ANG	eqtl	31684	0.00531914	169.422	2	1	TRUE
rs187889397	T	G	T	G	0.817123	0.0376	0.021028	0.0121	FALSE	FALSE	FALSE	IBS	0.3339	0.0389	IBS	TRUE	reported	textfile	486601	0.110745	1.602e-13	ANG	eqtl	31684	0.0274899	895.554	2	1	TRUE
rs2319379	G	C	G	C	-0.29708	0.0028	0.0775573	0.1011	FALSE	TRUE	FALSE	IBS	0.8286	0.0132	IBS	TRUE	reported	textfile	486601	0.0149859	1.84819e-87	ANG	eqtl	31684	0.0126281	405.201	2	1	TRUE
rs28535078	A	G	A	G	-0.397429	0.0057	0.195872	0.2218	FALSE	FALSE	FALSE	IBS	0.5143	0.0087	IBS	TRUE	reported	textfile	486601	0.00982648	1e-200	ANG	eqtl	31684	0.0497561	1658.92	2	1	TRUE
rs36071889	T	C	T	C	-0.362358	-0.0125	0.250152	0.2486	FALSE	FALSE	FALSE	IBS	0.1327	0.0083	IBS	TRUE	reported	textfile	486601	0.0089903	1e-200	ANG	eqtl	31684	0.0492587	1641.47	2	1	TRUE
rs4981303	T	C	T	C	-0.216273	0.0181	0.0415877	0.0509	FALSE	FALSE	FALSE	IBS	0.312	0.0179	IBS	TRUE	reported	textfile	486601	0.0202731	1.4369e-26	ANG	eqtl	31684	0.00372865	118.573	2	1	TRUE
rs56069351	T	C	T	C	0.0827221	-0.0057	0.398248	0.4344	FALSE	FALSE	FALSE	IBS	0.4469	0.0075	IBS	TRUE	reported	textfile	486601	0.0103537	1.3538e-15	ANG	eqtl	31684	0.00327978	104.252	2	1	TRUE
rs71410236	A	G	A	G	0.16421	0.0159	0.0272573	0.0381	FALSE	FALSE	FALSE	IBS	0.4527	0.0212	IBS	TRUE	reported	textfile	486601	0.0267504	8.32521e-10	ANG	eqtl	31684	0.00142991	45.3674	2	1	TRUE
rs7151919	G	A	G	A	0.22353	0.0051	0.231812	0.2583	FALSE	FALSE	FALSE	IBS	0.5673	0.0089	IBS	TRUE	reported	textfile	486601	0.00952336	7.91914e-122	ANG	eqtl	31684	0.0177953	574.005	2	1	TRUE
rs7158129	A	G	A	G	-0.178952	0.0019	0.0954338	0.0828	FALSE	FALSE	FALSE	IBS	0.8814	0.0131	IBS	TRUE	reported	textfile	486601	0.0135537	8.40864e-40	ANG	eqtl	31684	0.00552899	176.143	2	1	TRUE
rs73572266	A	C	A	C	-0.202151	-0.0158	0.117779	0.1096	FALSE	FALSE	FALSE	IBS	0.2418	0.0135	IBS	TRUE	reported	textfile	486601	0.0134827	8.10929e-51	ANG	eqtl	31684	0.00849233	271.359	2	1	TRUE
rs74242298	C	T	C	T	0.272999	0.0093	0.0234881	0.0184	FALSE	FALSE	FALSE	IBS	0.7491	0.0291	IBS	TRUE	reported	textfile	486601	0.0419688	7.77969e-11	ANG	eqtl	31684	0.00341883	108.687	2	1	TRUE
rs75707775	A	G	A	G	0.226995	0.0185	0.195124	0.1821	FALSE	FALSE	FALSE	IBS	0.03925	0.009	IBS	TRUE	reported	textfile	486601	0.0100155	1.0061e-113	ANG	eqtl	31684	0.0161846	521.196	2	1	TRUE
rs76158095	A	G	A	G	1.00275	0.0171	0.0371925	0.0327	FALSE	FALSE	FALSE	IBS	0.4127	0.0209	IBS	TRUE	reported	textfile	486601	0.0210873	1e-200	ANG	eqtl	31684	0.0720129	2458.56	2	1	TRUE
rs79565964	T	G	T	G	0.227436	-0.0026	0.0283703	0.031	FALSE	FALSE	FALSE	IBS	0.9039	0.0216	IBS	TRUE	reported	textfile	486601	0.0262187	4.15009e-18	ANG	eqtl	31684	0.00285176	90.6079	2	1	TRUE
rs80119784	T	C	T	C	0.438348	-0.0262	0.0341701	0.0421	FALSE	FALSE	FALSE	IBS	0.1863	0.0198	IBS	TRUE	reported	textfile	486601	0.0223699	1.69252e-85	ANG	eqtl	31684	0.0126828	406.978	2	1	TRUE
rs10146616	C	A	C	A	-0.323613	-0.0011	0.213128	0.214	FALSE	FALSE	FALSE	IBS	0.8953	0.0084	IBS	TRUE	reported	textfile	486601	0.00957844	1e-200	DCAF4	eqtl	31684	0.0351258	1153.37	2	1	TRUE
rs116925476	T	C	T	C	-0.45835	0.0051	0.018947	0.0208	FALSE	FALSE	FALSE	IBS	0.8361	0.0247	IBS	TRUE	reported	textfile	486601	0.0336473	2.95527e-42	DCAF4	eqtl	31684	0.00781011	249.388	2	1	TRUE
rs117114876	T	C	T	C	0.425905	-0.0081	0.02191	0.0188	FALSE	FALSE	FALSE	IBS	0.7636	0.0268	IBS	TRUE	reported	textfile	486601	0.0300242	1.1282e-45	DCAF4	eqtl	31684	0.00777458	248.244	2	1	TRUE
rs117131775	T	C	T	C	0.377569	0.006	0.0538095	0.0575	FALSE	FALSE	FALSE	IBS	0.6894	0.015	IBS	TRUE	reported	textfile	486601	0.0180126	1.47677e-97	DCAF4	eqtl	31684	0.0145164	466.685	2	1	TRUE
rs117231575	G	A	G	A	-0.29218	-0.0148	0.0152215	0.0174	FALSE	FALSE	FALSE	IBS	0.6435	0.0321	IBS	TRUE	reported	textfile	486601	0.0407639	7.63237e-13	DCAF4	eqtl	31684	0.00255933	81.2929	2	1	TRUE
rs117950003	T	G	T	G	0.629861	-0.0353	0.0387412	0.0433	FALSE	FALSE	FALSE	IBS	0.04341	0.0175	IBS	TRUE	reported	textfile	486601	0.0215039	1.37043e-188	DCAF4	eqtl	31684	0.0295483	964.654	2	1	TRUE
rs11845828	G	A	G	A	-0.300657	0.0014	0.206556	0.2185	FALSE	FALSE	FALSE	IBS	0.8681	0.0083	IBS	TRUE	reported	textfile	486601	0.00968381	1e-200	DCAF4	eqtl	31684	0.0296297	967.39	2	1	TRUE
rs12433676	T	C	T	C	0.153705	0.0062	0.109526	0.0977	FALSE	FALSE	FALSE	IBS	0.5874	0.0115	IBS	TRUE	reported	textfile	486601	0.0127497	1.8121e-33	DCAF4	eqtl	31684	0.00460834	146.677	2	1	TRUE
rs141219819	A	G	A	G	0.920555	-0.0384	0.0204738	0.0246	FALSE	FALSE	FALSE	IBS	0.08626	0.0224	IBS	TRUE	reported	textfile	486601	0.0294407	1e-200	DCAF4	eqtl	31684	0.0339894	1114.74	2	1	TRUE
rs141873698	T	C	T	C	0.59494	0.0133	0.0143212	0.0135	FALSE	FALSE	FALSE	IBS	0.736	0.0393	IBS	TRUE	reported	textfile	486601	0.060728	1.1621e-22	DCAF4	eqtl	31684	0.00999289	319.79	2	1	TRUE
rs142346799	C	T	C	T	-0.396893	-0.0161	0.013329	0.0139	FALSE	FALSE	FALSE	IBS	0.848	0.0839	IBS	TRUE	reported	textfile	486601	0.0698264	1.3158e-08	DCAF4	eqtl	31684	0.0041433	131.814	2	1	TRUE
rs144512259	T	C	T	C	-0.377458	0.0062	0.015091	0.0157	FALSE	FALSE	FALSE	IBS	0.829	0.0285	IBS	TRUE	reported	textfile	486601	0.037678	1.27049e-23	DCAF4	eqtl	31684	0.00423527	134.753	2	1	TRUE
rs145050633	T	C	T	C	-0.284964	0.1066	0.0163966	0.0112	FALSE	FALSE	FALSE	IBS	0.4084	0.129	IBS	TRUE	reported	textfile	486601	0.0445898	1.6502e-10	DCAF4	eqtl	31684	0.00261929	83.2023	2	1	TRUE
rs2160137	G	A	G	A	0.418607	-0.0144	0.256279	0.2613	FALSE	FALSE	FALSE	IBS	0.06638	0.0078	IBS	TRUE	reported	textfile	486601	0.00883605	1e-200	DCAF4	eqtl	31684	0.0667984	2267.79	2	1	TRUE
rs2535918	T	C	T	C	-0.28087	0.0131	0.0923204	0.0797	FALSE	FALSE	FALSE	IBS	0.3566	0.0142	IBS	TRUE	reported	textfile	486601	0.0149809	1.98746e-78	DCAF4	eqtl	31684	0.0132212	424.486	2	1	TRUE
rs4140952	A	G	A	G	-0.287095	-0.0033	0.422357	0.4277	FALSE	FALSE	FALSE	IBS	0.6287	0.0069	IBS	TRUE	reported	textfile	486601	0.00789366	1e-200	DCAF4	eqtl	31684	0.040218	1327.58	2	1	TRUE
rs61986548	A	G	A	G	-0.38361	-0.0039	0.0867432	0.0948	FALSE	FALSE	FALSE	IBS	0.7391	0.0116	IBS	TRUE	reported	textfile	486601	0.0139743	6.75897e-166	DCAF4	eqtl	31684	0.0233151	756.304	2	1	TRUE
rs7142161	A	G	A	G	-0.339602	-0.0209	0.050236	0.0268	FALSE	FALSE	FALSE	IBS	0.3332	0.0216	IBS	TRUE	reported	textfile	486601	0.018563	9.13691e-75	DCAF4	eqtl	31684	0.0110053	352.549	2	1	TRUE
rs77087798	T	C	T	C	-0.277502	0.005	0.0237888	0.0248	FALSE	FALSE	FALSE	IBS	0.8327	0.0239	IBS	TRUE	reported	textfile	486601	0.0295303	5.6034e-21	DCAF4	eqtl	31684	0.00357667	113.723	2	1	TRUE
rs77288334	T	C	T	C	-0.241846	0.0296	0.0420638	0.0347	FALSE	FALSE	FALSE	IBS	0.122	0.0191	IBS	TRUE	reported	textfile	486601	0.0203457	1.3862e-32	DCAF4	eqtl	31684	0.0047136	150.044	2	1	TRUE
rs78278315	T	C	T	C	0.607051	0.0125	0.0226815	0.0342	FALSE	FALSE	FALSE	IBS	0.5336	0.0201	IBS	TRUE	reported	textfile	486601	0.0295428	7.987e-94	DCAF4	eqtl	31684	0.0163376	526.205	2	1	TRUE
rs79704758	T	C	T	C	0.849436	0.0224	0.0242767	0.0215	FALSE	FALSE	FALSE	IBS	0.3741	0.0252	IBS	TRUE	reported	textfile	486601	0.026115	1e-200	DCAF4	eqtl	31684	0.0341828	1121.31	2	1	TRUE
rs80313854	A	C	A	C	-0.343672	-0.0072	0.0393328	0.0475	FALSE	FALSE	FALSE	IBS	0.6612	0.0164	IBS	TRUE	reported	textfile	486601	0.0206162	2.16592e-62	DCAF4	eqtl	31684	0.00892578	285.333	2	1	TRUE
rs10146962	C	T	C	T	-0.144174	0.0036	0.364989	0.3392	FALSE	FALSE	FALSE	IBS	0.6128	0.0072	IBS	TRUE	reported	textfile	486601	0.00896056	3.00813e-58	DLK1	eqtl	31684	0.00963529	308.235	2	1	TRUE
rs113177254	T	C	T	C	-0.0860292	0.0093	0.0937783	0.0843	FALSE	FALSE	FALSE	IBS	0.4618	0.0127	IBS	TRUE	reported	textfile	486601	0.0136442	2.8782e-10	DLK1	eqtl	31684	0.00125794	39.9041	2	1	TRUE
rs12147845	T	C	T	C	-0.115796	0.0183	0.104697	0.1158	FALSE	FALSE	FALSE	IBS	0.09745	0.0111	IBS	TRUE	reported	textfile	486601	0.0133732	4.76761e-18	DLK1	eqtl	31684	0.00251375	79.8412	2	1	TRUE
rs17653848	T	A	T	A	-0.100878	0.019	0.119421	0.1287	FALSE	TRUE	FALSE	IBS	0.08522	0.0111	IBS	TRUE	reported	textfile	486601	0.0128746	4.6735e-15	DLK1	eqtl	31684	0.00214029	67.954	2	1	TRUE
rs75737895	T	C	T	C	-0.157481	0.0161	0.0360506	0.0289	FALSE	FALSE	FALSE	IBS	0.4741	0.0225	IBS	TRUE	reported	textfile	486601	0.0224325	2.21549e-12	DLK1	eqtl	31684	0.00172367	54.7035	2	1	TRUE
rs77235285	T	C	T	C	-0.0857539	0.0115	0.108638	0.115	FALSE	FALSE	FALSE	IBS	0.2986	0.011	IBS	TRUE	reported	textfile	486601	0.0131476	6.9191e-11	DLK1	eqtl	31684	0.00142421	45.1861	2	1	TRUE
rs8008669	T	C	T	C	0.122462	-0.013	0.0511737	0.0555	FALSE	FALSE	FALSE	IBS	0.4461	0.017	IBS	TRUE	reported	textfile	486601	0.0199235	7.9161e-10	DLK1	eqtl	31684	0.00145635	46.2074	2	1	TRUE
rs1014779	G	A	G	A	-0.209556	-0.0106	0.485991	0.5003	FALSE	FALSE	FALSE	IBS	0.1325	0.007	IBS	TRUE	reported	textfile	486601	0.0120127	3.78358e-68	TAPBP	eqtl	31684	0.0219396	710.683	2	1	TRUE
rs10148939	C	A	C	A	-0.112441	-0.0004	0.130174	0.1374	FALSE	FALSE	FALSE	IBS	0.9642	0.01	IBS	TRUE	reported	textfile	486601	0.0119366	4.51949e-21	NID2	eqtl	31684	0.0028631	90.9691	2	1	TRUE
rs10150636	T	C	T	C	-0.102914	0.0034	0.230438	0.2231	FALSE	FALSE	FALSE	IBS	0.6756	0.0082	IBS	TRUE	reported	textfile	486601	0.00968458	2.24139e-26	FBLN5	eqtl	31684	0.00375644	119.46	2	1	TRUE
rs11160033	A	G	A	G	-0.350661	-0.0079	0.0325969	0.028	FALSE	FALSE	FALSE	IBS	0.7538	0.0252	IBS	TRUE	reported	textfile	486601	0.0237465	2.39828e-49	FBLN5	eqtl	31684	0.00775512	247.618	2	1	TRUE
rs115153038	G	A	G	A	0.423306	-0.0214	0.046145	0.0489	FALSE	FALSE	FALSE	IBS	0.2134	0.0172	IBS	TRUE	reported	textfile	486601	0.0195396	4.48565e-104	FBLN5	eqtl	31684	0.0157741	507.766	2	1	TRUE
rs116851732	A	G	A	G	0.465026	-0.0239	0.0204353	0.0196	FALSE	FALSE	FALSE	IBS	0.3756	0.027	IBS	TRUE	reported	textfile	486601	0.0308893	3.22038e-51	FBLN5	eqtl	31684	0.00865762	276.686	2	1	TRUE
rs117069102	A	C	A	C	0.426733	-0.1455	0.0190167	0.0137	FALSE	FALSE	FALSE	IBS	0.2283	0.1208	IBS	TRUE	reported	textfile	486601	0.0593955	6.7404e-13	FBLN5	eqtl	31684	0.00679421	216.727	2	1	TRUE
rs117163689	C	T	C	T	-0.566655	0.0112	0.0254521	0.0314	FALSE	FALSE	FALSE	IBS	0.6112	0.022	IBS	TRUE	reported	textfile	486601	0.0271145	5.51382e-97	FBLN5	eqtl	31684	0.0159292	512.838	2	1	TRUE
rs117184514	T	C	T	C	-0.568267	-0.0038	0.0201609	0.0273	FALSE	FALSE	FALSE	IBS	0.87	0.0231	IBS	TRUE	reported	textfile	486601	0.0316157	3.10316e-72	FBLN5	eqtl	31684	0.0127585	409.439	2	1	TRUE
rs117502191	C	T	C	T	0.477813	0.001	0.0151625	0.0119	FALSE	FALSE	FALSE	IBS	0.9769	0.0339	IBS	TRUE	reported	textfile	486601	0.0370312	4.32913e-38	FBLN5	eqtl	31684	0.00681838	217.503	2	1	TRUE
rs117777291	A	C	A	C	0.312434	0.0559	0.0188045	0.014	FALSE	FALSE	FALSE	IBS	0.0893	0.0329	IBS	TRUE	reported	textfile	486601	0.0353673	1.01001e-18	FBLN5	eqtl	31684	0.00360217	114.536	2	1	TRUE
rs117783116	A	G	A	G	-0.200614	-0.0207	0.0221907	0.0172	FALSE	FALSE	FALSE	IBS	0.4483	0.0274	IBS	TRUE	reported	textfile	486601	0.0273354	2.152e-13	FBLN5	eqtl	31684	0.00174654	55.4306	2	1	TRUE
rs117959454	A	C	A	C	-0.463141	0.0088	0.0214193	0.0163	FALSE	FALSE	FALSE	IBS	0.7685	0.0297	IBS	TRUE	reported	textfile	486601	0.0290349	2.79469e-57	FBLN5	eqtl	31684	0.00899204	287.471	2	1	TRUE
rs12586948	A	G	A	G	0.715598	0.0004	0.278774	0.2808	FALSE	FALSE	FALSE	IBS	0.9566	0.0077	IBS	TRUE	reported	textfile	486601	0.00810435	1e-200	FBLN5	eqtl	31684	0.205917	8215.58	2	1	TRUE
rs141620039	T	C	T	C	-0.549077	0.0181	0.0321042	0.0305	FALSE	FALSE	FALSE	IBS	0.4463	0.0238	IBS	TRUE	reported	textfile	486601	0.0268227	3.93745e-93	FBLN5	eqtl	31684	0.0187364	604.942	2	1	TRUE
rs143585832	C	A	C	A	-0.197283	0.0108	0.0295494	0.0129	FALSE	FALSE	FALSE	IBS	0.7956	0.0417	IBS	TRUE	reported	textfile	486601	0.0299486	4.476e-11	FBLN5	eqtl	31684	0.00223219	70.8785	2	1	TRUE
rs145515678	A	G	A	G	-0.551383	-0.0229	0.0194133	0.022	FALSE	FALSE	FALSE	IBS	0.386	0.0264	IBS	TRUE	reported	textfile	486601	0.0340041	3.93796e-59	FBLN5	eqtl	31684	0.011575	371.015	2	1	TRUE
rs17127685	C	T	C	T	0.497374	-0.016	0.0334983	0.033	FALSE	FALSE	FALSE	IBS	0.404	0.0192	IBS	TRUE	reported	textfile	486601	0.0226149	3.34536e-107	FBLN5	eqtl	31684	0.0160185	515.759	2	1	TRUE
rs17732508	T	C	T	C	0.529605	0.0128	0.0513312	0.0599	FALSE	FALSE	FALSE	IBS	0.3989	0.0152	IBS	TRUE	reported	textfile	486601	0.0184348	1.67661e-181	FBLN5	eqtl	31684	0.0273168	889.757	2	1	TRUE
rs17732513	T	C	T	C	-0.461054	-0.0044	0.35084	0.3514	FALSE	FALSE	FALSE	IBS	0.5375	0.0072	IBS	TRUE	reported	textfile	486601	0.00793765	1e-200	FBLN5	eqtl	31684	0.0968265	3396.53	2	1	TRUE
rs17807355	G	T	G	T	0.208951	-0.0117	0.0299795	0.0354	FALSE	FALSE	FALSE	IBS	0.5528	0.0197	IBS	TRUE	reported	textfile	486601	0.0244056	1.1131e-17	FBLN5	eqtl	31684	0.00253936	80.6568	2	1	TRUE
rs185358555	G	A	G	A	-0.46061	-0.0046	0.0365675	0.0277	FALSE	FALSE	FALSE	IBS	0.8442	0.0233	IBS	TRUE	reported	textfile	486601	0.0223244	1.39923e-94	FBLN5	eqtl	31684	0.014949	480.803	2	1	TRUE
rs1998136	A	G	A	G	-0.256564	-0.0033	0.281075	0.2991	FALSE	FALSE	FALSE	IBS	0.6828	0.008	IBS	TRUE	reported	textfile	486601	0.00895033	1.03352e-180	FBLN5	eqtl	31684	0.0266028	865.864	2	1	TRUE
rs2008796	C	T	C	T	0.220001	-0.021	0.0233211	0.0247	FALSE	FALSE	FALSE	IBS	0.3882	0.0244	IBS	TRUE	reported	textfile	486601	0.0287997	2.1892e-14	FBLN5	eqtl	31684	0.00220486	70.0086	2	1	TRUE
rs2256768	T	C	T	C	0.172236	0.004	0.141724	0.1571	FALSE	FALSE	FALSE	IBS	0.6831	0.0098	IBS	TRUE	reported	textfile	486601	0.0114476	3.68973e-51	FBLN5	eqtl	31684	0.00721686	230.307	2	1	TRUE
rs55878726	A	G	A	G	0.366052	-0.0151	0.0804145	0.0782	FALSE	FALSE	FALSE	IBS	0.2548	0.0133	IBS	TRUE	reported	textfile	486601	0.01496	3.17497e-132	FBLN5	eqtl	31684	0.0198172	640.542	2	1	TRUE
rs71430742	A	G	A	G	-0.442865	-0.0117	0.0260947	0.0258	FALSE	FALSE	FALSE	IBS	0.6217	0.0238	IBS	TRUE	reported	textfile	486601	0.0256448	8.02469e-67	FBLN5	eqtl	31684	0.00996877	319.011	2	1	TRUE
rs7143288	T	C	T	C	0.525343	-0.0035	0.431508	0.4488	FALSE	FALSE	FALSE	IBS	0.6182	0.007	IBS	TRUE	reported	textfile	486601	0.00748319	1e-200	FBLN5	eqtl	31684	0.135403	4961.67	2	1	TRUE
rs7149187	A	G	A	G	0.325818	0.0076	0.307863	0.3023	FALSE	FALSE	FALSE	IBS	0.311	0.0075	IBS	TRUE	reported	textfile	486601	0.00845003	1e-200	FBLN5	eqtl	31684	0.0452407	1501.23	2	1	TRUE
rs7155334	G	A	G	A	-0.702949	-0.0604	0.0106086	0.0115	FALSE	FALSE	FALSE	IBS	0.1182	0.0386	IBS	TRUE	reported	textfile	486601	0.0811194	4.49138e-18	FBLN5	eqtl	31684	0.010373	332.082	2	1	TRUE
rs72705341	A	G	A	G	-0.475917	-0.0114	0.0144444	0.0186	FALSE	FALSE	FALSE	IBS	0.6835	0.028	IBS	TRUE	reported	textfile	486601	0.0379646	4.75541e-36	FBLN5	eqtl	31684	0.00644871	205.634	2	1	TRUE
rs72705369	T	C	T	C	-0.343557	0.0001	0.0206994	0.0133	FALSE	FALSE	FALSE	IBS	0.9982	0.0317	IBS	TRUE	reported	textfile	486601	0.030447	1.5778e-29	FBLN5	eqtl	31684	0.00478521	152.334	2	1	TRUE
rs73337869	A	C	A	C	0.428939	0.0055	0.145679	0.1529	FALSE	FALSE	FALSE	IBS	0.5653	0.0095	IBS	TRUE	reported	textfile	486601	0.0113141	1e-200	FBLN5	eqtl	31684	0.0457972	1520.59	2	1	TRUE
rs74071631	T	C	T	C	-0.270025	-0.031	0.0196522	0.0133	FALSE	FALSE	FALSE	IBS	0.3466	0.0329	IBS	TRUE	reported	textfile	486601	0.0414837	7.5552e-11	FBLN5	eqtl	31684	0.0028095	89.2614	2	1	TRUE
rs74367619	A	G	A	G	0.28911	-0.0447	0.0158758	0.0149	FALSE	FALSE	FALSE	IBS	0.1521	0.0312	IBS	TRUE	reported	textfile	486601	0.0442186	6.22639e-11	FBLN5	eqtl	31684	0.00261181	82.9641	2	1	TRUE
rs75756657	G	T	G	T	0.0795667	0.0112	0.0978179	0.0945	FALSE	FALSE	FALSE	IBS	0.3394	0.0117	IBS	TRUE	reported	textfile	486601	0.0137203	6.6632e-09	FBLN5	eqtl	31684	0.00111739	35.4408	2	1	TRUE
rs75896448	C	T	C	T	-0.471037	0.0219	0.0923411	0.1023	FALSE	FALSE	FALSE	IBS	0.06756	0.012	IBS	TRUE	reported	textfile	486601	0.0136926	1e-200	FBLN5	eqtl	31684	0.0371927	1223.86	2	1	TRUE
rs76347065	T	C	T	C	0.504094	-0.0446	0.0232146	0.0136	FALSE	FALSE	FALSE	IBS	0.7156	0.1224	IBS	TRUE	reported	textfile	486601	0.0364905	2.08691e-43	FBLN5	eqtl	31684	0.0115243	369.369	2	1	TRUE
rs1015166	T	C	T	C	-0.247846	-0.0159	0.342814	0.3358	FALSE	FALSE	FALSE	IBS	0.03281	0.0074	IBS	TRUE	reported	textfile	486601	0.0130624	2.7978e-80	HLA-DOB	eqtl	31684	0.0276784	901.869	2	1	TRUE
rs115303597	T	C	T	C	-0.297629	0.0306	0.054955	0.049	FALSE	FALSE	FALSE	IBS	0.0963	0.0184	IBS	TRUE	reported	textfile	486601	0.0315245	3.68527e-21	HLA-DOB	eqtl	31684	0.00920111	294.217	2	1	TRUE
rs1894406	T	C	T	C	-0.415036	0.0186	0.373283	0.3222	FALSE	FALSE	FALSE	IBS	0.01326	0.0075	IBS	TRUE	reported	textfile	486601	0.0124649	1e-200	HLA-DOB	eqtl	31684	0.0805956	2777.26	2	1	TRUE
rs2894295	G	C	G	C	-0.410102	0.0491	0.0308132	0.017	FALSE	TRUE	FALSE	IBS	0.1466	0.0338	IBS	TRUE	reported	textfile	486601	0.0561861	2.89911e-13	HLA-DOB	eqtl	31684	0.0100452	321.481	2	1	TRUE
rs3763353	A	G	A	G	-0.26225	0.0498	0.0284958	0.0257	FALSE	FALSE	FALSE	IBS	0.02559	0.0223	IBS	TRUE	reported	textfile	486601	0.0377176	3.57599e-12	HLA-DOB	eqtl	31684	0.00380791	121.103	2	1	TRUE
rs4148876	A	G	A	G	1.4546	-0.0332	0.0670445	0.0707	FALSE	FALSE	FALSE	IBS	0.01538	0.0137	IBS	TRUE	reported	textfile	486601	0.0349752	1e-200	HLA-DOB	eqtl	31684	0.264692	11404.7	2	1	TRUE
rs10152148	C	G	C	G	-0.0758004	-0.0112	0.264253	0.254	FALSE	TRUE	FALSE	IBS	0.1524	0.0078	IBS	TRUE	reported	textfile	486601	0.00942064	8.54039e-16	APH1B	eqtl	31684	0.0022342	70.9423	2	1	TRUE
rs1017548	T	C	T	C	-0.158521	0.0217	0.0390407	0.0368	FALSE	FALSE	FALSE	IBS	0.2473	0.0187	IBS	TRUE	reported	textfile	486601	0.0216482	2.4321e-13	APH1B	eqtl	31684	0.0018855	59.8492	2	1	TRUE
rs117497186	A	C	A	C	0.611559	0.0142	0.0142635	0.0196	FALSE	FALSE	FALSE	IBS	0.6031	0.0273	IBS	TRUE	reported	textfile	486601	0.0586548	1.8787e-25	APH1B	eqtl	31684	0.010517	336.743	2	1	TRUE
rs118147441	T	C	T	C	-0.109444	-0.0027	0.0563977	0.0616	FALSE	FALSE	FALSE	IBS	0.8546	0.0147	IBS	TRUE	reported	textfile	486601	0.0176244	5.3052e-10	APH1B	eqtl	31684	0.00127487	40.4418	2	1	TRUE
rs12903043	A	T	A	T	-0.222845	0.001	0.0535462	0.0462	FALSE	TRUE	FALSE	IBS	0.952	0.0165	IBS	TRUE	reported	textfile	486601	0.0193264	9.24964e-31	APH1B	eqtl	31684	0.00503343	160.276	2	1	TRUE
rs4984241	A	G	A	G	-0.15508	0.0094	0.394665	0.3733	FALSE	FALSE	FALSE	IBS	0.1805	0.007	IBS	TRUE	reported	textfile	486601	0.00813044	4.15283e-81	APH1B	eqtl	31684	0.0114912	368.297	2	1	TRUE
rs4984259	C	G	C	G	-0.110333	0.0025	0.044943	0.0409	FALSE	TRUE	FALSE	IBS	0.8868	0.0172	IBS	TRUE	reported	textfile	486601	0.0193133	1.1113e-08	APH1B	eqtl	31684	0.00104504	33.1435	2	1	TRUE
rs62012944	A	T	A	T	0.0658069	-0.0065	0.478221	0.4998	FALSE	TRUE	TRUE	IBS	0.3418	0.0069	IBS	TRUE	reported	textfile	486601	0.00795865	1.35539e-16	APH1B	eqtl	31684	0.00216117	68.6184	2	1	FALSE
rs73442943	G	A	G	A	-0.157184	-0.0046	0.0399736	0.0308	FALSE	FALSE	FALSE	IBS	0.8155	0.0198	IBS	TRUE	reported	textfile	486601	0.0205334	1.9331e-14	APH1B	eqtl	31684	0.00189628	60.1922	2	1	TRUE
rs74412386	A	C	A	C	-0.18496	-0.0043	0.033101	0.0342	FALSE	FALSE	FALSE	IBS	0.8235	0.0192	IBS	TRUE	reported	textfile	486601	0.0252547	2.4105e-13	APH1B	eqtl	31684	0.00218982	69.53	2	1	TRUE
rs76855300	C	T	C	T	0.476105	0.0022	0.120382	0.1344	FALSE	FALSE	FALSE	IBS	0.8452	0.0112	IBS	TRUE	reported	textfile	486601	0.0129678	1e-200	APH1B	eqtl	31684	0.0480055	1597.6	2	1	TRUE
rs10152202	G	T	G	T	-0.0837333	-0.009	0.282192	0.3249	FALSE	FALSE	FALSE	IBS	0.2636	0.008	IBS	TRUE	reported	textfile	486601	0.00886573	3.5676e-21	LIPC	eqtl	31684	0.0028404	90.2459	2	1	TRUE
rs11071386	G	A	G	A	-0.0455981	-0.011	0.36048	0.3523	FALSE	FALSE	FALSE	IBS	0.1582	0.0078	IBS	TRUE	reported	textfile	486601	0.00827461	3.57609e-08	LIPC	eqtl	31684	0.000958647	30.401	2	1	TRUE
rs111606268	C	T	C	T	0.245011	-0.0316	0.0270583	0.0298	FALSE	FALSE	FALSE	IBS	0.1536	0.0221	IBS	TRUE	reported	textfile	486601	0.0254451	6.0314e-22	LIPC	eqtl	31684	0.00316074	100.456	2	1	TRUE
rs117901517	C	T	C	T	-0.105317	-0.008	0.0623145	0.0908	FALSE	FALSE	FALSE	IBS	0.5864	0.0148	IBS	TRUE	reported	textfile	486601	0.0182589	8.0218e-09	LIPC	eqtl	31684	0.0012962	41.1196	2	1	TRUE
rs12914552	C	G	C	G	-0.0717819	-0.0077	0.141297	0.1449	FALSE	TRUE	FALSE	IBS	0.4553	0.0103	IBS	TRUE	reported	textfile	486601	0.0114972	4.28161e-10	LIPC	eqtl	31684	0.00125036	39.6636	2	1	TRUE
rs16940233	C	T	C	T	0.323061	-0.0088	0.0670662	0.0741	FALSE	FALSE	FALSE	IBS	0.5341	0.0141	IBS	TRUE	reported	textfile	486601	0.0158701	4.05781e-92	LIPC	eqtl	31684	0.0130603	419.252	2	1	TRUE
rs16940262	C	T	C	T	-0.0515375	-0.0123	0.488153	0.5002	FALSE	FALSE	FALSE	IBS	0.1823	0.0092	IBS	TRUE	reported	textfile	486601	0.00881586	5.0353e-09	LIPC	eqtl	31684	0.00132731	42.1078	2	1	TRUE
rs17821316	C	A	C	A	-0.0686507	-0.0042	0.499677	0.5173	FALSE	FALSE	FALSE	IBS	0.5622	0.0073	IBS	TRUE	reported	textfile	486601	0.00798227	7.94395e-18	LIPC	eqtl	31684	0.00235646	74.8337	2	1	TRUE
rs2004145	T	C	T	C	0.138716	-0.0089	0.365394	0.3543	FALSE	FALSE	FALSE	IBS	0.2253	0.0073	IBS	TRUE	reported	textfile	486601	0.00823465	1.13401e-63	LIPC	eqtl	31684	0.00892378	285.269	2	1	TRUE
rs35083042	C	G	C	G	-0.0987072	0.0059	0.173737	0.169	FALSE	TRUE	FALSE	IBS	0.5415	0.0096	IBS	TRUE	reported	textfile	486601	0.0104914	5.03752e-21	LIPC	eqtl	31684	0.0027973	88.8725	2	1	TRUE
rs435129	C	A	C	A	0.0504872	0.0092	0.358542	0.3695	FALSE	FALSE	FALSE	IBS	0.1944	0.0071	IBS	TRUE	reported	textfile	486601	0.00829917	1.1766e-09	LIPC	eqtl	31684	0.00117247	37.1897	2	1	TRUE
rs473224	T	G	T	G	0.135499	-0.002	0.145995	0.1457	FALSE	FALSE	FALSE	IBS	0.8417	0.0101	IBS	TRUE	reported	textfile	486601	0.0112522	2.13709e-33	LIPC	eqtl	31684	0.00457826	145.716	2	1	TRUE
rs74016195	A	C	A	C	0.543199	-0.015	0.0622086	0.0552	FALSE	FALSE	FALSE	IBS	0.3503	0.016	IBS	TRUE	reported	textfile	486601	0.0166335	1e-200	LIPC	eqtl	31684	0.0344274	1129.62	2	1	TRUE
rs75088295	A	G	A	G	0.188404	-0.0452	0.0225617	0.0178	FALSE	FALSE	FALSE	IBS	0.1021	0.0277	IBS	TRUE	reported	textfile	486601	0.0282473	2.5615e-11	LIPC	eqtl	31684	0.00156557	49.678	2	1	TRUE
rs78936960	A	C	A	C	0.145079	-0.0096	0.0742414	0.0903	FALSE	FALSE	FALSE	IBS	0.4933	0.014	IBS	TRUE	reported	textfile	486601	0.0177736	3.27888e-16	LIPC	eqtl	31684	0.00289323	91.9293	2	1	TRUE
rs8037865	C	T	C	T	0.0776241	-0.001	0.261397	0.2503	FALSE	FALSE	FALSE	IBS	0.9013	0.0083	IBS	TRUE	reported	textfile	486601	0.00903614	8.66672e-18	LIPC	eqtl	31684	0.00232667	73.8855	2	1	TRUE
rs10152756	C	T	C	T	-0.0878656	0.0092	0.400713	0.3887	FALSE	FALSE	FALSE	IBS	0.1875	0.007	IBS	TRUE	reported	textfile	486601	0.00810598	2.23449e-27	CHSY1	eqtl	31684	0.00370797	117.913	2	1	TRUE
rs112333639	G	T	G	T	0.0775951	0.0034	0.193833	0.1868	FALSE	FALSE	FALSE	IBS	0.7301	0.0098	IBS	TRUE	reported	textfile	486601	0.0102851	4.54369e-14	CHSY1	eqtl	31684	0.0018817	59.7285	2	1	TRUE
rs113431455	T	C	T	C	0.0770022	0.0041	0.11728	0.1472	FALSE	FALSE	FALSE	IBS	0.7478	0.0129	IBS	TRUE	reported	textfile	486601	0.0137779	2.2864e-08	CHSY1	eqtl	31684	0.00122767	38.943	2	1	TRUE
rs11630223	T	A	T	A	-0.714363	-0.0179	0.0749618	0.0802	FALSE	TRUE	FALSE	IBS	0.1775	0.0133	IBS	TRUE	reported	textfile	486601	0.0148051	1e-200	CHSY1	eqtl	31684	0.070773	2413.01	2	1	TRUE
rs116946064	A	G	A	G	0.0836839	-0.0022	0.113438	0.1225	FALSE	FALSE	FALSE	IBS	0.8479	0.0115	IBS	TRUE	reported	textfile	486601	0.0127485	5.23131e-11	CHSY1	eqtl	31684	0.00140858	44.6896	2	1	TRUE
rs117761888	C	T	C	T	-0.783361	-0.053	0.0135337	0.0124	FALSE	FALSE	FALSE	IBS	0.118	0.0339	IBS	TRUE	reported	textfile	486601	0.0431162	9.15022e-74	CHSY1	eqtl	31684	0.0163852	527.765	2	1	TRUE
rs11857988	C	T	C	T	-0.185417	0.0005	0.429589	0.4345	FALSE	FALSE	FALSE	IBS	0.9455	0.0071	IBS	TRUE	reported	textfile	486601	0.00805711	3.47046e-117	CHSY1	eqtl	31684	0.0168488	542.953	2	1	TRUE
rs144156115	T	C	T	C	-0.754901	-0.0528	0.0140296	0.0149	FALSE	FALSE	FALSE	IBS	0.08722	0.0309	IBS	TRUE	reported	textfile	486601	0.0445748	2.45841e-64	CHSY1	eqtl	31684	0.0157659	507.497	2	1	TRUE
rs144569598	A	G	A	G	-0.386919	0.0438	0.0162111	0.013	FALSE	FALSE	FALSE	IBS	0.3033	0.0426	IBS	TRUE	reported	textfile	486601	0.0470212	1.8941e-16	CHSY1	eqtl	31684	0.00477512	152.011	2	1	TRUE
rs146412277	A	G	A	G	-0.205161	-0.0063	0.0182051	0.018	FALSE	FALSE	FALSE	IBS	0.8346	0.0303	IBS	TRUE	reported	textfile	486601	0.0319576	1.3645e-10	CHSY1	eqtl	31684	0.00150464	47.7419	2	1	TRUE
rs2101171	C	T	C	T	-0.0654299	0.013	0.254444	0.251	FALSE	FALSE	FALSE	IBS	0.129	0.0086	IBS	TRUE	reported	textfile	486601	0.00911305	6.98129e-13	CHSY1	eqtl	31684	0.00162426	51.5435	2	1	TRUE
rs2168188	A	G	A	G	0.149436	0.0081	0.218159	0.2166	FALSE	FALSE	FALSE	IBS	0.332	0.0083	IBS	TRUE	reported	textfile	486601	0.00958205	7.82315e-55	CHSY1	eqtl	31684	0.00761784	243.201	2	1	TRUE
rs34576250	A	T	A	T	-0.0649174	0.0017	0.197569	0.2042	FALSE	TRUE	FALSE	IBS	0.8424	0.0085	IBS	TRUE	reported	textfile	486601	0.00998883	8.0856e-11	CHSY1	eqtl	31684	0.00133622	42.3908	2	1	TRUE
rs34796373	G	A	G	A	-0.334433	0.0136	0.0175999	0.022	FALSE	FALSE	FALSE	IBS	0.6222	0.0275	IBS	TRUE	reported	textfile	486601	0.0458819	3.1226e-13	CHSY1	eqtl	31684	0.00386765	123.011	2	1	TRUE
rs34907403	A	G	A	G	-0.103063	-0.016	0.0751086	0.0967	FALSE	FALSE	FALSE	IBS	0.2285	0.0133	IBS	TRUE	reported	textfile	486601	0.0153743	2.0335e-11	CHSY1	eqtl	31684	0.00147576	46.8242	2	1	TRUE
rs4965379	G	A	G	A	0.0725735	-0.0039	0.117786	0.1084	FALSE	FALSE	FALSE	IBS	0.7422	0.0118	IBS	TRUE	reported	textfile	486601	0.0123395	4.0681e-09	CHSY1	eqtl	31684	0.0010946	34.717	2	1	TRUE
rs55784335	C	T	C	T	-0.606875	-0.0196	0.0168892	0.0181	FALSE	FALSE	FALSE	IBS	0.498	0.0289	IBS	TRUE	reported	textfile	486601	0.0350803	4.73669e-67	CHSY1	eqtl	31684	0.0122304	392.281	2	1	TRUE
rs56377826	C	T	C	T	-0.151926	-0.0023	0.205618	0.2148	FALSE	FALSE	FALSE	IBS	0.7912	0.0089	IBS	TRUE	reported	textfile	486601	0.00991516	5.40132e-53	CHSY1	eqtl	31684	0.00754023	240.705	2	1	TRUE
rs62021260	C	T	C	T	-0.214297	0.0001	0.0497336	0.0486	FALSE	FALSE	FALSE	IBS	0.9947	0.0169	IBS	TRUE	reported	textfile	486601	0.0183289	1.4038e-31	CHSY1	eqtl	31684	0.00434068	138.121	2	1	TRUE
rs6598451	A	G	A	G	-0.104202	0.0008	0.327571	0.3313	FALSE	FALSE	FALSE	IBS	0.9078	0.0073	IBS	TRUE	reported	textfile	486601	0.00844413	5.50192e-35	CHSY1	eqtl	31684	0.00478337	152.275	2	1	TRUE
rs7168504	C	T	C	T	-0.164469	-0.0386	0.0418222	0.0182	FALSE	FALSE	FALSE	IBS	0.1797	0.0287	IBS	TRUE	reported	textfile	486601	0.0244187	1.63481e-11	CHSY1	eqtl	31684	0.00216796	68.8345	2	1	TRUE
rs7175522	A	G	A	G	-0.279117	-0.0078	0.354842	0.3404	FALSE	FALSE	FALSE	IBS	0.2818	0.0073	IBS	TRUE	reported	textfile	486601	0.00815318	1e-200	CHSY1	eqtl	31684	0.03567	1171.9	2	1	TRUE
rs8036374	A	T	A	T	-0.234125	-0.0029	0.443249	0.431	FALSE	TRUE	TRUE	IBS	0.6712	0.0069	IBS	TRUE	reported	textfile	486601	0.00790226	6.5927e-193	CHSY1	eqtl	31684	0.0270542	880.964	2	1	FALSE
rs10152918	A	G	A	G	-0.120838	0.0081	0.371733	0.4081	FALSE	FALSE	FALSE	IBS	0.2995	0.0078	IBS	TRUE	reported	textfile	486601	0.00951643	6.08154e-37	ANPEP	eqtl	31684	0.00682044	217.569	2	1	TRUE
rs111789342	T	C	T	C	0.240159	-0.0514	0.0185827	0.0262	FALSE	FALSE	FALSE	IBS	0.035	0.0244	IBS	TRUE	reported	textfile	486601	0.0347382	4.73171e-12	ANPEP	eqtl	31684	0.00210373	66.7909	2	1	TRUE
rs112938613	A	G	A	G	-0.142477	0.0141	0.102125	0.1123	FALSE	FALSE	FALSE	IBS	0.2362	0.0119	IBS	TRUE	reported	textfile	486601	0.0138164	6.20642e-25	ANPEP	eqtl	31684	0.00372278	118.386	2	1	TRUE
rs113788492	C	T	C	T	-0.226003	-0.0548	0.0160385	0.0141	FALSE	FALSE	FALSE	IBS	0.1602	0.039	IBS	TRUE	reported	textfile	486601	0.0385487	4.5513e-09	ANPEP	eqtl	31684	0.00161213	51.158	2	1	TRUE
rs11558579	A	G	A	G	0.438455	-0.0086	0.0447363	0.0514	FALSE	FALSE	FALSE	IBS	0.613	0.0169	IBS	TRUE	reported	textfile	486601	0.020927	1.81433e-97	ANPEP	eqtl	31684	0.016431	529.263	2	1	TRUE
rs117083635	A	G	A	G	-0.392158	-0.0137	0.0413944	0.0594	FALSE	FALSE	FALSE	IBS	0.3848	0.0158	IBS	TRUE	reported	textfile	486601	0.0227488	1.36299e-66	ANPEP	eqtl	31684	0.0122049	391.453	2	1	TRUE
rs117103631	T	C	T	C	-0.570415	0.0156	0.0217094	0.0237	FALSE	FALSE	FALSE	IBS	0.5423	0.0257	IBS	TRUE	reported	textfile	486601	0.0343296	5.35551e-62	ANPEP	eqtl	31684	0.0138206	444.001	2	1	TRUE
rs117724965	C	T	C	T	0.185031	0.0231	0.033458	0.0302	FALSE	FALSE	FALSE	IBS	0.3194	0.0232	IBS	TRUE	reported	textfile	486601	0.0245165	4.44721e-14	ANPEP	eqtl	31684	0.00221432	70.3097	2	1	TRUE
rs118177986	T	C	T	C	0.513032	0.0406	0.054177	0.0668	FALSE	FALSE	FALSE	IBS	0.006844	0.015	IBS	TRUE	reported	textfile	486601	0.0182942	4.79423e-173	ANPEP	eqtl	31684	0.0269739	878.278	2	1	TRUE
rs12148691	A	C	A	C	-0.35868	0.0018	0.266614	0.2473	FALSE	FALSE	FALSE	IBS	0.8293	0.0084	IBS	TRUE	reported	textfile	486601	0.00884847	1e-200	ANPEP	eqtl	31684	0.0503106	1678.38	2	1	TRUE
rs12440668	C	A	C	A	0.185605	-0.0116	0.023237	0.0353	FALSE	FALSE	FALSE	IBS	0.5812	0.021	IBS	TRUE	reported	textfile	486601	0.0283504	5.8783e-11	ANPEP	eqtl	31684	0.00156379	49.6216	2	1	TRUE
rs1256835	G	A	G	A	0.193884	0.0093	0.212821	0.2311	FALSE	FALSE	FALSE	IBS	0.284	0.0087	IBS	TRUE	reported	textfile	486601	0.010061	9.44652e-83	ANPEP	eqtl	31684	0.0125951	404.128	2	1	TRUE
rs1256843	T	C	T	C	0.586405	-0.0353	0.0239092	0.0245	FALSE	FALSE	FALSE	IBS	0.165	0.0254	IBS	TRUE	reported	textfile	486601	0.0296758	6.52848e-87	ANPEP	eqtl	31684	0.0160502	516.797	2	1	TRUE
rs138595738	T	C	T	C	-0.715904	-0.0862	0.0223545	0.0147	FALSE	FALSE	FALSE	IBS	0.01652	0.0359	IBS	TRUE	reported	textfile	486601	0.0317348	1.09572e-112	ANPEP	eqtl	31684	0.022402	726.003	2	1	TRUE
rs139137857	T	C	T	C	-0.124879	0.0102	0.0559039	0.054	FALSE	FALSE	FALSE	IBS	0.562	0.0177	IBS	TRUE	reported	textfile	486601	0.0191438	6.8823e-11	ANPEP	eqtl	31684	0.00164614	52.239	2	1	TRUE
rs141520060	A	G	A	G	-0.502294	0.0128	0.0166343	0.0223	FALSE	FALSE	FALSE	IBS	0.6327	0.0267	IBS	TRUE	reported	textfile	486601	0.0468313	7.71847e-27	ANPEP	eqtl	31684	0.00825402	263.68	2	1	TRUE
rs145334105	C	T	C	T	0.43726	-0.0115	0.0182337	0.0198	FALSE	FALSE	FALSE	IBS	0.697	0.0296	IBS	TRUE	reported	textfile	486601	0.0377717	5.42783e-31	ANPEP	eqtl	31684	0.0068453	218.368	2	1	TRUE
rs146949752	A	C	A	C	0.235204	0.0003	0.0171681	0.0213	FALSE	FALSE	FALSE	IBS	0.9922	0.0277	IBS	TRUE	reported	textfile	486601	0.0416216	1.5952e-08	ANPEP	eqtl	31684	0.0018669	59.2577	2	1	TRUE
rs148981189	T	C	T	C	-0.56591	0.015	0.0202899	0.0124	FALSE	FALSE	FALSE	IBS	0.7258	0.0428	IBS	TRUE	reported	textfile	486601	0.0562982	9.00216e-24	ANPEP	eqtl	31684	0.0127322	408.583	2	1	TRUE
rs184321647	G	A	G	A	-0.382584	0.0393	0.0328822	0.0464	FALSE	FALSE	FALSE	IBS	0.0417	0.0193	IBS	TRUE	reported	textfile	486601	0.0267015	1.45849e-46	ANPEP	eqtl	31684	0.00930945	297.713	2	1	TRUE
rs186738213	C	A	C	A	-0.620724	-0.0289	0.016459	0.0241	FALSE	FALSE	FALSE	IBS	0.2791	0.0267	IBS	TRUE	reported	textfile	486601	0.0490063	9.10181e-37	ANPEP	eqtl	31684	0.0124745	400.209	2	1	TRUE
rs28678152	T	C	T	C	0.413075	-0.0152	0.255028	0.2648	FALSE	FALSE	FALSE	IBS	0.05086	0.0078	IBS	TRUE	reported	textfile	486601	0.00940104	1e-200	ANPEP	eqtl	31684	0.0648359	2196.55	2	1	TRUE
rs28731015	T	G	T	G	-0.0824206	-0.0001	0.349417	0.3809	FALSE	FALSE	FALSE	IBS	0.9866	0.0071	IBS	TRUE	reported	textfile	486601	0.00837914	7.84696e-23	ANPEP	eqtl	31684	0.0030885	98.1532	2	1	TRUE
rs28731470	G	T	G	T	-0.253951	0.01	0.0249239	0.1373	FALSE	FALSE	FALSE	IBS	0.4663	0.0138	IBS	TRUE	reported	textfile	486601	0.0445543	1.1995e-08	ANPEP	eqtl	31684	0.00313462	99.6232	2	1	TRUE
rs3803533	T	C	T	C	0.473311	0.0215	0.0784509	0.0818	FALSE	FALSE	FALSE	IBS	0.1118	0.0135	IBS	TRUE	reported	textfile	486601	0.014533	1e-200	ANPEP	eqtl	31684	0.0323921	1060.6	2	1	TRUE
rs4932248	A	G	A	G	0.271523	0.021	0.0241503	0.0334	FALSE	FALSE	FALSE	IBS	0.3313	0.0216	IBS	TRUE	reported	textfile	486601	0.0307195	9.6752e-19	ANPEP	eqtl	31684	0.00347495	110.477	2	1	TRUE
rs62019021	C	T	C	T	0.282042	0.0132	0.0278043	0.0361	FALSE	FALSE	FALSE	IBS	0.481	0.0188	IBS	TRUE	reported	textfile	486601	0.0260851	3.007e-27	ANPEP	eqtl	31684	0.00430054	136.838	2	1	TRUE
rs62019026	C	T	C	T	0.59939	-0.0107	0.0289891	0.025	FALSE	FALSE	FALSE	IBS	0.6774	0.0258	IBS	TRUE	reported	textfile	486601	0.0253253	7.77746e-124	ANPEP	eqtl	31684	0.0202259	654.025	2	1	TRUE
rs72754534	T	C	T	C	-0.260571	-0.0083	0.0563793	0.0589	FALSE	FALSE	FALSE	IBS	0.5886	0.0153	IBS	TRUE	reported	textfile	486601	0.0175874	1.15802e-49	ANPEP	eqtl	31684	0.00722436	230.548	2	1	TRUE
rs72756574	G	T	G	T	-0.689871	-0.011	0.0420585	0.0712	FALSE	FALSE	FALSE	IBS	0.477	0.0155	IBS	TRUE	reported	textfile	486601	0.0212846	1e-200	ANPEP	eqtl	31684	0.0383494	1263.44	2	1	TRUE
rs75287267	A	G	A	G	0.335077	0.0036	0.0156341	0.0188	FALSE	FALSE	FALSE	IBS	0.9019	0.0294	IBS	TRUE	reported	textfile	486601	0.0459413	3.0178e-13	ANPEP	eqtl	31684	0.0034558	109.866	2	1	TRUE
rs78227926	A	G	A	G	-0.626813	0.0116	0.0576084	0.0787	FALSE	FALSE	FALSE	IBS	0.4025	0.0139	IBS	TRUE	reported	textfile	486601	0.0182004	1e-200	ANPEP	eqtl	31684	0.0426602	1411.79	2	1	TRUE
rs79149569	C	T	C	T	-0.275441	-0.0103	0.0361295	0.045	FALSE	FALSE	FALSE	IBS	0.5855	0.0188	IBS	TRUE	reported	textfile	486601	0.0238469	7.34773e-31	ANPEP	eqtl	31684	0.00528406	168.299	2	1	TRUE
rs1015308	T	C	T	C	-0.362837	0.0033	0.0698821	0.0552	FALSE	FALSE	FALSE	IBS	0.8446	0.0167	IBS	TRUE	reported	textfile	486601	0.0158813	1.57248e-115	CDK5R1	eqtl	31684	0.0171142	551.654	2	1	TRUE
rs113989474	T	C	T	C	-0.279298	-0.0051	0.0883365	0.0949	FALSE	FALSE	FALSE	IBS	0.6852	0.0125	IBS	TRUE	reported	textfile	486601	0.014021	2.7299e-88	CDK5R1	eqtl	31684	0.0125644	403.129	2	1	TRUE
rs116325033	C	T	C	T	0.520285	0	0.442312	0.468	FALSE	FALSE	FALSE	IBS	0.9983	0.0078	IBS	TRUE	reported	textfile	486601	0.008267	1e-200	CDK5R1	eqtl	31684	0.133547	4883.15	2	1	TRUE
rs117117721	T	C	T	C	0.347988	0.0042	0.0268025	0.03	FALSE	FALSE	FALSE	IBS	0.8439	0.0211	IBS	TRUE	reported	textfile	486601	0.0258328	2.32329e-41	CDK5R1	eqtl	31684	0.00631735	201.419	2	1	TRUE
rs117190032	T	C	T	C	0.331296	0.0059	0.0141954	0.0187	FALSE	FALSE	FALSE	IBS	0.8412	0.0296	IBS	TRUE	reported	textfile	486601	0.0533677	5.3731e-10	CDK5R1	eqtl	31684	0.00307186	97.6224	2	1	TRUE
rs117488289	T	G	T	G	0.32622	-0.0036	0.0228513	0.0241	FALSE	FALSE	FALSE	IBS	0.8863	0.0254	IBS	TRUE	reported	textfile	486601	0.0301575	2.8536e-27	CDK5R1	eqtl	31684	0.00475251	151.288	2	1	TRUE
rs118075579	T	C	T	C	-0.473365	-0.0176	0.0262333	0.0368	FALSE	FALSE	FALSE	IBS	0.376	0.0199	IBS	TRUE	reported	textfile	486601	0.0264211	8.81485e-72	CDK5R1	eqtl	31684	0.011448	366.896	2	1	TRUE
rs12938695	G	A	G	A	0.253055	0.0107	0.0569353	0.0791	FALSE	FALSE	FALSE	IBS	0.4421	0.0139	IBS	TRUE	reported	textfile	486601	0.0186541	6.40522e-42	CDK5R1	eqtl	31684	0.00687675	219.378	2	1	TRUE
rs12949671	A	G	A	G	0.292931	0.0007	0.338036	0.3824	FALSE	FALSE	FALSE	IBS	0.9257	0.0077	IBS	TRUE	reported	textfile	486601	0.00878766	1e-200	CDK5R1	eqtl	31684	0.0384024	1265.25	2	1	TRUE
rs12951007	G	A	G	A	-0.0984587	-0.0026	0.133534	0.1455	FALSE	FALSE	FALSE	IBS	0.8084	0.0106	IBS	TRUE	reported	textfile	486601	0.0126528	7.16129e-15	CDK5R1	eqtl	31684	0.00224327	71.2311	2	1	TRUE
rs145657264	C	G	C	G	-0.178692	-0.0037	0.0172706	0.0149	FALSE	TRUE	FALSE	IBS	0.9013	0.0294	IBS	TRUE	reported	textfile	486601	0.0327047	4.66049e-08	CDK5R1	eqtl	31684	0.00108388	34.3768	2	1	TRUE
rs145884108	G	A	G	A	-0.228116	-0.0258	0.0157783	0.0145	FALSE	FALSE	FALSE	IBS	0.4642	0.0352	IBS	TRUE	reported	textfile	486601	0.0381451	2.2286e-09	CDK5R1	eqtl	31684	0.0016162	51.2873	2	1	TRUE
rs148682607	T	C	T	C	0.380392	-0.1047	0.0232015	0.0092	FALSE	FALSE	FALSE	IBS	0.01917	0.0447	IBS	TRUE	reported	textfile	486601	0.0514308	1.4014e-13	CDK5R1	eqtl	31684	0.00655864	209.163	2	1	TRUE
rs151293070	A	G	A	G	0.430118	-0.043	0.0182683	0.0249	FALSE	FALSE	FALSE	IBS	0.1133	0.0271	IBS	TRUE	reported	textfile	486601	0.0451473	1.6189e-21	CDK5R1	eqtl	31684	0.00663584	211.641	2	1	TRUE
rs17182752	G	T	G	T	-0.303833	-0.0146	0.0627254	0.0616	FALSE	FALSE	FALSE	IBS	0.3089	0.0143	IBS	TRUE	reported	textfile	486601	0.0170679	6.89249e-71	CDK5R1	eqtl	31684	0.0108545	347.666	2	1	TRUE
rs17806303	C	T	C	T	-0.322085	-0.0073	0.122947	0.1367	FALSE	FALSE	FALSE	IBS	0.5224	0.0115	IBS	TRUE	reported	textfile	486601	0.0119689	1.66847e-159	CDK5R1	eqtl	31684	0.0223725	725.027	2	1	TRUE
rs2106356	A	G	A	G	-0.0659353	-0.0003	0.327878	0.3252	FALSE	FALSE	FALSE	IBS	0.968	0.0075	IBS	TRUE	reported	textfile	486601	0.00847519	7.26393e-15	CDK5R1	eqtl	31684	0.00191614	60.8236	2	1	TRUE
rs225186	C	A	C	A	-0.0608665	-0.0013	0.384062	0.3924	FALSE	FALSE	FALSE	IBS	0.8757	0.0081	IBS	TRUE	reported	textfile	486601	0.00816562	9.05519e-14	CDK5R1	eqtl	31684	0.00175277	55.6288	2	1	TRUE
rs2640828	T	C	T	C	0.115551	0.0075	0.264816	0.2956	FALSE	FALSE	FALSE	IBS	0.364	0.0083	IBS	TRUE	reported	textfile	486601	0.00898546	7.57721e-38	CDK5R1	eqtl	31684	0.00519897	165.575	2	1	TRUE
rs2905171	C	T	C	T	-0.397951	-0.0023	0.281183	0.2854	FALSE	FALSE	FALSE	IBS	0.7811	0.0082	IBS	TRUE	reported	textfile	486601	0.00859882	1e-200	CDK5R1	eqtl	31684	0.0640172	2166.91	2	1	TRUE
rs2952464	T	C	T	C	-0.314578	0.0231	0.117472	0.0952	FALSE	FALSE	FALSE	IBS	0.09196	0.0137	IBS	TRUE	reported	textfile	486601	0.0126698	4.36042e-136	CDK5R1	eqtl	31684	0.0205187	663.691	2	1	TRUE
rs440428	G	A	G	A	-0.228439	0.0061	0.016224	0.0168	FALSE	FALSE	FALSE	IBS	0.8412	0.0304	IBS	TRUE	reported	textfile	486601	0.0360599	2.3734e-10	CDK5R1	eqtl	31684	0.00166581	52.8642	2	1	TRUE
rs60954363	G	A	G	A	-0.121027	0.0073	0.136275	0.1104	FALSE	FALSE	FALSE	IBS	0.5389	0.0119	IBS	TRUE	reported	textfile	486601	0.0122748	6.2173e-23	CDK5R1	eqtl	31684	0.00344815	109.622	2	1	TRUE
rs7225669	T	C	T	C	0.0837061	0.0103	0.109531	0.0993	FALSE	FALSE	FALSE	IBS	0.3953	0.0121	IBS	TRUE	reported	textfile	486601	0.0127197	4.67919e-11	CDK5R1	eqtl	31684	0.00136678	43.3617	2	1	TRUE
rs74490335	C	A	C	A	-0.452118	0.0366	0.0255049	0.0364	FALSE	FALSE	FALSE	IBS	0.08494	0.0213	IBS	TRUE	reported	textfile	486601	0.0291685	3.45807e-54	CDK5R1	eqtl	31684	0.010161	325.226	2	1	TRUE
rs74947943	T	C	T	C	-0.295855	0.0006	0.0217722	0.018	FALSE	FALSE	FALSE	IBS	0.9841	0.0306	IBS	TRUE	reported	textfile	486601	0.0503961	4.3422e-09	CDK5R1	eqtl	31684	0.00372847	118.567	2	1	TRUE
rs75173009	T	C	T	C	0.544817	-0.008	0.028918	0.0536	FALSE	FALSE	FALSE	IBS	0.631	0.0166	IBS	TRUE	reported	textfile	486601	0.0261085	1.05939e-96	CDK5R1	eqtl	31684	0.0166708	537.117	2	1	TRUE
rs77028931	C	T	C	T	0.172861	-0.0141	0.0338342	0.0663	FALSE	FALSE	FALSE	IBS	0.3518	0.0151	IBS	TRUE	reported	textfile	486601	0.0249107	3.94331e-12	CDK5R1	eqtl	31684	0.00195358	62.0145	2	1	TRUE
rs77155771	G	A	G	A	-0.161619	-0.0057	0.0300048	0.0535	FALSE	FALSE	FALSE	IBS	0.7395	0.0172	IBS	TRUE	reported	textfile	486601	0.0257078	3.24079e-10	CDK5R1	eqtl	31684	0.00152046	48.2446	2	1	TRUE
rs80014185	T	G	T	G	0.475082	-0.0198	0.0248859	0.025	FALSE	FALSE	FALSE	IBS	0.4406	0.0256	IBS	TRUE	reported	textfile	486601	0.029078	5.27879e-60	CDK5R1	eqtl	31684	0.0109541	350.891	2	1	TRUE
rs80172337	A	G	A	G	-0.422034	-0.0112	0.0150267	0.0154	FALSE	FALSE	FALSE	IBS	0.7407	0.0338	IBS	TRUE	reported	textfile	486601	0.0417442	4.98841e-24	CDK5R1	eqtl	31684	0.00527246	167.927	2	1	TRUE
rs8066534	C	T	C	T	-0.113141	-0.0046	0.164644	0.1639	FALSE	FALSE	FALSE	IBS	0.6396	0.0097	IBS	TRUE	reported	textfile	486601	0.0106995	3.91681e-26	CDK5R1	eqtl	31684	0.00352117	111.952	2	1	TRUE
rs9890602	T	C	T	C	0.105647	-0.0011	0.108725	0.1103	FALSE	FALSE	FALSE	IBS	0.9311	0.0131	IBS	TRUE	reported	textfile	486601	0.0127828	1.3993e-16	CDK5R1	eqtl	31684	0.00216314	68.6813	2	1	TRUE
rs9912387	G	A	G	A	-0.100079	0.0004	0.346665	0.3282	FALSE	FALSE	FALSE	IBS	0.963	0.0083	IBS	TRUE	reported	textfile	486601	0.0112095	4.33779e-19	CDK5R1	eqtl	31684	0.00453693	144.394	2	1	TRUE
rs10153257	G	A	G	A	0.411626	0.0062	0.422794	0.4305	FALSE	FALSE	FALSE	IBS	0.4167	0.0076	IBS	TRUE	reported	textfile	486601	0.00779863	1e-200	ABCC3	eqtl	31684	0.082698	2856.25	2	1	TRUE
rs113287138	G	T	G	T	0.414466	0.0019	0.0164763	0.019	FALSE	FALSE	FALSE	IBS	0.944	0.0275	IBS	TRUE	reported	textfile	486601	0.054275	2.2338e-14	ABCC3	eqtl	31684	0.0055674	177.374	2	1	TRUE
rs113400824	A	G	A	G	-0.342734	0.0275	0.0275735	0.0359	FALSE	FALSE	FALSE	IBS	0.1604	0.0196	IBS	TRUE	reported	textfile	486601	0.0252177	4.52849e-42	ABCC3	eqtl	31684	0.00629931	200.84	2	1	TRUE
rs11568581	A	G	A	G	-0.450017	0.0363	0.0452647	0.0585	FALSE	FALSE	FALSE	IBS	0.02707	0.0164	IBS	TRUE	reported	textfile	486601	0.0196305	2.65366e-116	ABCC3	eqtl	31684	0.0175037	564.433	2	1	TRUE
rs116972558	T	C	T	C	-0.37652	-0.01	0.0428942	0.0683	FALSE	FALSE	FALSE	IBS	0.504	0.015	IBS	TRUE	reported	textfile	486601	0.0218833	2.40241e-66	ABCC3	eqtl	31684	0.0116403	373.132	2	1	TRUE
rs117355256	T	G	T	G	-0.336846	-0.0362	0.0551928	0.0638	FALSE	FALSE	FALSE	IBS	0.02128	0.0157	IBS	TRUE	reported	textfile	486601	0.0184808	3.16306e-74	ABCC3	eqtl	31684	0.0118336	379.403	2	1	TRUE
rs117601101	T	G	T	G	0.42955	-0.0228	0.0170146	0.0201	FALSE	FALSE	FALSE	IBS	0.3958	0.0269	IBS	TRUE	reported	textfile	486601	0.0346377	2.5744e-35	ABCC3	eqtl	31684	0.006172	196.756	2	1	TRUE
rs12601390	T	G	T	G	0.457398	-0.0033	0.0235909	0.0178	FALSE	FALSE	FALSE	IBS	0.9113	0.0292	IBS	TRUE	reported	textfile	486601	0.0285264	7.37279e-58	ABCC3	eqtl	31684	0.00963818	308.328	2	1	TRUE
rs138720857	G	T	G	T	-0.272539	-0.0046	0.0222116	0.0171	FALSE	FALSE	FALSE	IBS	0.8764	0.0295	IBS	TRUE	reported	textfile	486601	0.0296767	4.16919e-20	ABCC3	eqtl	31684	0.00322635	102.548	2	1	TRUE
rs140837785	T	C	T	C	0.258135	0.0215	0.021329	0.0266	FALSE	FALSE	FALSE	IBS	0.3461	0.0229	IBS	TRUE	reported	textfile	486601	0.0293055	1.2694e-18	ABCC3	eqtl	31684	0.00278183	88.3799	2	1	TRUE
rs141032183	A	G	A	G	-0.415218	0.0197	0.0154115	0.0206	FALSE	FALSE	FALSE	IBS	0.489	0.0284	IBS	TRUE	reported	textfile	486601	0.0423839	1.1644e-22	ABCC3	eqtl	31684	0.00523217	166.638	2	1	TRUE
rs142139541	T	C	T	C	-0.540177	-0.0013	0.068373	0.0757	FALSE	FALSE	FALSE	IBS	0.9241	0.0138	IBS	TRUE	reported	textfile	486601	0.0155557	1e-200	ABCC3	eqtl	31684	0.0371731	1223.19	2	1	TRUE
rs149570333	A	G	A	G	0.403471	0.0067	0.0144076	0.0121	FALSE	FALSE	FALSE	IBS	0.8403	0.0333	IBS	TRUE	reported	textfile	486601	0.0409507	6.67928e-23	ABCC3	eqtl	31684	0.00462321	147.153	2	1	TRUE
rs16949207	C	T	C	T	0.179217	-0.0126	0.0696579	0.0666	FALSE	FALSE	FALSE	IBS	0.3747	0.0141	IBS	TRUE	reported	textfile	486601	0.0156688	2.70658e-30	ABCC3	eqtl	31684	0.00416295	132.442	2	1	TRUE
rs198558	T	G	T	G	0.101266	0.0074	0.146066	0.1664	FALSE	FALSE	FALSE	IBS	0.4452	0.0097	IBS	TRUE	reported	textfile	486601	0.011759	7.19219e-18	ABCC3	eqtl	31684	0.00255818	81.2561	2	1	TRUE
rs2072366	G	A	G	A	0.293635	-0.0071	0.337002	0.3531	FALSE	FALSE	FALSE	IBS	0.3244	0.0072	IBS	TRUE	reported	textfile	486601	0.00825681	1e-200	ABCC3	eqtl	31684	0.0385292	1269.6	2	1	TRUE
rs2107438	C	A	C	A	-0.300018	0.0022	0.272863	0.2742	FALSE	FALSE	FALSE	IBS	0.7873	0.008	IBS	TRUE	reported	textfile	486601	0.00882092	1e-200	ABCC3	eqtl	31684	0.0357179	1173.53	2	1	TRUE
rs2158408	T	C	T	C	0.175974	0.0021	0.21839	0.2566	FALSE	FALSE	FALSE	IBS	0.8078	0.0088	IBS	TRUE	reported	textfile	486601	0.0104516	1.307e-63	ABCC3	eqtl	31684	0.0105718	338.515	2	1	TRUE
rs34958340	T	C	T	C	-0.486128	-0.0048	0.0130508	0.0151	FALSE	FALSE	FALSE	IBS	0.8771	0.0311	IBS	TRUE	reported	textfile	486601	0.0562335	5.39001e-18	ABCC3	eqtl	31684	0.00608784	194.056	2	1	TRUE
rs4148408	A	G	A	G	-0.113865	-0.0309	0.04996	0.0541	FALSE	FALSE	FALSE	IBS	0.0625	0.0166	IBS	TRUE	reported	textfile	486601	0.0183351	5.29171e-10	ABCC3	eqtl	31684	0.00123076	39.0411	2	1	TRUE
rs4793661	A	G	A	G	0.149138	-0.0189	0.152185	0.1809	FALSE	FALSE	FALSE	IBS	0.04651	0.0095	IBS	TRUE	reported	textfile	486601	0.0110478	1.5765e-41	ABCC3	eqtl	31684	0.00573957	182.891	2	1	TRUE
rs4794171	C	G	C	G	-0.195107	-0.0018	0.378855	0.4248	FALSE	TRUE	TRUE	IBS	0.8138	0.0076	IBS	TRUE	reported	textfile	486601	0.00878117	2.26034e-109	ABCC3	eqtl	31684	0.017916	577.971	2	1	FALSE
rs55768061	T	C	T	C	-0.12768	-0.0126	0.0507675	0.0599	FALSE	FALSE	FALSE	IBS	0.4374	0.0163	IBS	TRUE	reported	textfile	486601	0.0195063	5.92569e-11	ABCC3	eqtl	31684	0.00157121	49.8574	2	1	TRUE
rs62059698	G	A	G	A	-0.0727653	-0.0104	0.185294	0.1625	FALSE	FALSE	FALSE	IBS	0.295	0.0099	IBS	TRUE	reported	textfile	486601	0.0102158	1.0576e-12	ABCC3	eqtl	31684	0.0015986	50.7281	2	1	TRUE
rs62059722	A	G	A	G	-0.244568	-0.0187	0.0330985	0.0478	FALSE	FALSE	FALSE	IBS	0.3157	0.0186	IBS	TRUE	reported	textfile	486601	0.0254155	6.40631e-22	ABCC3	eqtl	31684	0.00382842	121.758	2	1	TRUE
rs62059744	C	T	C	T	0.238815	0.0003	0.116952	0.1126	FALSE	FALSE	FALSE	IBS	0.9818	0.0123	IBS	TRUE	reported	textfile	486601	0.0123527	2.83453e-83	ABCC3	eqtl	31684	0.01178	377.663	2	1	TRUE
rs6504682	G	T	G	T	-0.430344	0.0065	0.4613	0.4757	FALSE	FALSE	FALSE	IBS	0.3506	0.007	IBS	TRUE	reported	textfile	486601	0.00768881	1e-200	ABCC3	eqtl	31684	0.0920432	3211.73	2	1	TRUE
rs72837520	A	G	A	G	0.396561	0.0253	0.0574554	0.0574	FALSE	FALSE	FALSE	IBS	0.1267	0.0166	IBS	TRUE	reported	textfile	486601	0.0173709	2.36293e-115	ABCC3	eqtl	31684	0.0170327	548.98	2	1	TRUE
rs72839275	A	C	A	C	0.238125	-0.0145	0.0302595	0.0346	FALSE	FALSE	FALSE	IBS	0.4632	0.0198	IBS	TRUE	reported	textfile	486601	0.0241649	6.5738e-23	ABCC3	eqtl	31684	0.0033278	105.783	2	1	TRUE
rs74710086	A	G	A	G	-0.463124	-0.0241	0.0162919	0.0205	FALSE	FALSE	FALSE	IBS	0.3966	0.0284	IBS	TRUE	reported	textfile	486601	0.0382128	8.31637e-34	ABCC3	eqtl	31684	0.00687484	219.316	2	1	TRUE
rs76193448	A	C	A	C	0.203555	-0.0014	0.0204215	0.0159	FALSE	FALSE	FALSE	IBS	0.9609	0.0288	IBS	TRUE	reported	textfile	486601	0.0298573	9.25742e-12	ABCC3	eqtl	31684	0.00165776	52.6082	2	1	TRUE
rs76521597	A	G	A	G	-0.277296	0.0327	0.0431387	0.0422	FALSE	FALSE	FALSE	IBS	0.08704	0.0191	IBS	TRUE	reported	textfile	486601	0.0204345	6.03228e-42	ABCC3	eqtl	31684	0.00634795	202.4	2	1	TRUE
rs77943790	A	G	A	G	0.575898	-0.0022	0.0605608	0.0615	FALSE	FALSE	FALSE	IBS	0.888	0.0157	IBS	TRUE	reported	textfile	486601	0.0168382	1e-200	ABCC3	eqtl	31684	0.0377382	1242.51	2	1	TRUE
rs9895932	T	C	T	C	0.204772	0.0032	0.165163	0.1678	FALSE	FALSE	FALSE	IBS	0.7249	0.0092	IBS	TRUE	reported	textfile	486601	0.0106365	1.36339e-82	ABCC3	eqtl	31684	0.0115634	370.638	2	1	TRUE
rs10154877	T	C	T	C	0.175897	-0.0062	0.0610155	0.073	FALSE	FALSE	FALSE	IBS	0.6423	0.0133	IBS	TRUE	reported	textfile	486601	0.0166238	3.65042e-26	VIPR1	eqtl	31684	0.00354524	112.72	2	1	TRUE
rs116429753	T	C	T	C	-0.778288	-0.0326	0.015595	0.0185	FALSE	FALSE	FALSE	IBS	0.207	0.0258	IBS	TRUE	reported	textfile	486601	0.0358595	1.88885e-104	VIPR1	eqtl	31684	0.0185982	600.393	2	1	TRUE
rs11718925	T	C	T	C	0.259489	-0.0079	0.463166	0.4696	FALSE	FALSE	FALSE	IBS	0.2524	0.0069	IBS	TRUE	reported	textfile	486601	0.00790014	1e-200	VIPR1	eqtl	31684	0.0334846	1097.61	2	1	TRUE
rs11920996	T	C	T	C	-0.279582	-0.0137	0.0344089	0.034	FALSE	FALSE	FALSE	IBS	0.5065	0.0206	IBS	TRUE	reported	textfile	486601	0.0224806	1.654e-35	VIPR1	eqtl	31684	0.00519413	165.419	2	1	TRUE
rs13086076	T	C	T	C	-0.289523	0.0135	0.04117	0.0516	FALSE	FALSE	FALSE	IBS	0.4427	0.0175	IBS	TRUE	reported	textfile	486601	0.0212875	3.97163e-42	VIPR1	eqtl	31684	0.00661788	211.064	2	1	TRUE
rs138246973	C	A	C	A	-0.212072	-0.0302	0.0215666	0.014	FALSE	FALSE	FALSE	IBS	0.3892	0.035	IBS	TRUE	reported	textfile	486601	0.034224	5.7696e-10	VIPR1	eqtl	31684	0.00189806	60.2486	2	1	TRUE
rs139790369	G	A	G	A	-0.347191	-0.0058	0.0240298	0.0348	FALSE	FALSE	FALSE	IBS	0.7865	0.0214	IBS	TRUE	reported	textfile	486601	0.0302737	1.9014e-30	VIPR1	eqtl	31684	0.00565397	180.148	2	1	TRUE
rs144155640	T	C	T	C	-0.36106	-0.0147	0.025887	0.0235	FALSE	FALSE	FALSE	IBS	0.5796	0.0265	IBS	TRUE	reported	textfile	486601	0.0279368	3.28701e-38	VIPR1	eqtl	31684	0.00657476	209.68	2	1	TRUE
rs145658144	A	G	A	G	0.341685	-0.0188	0.0170788	0.0248	FALSE	FALSE	FALSE	IBS	0.4293	0.0238	IBS	TRUE	reported	textfile	486601	0.0342274	1.8128e-23	VIPR1	eqtl	31684	0.00391975	124.674	2	1	TRUE
rs191373561	C	T	C	T	0.299675	-0.0068	0.0443116	0.0178	FALSE	FALSE	FALSE	IBS	0.8347	0.0326	IBS	TRUE	reported	textfile	486601	0.022691	8.01598e-40	VIPR1	eqtl	31684	0.00760615	242.825	2	1	TRUE
rs2041376	G	A	G	A	0.112391	-0.0042	0.315495	0.3295	FALSE	FALSE	FALSE	IBS	0.5686	0.0073	IBS	TRUE	reported	textfile	486601	0.00855403	1.96808e-39	VIPR1	eqtl	31684	0.00545585	173.8	2	1	TRUE
rs406683	T	G	T	G	0.179414	0.0089	0.209214	0.2083	FALSE	FALSE	FALSE	IBS	0.2935	0.0085	IBS	TRUE	reported	textfile	486601	0.00976562	2.20153e-75	VIPR1	eqtl	31684	0.010651	341.079	2	1	TRUE
rs407931	A	G	A	G	0.184363	0.0064	0.210274	0.2212	FALSE	FALSE	FALSE	IBS	0.4368	0.0083	IBS	TRUE	reported	textfile	486601	0.00977743	2.62333e-79	VIPR1	eqtl	31684	0.0112886	361.728	2	1	TRUE
rs420851	G	C	G	C	0.224754	0.0015	0.297577	0.295	FALSE	TRUE	FALSE	IBS	0.8363	0.0075	IBS	TRUE	reported	textfile	486601	0.00864174	4.02095e-149	VIPR1	eqtl	31684	0.0211175	683.479	2	1	TRUE
rs587225	C	A	C	A	-0.368459	-0.0055	0.408427	0.4141	FALSE	FALSE	FALSE	IBS	0.4538	0.0074	IBS	TRUE	reported	textfile	486601	0.00811611	1e-200	VIPR1	eqtl	31684	0.0656041	2224.4	2	1	TRUE
rs59934907	C	T	C	T	0.192834	-0.0108	0.195186	0.181	FALSE	FALSE	FALSE	IBS	0.2332	0.0091	IBS	TRUE	reported	textfile	486601	0.0100507	4.82673e-82	VIPR1	eqtl	31684	0.0116827	374.505	2	1	TRUE
rs704967	T	G	T	G	-0.242775	0.0801	0.0143885	0.0172	FALSE	FALSE	FALSE	IBS	0.009549	0.0309	IBS	TRUE	reported	textfile	486601	0.0375093	9.6458e-11	VIPR1	eqtl	31684	0.0016717	53.0516	2	1	TRUE
rs73082667	A	G	A	G	0.417816	-0.0305	0.0213134	0.0343	FALSE	FALSE	FALSE	IBS	0.1275	0.02	IBS	TRUE	reported	textfile	486601	0.0291563	1.4171e-46	VIPR1	eqtl	31684	0.00728277	232.425	2	1	TRUE
rs74796215	A	G	A	G	-0.318911	0.0129	0.0476962	0.0647	FALSE	FALSE	FALSE	IBS	0.3935	0.0151	IBS	TRUE	reported	textfile	486601	0.0191104	1.60786e-62	VIPR1	eqtl	31684	0.00923907	295.442	2	1	TRUE
rs78517245	C	T	C	T	-0.240258	0.0508	0.017706	0.0146	FALSE	FALSE	FALSE	IBS	0.09918	0.0308	IBS	TRUE	reported	textfile	486601	0.0369254	7.68711e-11	VIPR1	eqtl	31684	0.00200793	63.7431	2	1	TRUE
rs79547178	C	T	C	T	0.190069	-0.0167	0.0859856	0.0645	FALSE	FALSE	FALSE	IBS	0.2632	0.0149	IBS	TRUE	reported	textfile	486601	0.0150939	2.325e-36	VIPR1	eqtl	31684	0.00567847	180.933	2	1	TRUE
rs890688	T	C	T	C	0.207422	-0.0149	0.0251027	0.0174	FALSE	FALSE	FALSE	IBS	0.5852	0.0272	IBS	TRUE	reported	textfile	486601	0.0278569	9.6213e-14	VIPR1	eqtl	31684	0.00210581	66.857	2	1	TRUE
rs10156094	T	C	T	C	0.242388	-0.0089	0.462357	0.4531	FALSE	FALSE	FALSE	IBS	0.1948	0.0068	IBS	TRUE	reported	textfile	486601	0.00789249	1e-200	YWHAG	eqtl	31684	0.0292095	953.259	2	1	TRUE
rs111666614	T	G	T	G	-0.20444	-0.02	0.0538951	0.0619	FALSE	FALSE	FALSE	IBS	0.1639	0.0144	IBS	TRUE	reported	textfile	486601	0.0184823	1.9306e-28	YWHAG	eqtl	31684	0.00426236	135.618	2	1	TRUE
rs116846403	C	A	C	A	0.255385	0.0167	0.0215973	0.0232	FALSE	FALSE	FALSE	IBS	0.4945	0.0245	IBS	TRUE	reported	textfile	486601	0.0288695	9.05501e-19	YWHAG	eqtl	31684	0.00275637	87.5688	2	1	TRUE
rs13247572	A	G	A	G	-0.132086	0.0113	0.0611763	0.069	FALSE	FALSE	FALSE	IBS	0.4139	0.0138	IBS	TRUE	reported	textfile	486601	0.0168258	4.15368e-15	YWHAG	eqtl	31684	0.00200406	63.6201	2	1	TRUE
rs140461163	C	A	C	A	-0.119864	0.0227	0.0566537	0.0551	FALSE	FALSE	FALSE	IBS	0.1643	0.0163	IBS	TRUE	reported	textfile	486601	0.0192348	4.617e-10	YWHAG	eqtl	31684	0.0015357	48.7289	2	1	TRUE
rs146131423	T	C	T	C	0.237962	-0.0115	0.0191258	0.0179	FALSE	FALSE	FALSE	IBS	0.6643	0.0265	IBS	TRUE	reported	textfile	486601	0.0318941	8.58681e-14	YWHAG	eqtl	31684	0.0021246	67.455	2	1	TRUE
rs1612015	G	T	G	T	0.112754	0.0091	0.119531	0.0356	FALSE	FALSE	FALSE	IBS	0.7267	0.026	IBS	TRUE	reported	textfile	486601	0.0146594	1.4531e-14	YWHAG	eqtl	31684	0.00267601	85.009	2	1	TRUE
rs1638127	G	T	G	T	0.103614	0.0021	0.147175	0.0187	FALSE	FALSE	FALSE	IBS	0.9532	0.0362	IBS	TRUE	reported	textfile	486601	0.014003	1.368e-13	YWHAG	eqtl	31684	0.00269501	85.6141	2	1	TRUE
rs35001140	A	G	A	G	-0.193721	0.0097	0.0356993	0.0409	FALSE	FALSE	FALSE	IBS	0.62	0.0196	IBS	TRUE	reported	textfile	486601	0.0234677	1.52161e-16	YWHAG	eqtl	31684	0.00258378	82.0714	2	1	TRUE
rs6956929	T	C	T	C	-0.0961682	0.0023	0.402571	0.4162	FALSE	FALSE	FALSE	IBS	0.7456	0.007	IBS	TRUE	reported	textfile	486601	0.00819695	8.71637e-32	YWHAG	eqtl	31684	0.00444858	141.57	2	1	TRUE
rs75520428	T	G	T	G	-0.196282	0.0237	0.0171981	0.0263	FALSE	FALSE	FALSE	IBS	0.3296	0.0243	IBS	TRUE	reported	textfile	486601	0.0350904	2.22409e-08	YWHAG	eqtl	31684	0.00130238	41.3158	2	1	TRUE
rs77149781	T	C	T	C	0.308656	-0.0094	0.0269892	0.026	FALSE	FALSE	FALSE	IBS	0.6845	0.0232	IBS	TRUE	reported	textfile	486601	0.0268509	1.39459e-30	YWHAG	eqtl	31684	0.00500365	159.323	2	1	TRUE
rs868269	C	T	C	T	0.241264	-0.0625	0.0341615	0.0088	FALSE	FALSE	FALSE	IBS	0.2315	0.0522	IBS	TRUE	reported	textfile	486601	0.0333072	4.3693e-13	YWHAG	eqtl	31684	0.00384111	122.163	2	1	TRUE
rs1015745	A	G	A	G	0.0793369	0.0132	0.174386	0.1705	FALSE	FALSE	FALSE	IBS	0.1587	0.0094	IBS	TRUE	reported	textfile	486601	0.0119653	3.34331e-11	HK2	eqtl	31684	0.00181246	57.5267	2	1	TRUE
rs10496195	C	A	C	A	-0.267177	0.0038	0.353463	0.389	FALSE	FALSE	FALSE	IBS	0.6086	0.0074	IBS	TRUE	reported	textfile	486601	0.00911214	5.60021e-189	HK2	eqtl	31684	0.0326261	1068.52	2	1	TRUE
rs10865404	T	C	T	C	-0.126543	-0.0056	0.387538	0.3776	FALSE	FALSE	FALSE	IBS	0.4651	0.0077	IBS	TRUE	reported	textfile	486601	0.00899815	6.39295e-45	HK2	eqtl	31684	0.00760151	242.676	2	1	TRUE
rs113357151	C	T	C	T	-0.222401	-0.0078	0.0328196	0.0353	FALSE	FALSE	FALSE	IBS	0.7177	0.0217	IBS	TRUE	reported	textfile	486601	0.0275065	6.19598e-16	HK2	eqtl	31684	0.00314011	99.7982	2	1	TRUE
rs114255614	C	T	C	T	0.35154	0.0085	0.0163898	0.0166	FALSE	FALSE	FALSE	IBS	0.7824	0.0308	IBS	TRUE	reported	textfile	486601	0.0423931	1.1099e-16	HK2	eqtl	31684	0.00398452	126.743	2	1	TRUE
rs114324076	A	C	A	C	0.215956	-0.029	0.0178564	0.0205	FALSE	FALSE	FALSE	IBS	0.2723	0.0265	IBS	TRUE	reported	textfile	486601	0.0357851	1.5916e-09	HK2	eqtl	31684	0.0016358	51.9102	2	1	TRUE
rs114681056	A	G	A	G	0.579472	-0.01	0.0368652	0.0366	FALSE	FALSE	FALSE	IBS	0.6066	0.0194	IBS	TRUE	reported	textfile	486601	0.0245856	7.90439e-123	HK2	eqtl	31684	0.0238451	773.913	2	1	TRUE
rs11675401	T	C	T	C	-0.333557	0.012	0.0460131	0.061	FALSE	FALSE	FALSE	IBS	0.4817	0.017	IBS	TRUE	reported	textfile	486601	0.0233462	2.62218e-46	HK2	eqtl	31684	0.00976774	312.514	2	1	TRUE
rs11678383	T	C	T	C	-0.0989211	-0.0026	0.354111	0.3774	FALSE	FALSE	FALSE	IBS	0.7467	0.008	IBS	TRUE	reported	textfile	486601	0.00973039	2.80642e-24	HK2	eqtl	31684	0.00447616	142.451	2	1	TRUE
rs11688381	A	G	A	G	-0.118714	-0.0072	0.434515	0.4558	FALSE	FALSE	FALSE	IBS	0.2965	0.0069	IBS	TRUE	reported	textfile	486601	0.00884671	4.67992e-41	HK2	eqtl	31684	0.00692564	220.948	2	1	TRUE
rs12713816	C	A	C	A	0.302708	0.0165	0.0166139	0.0304	FALSE	FALSE	FALSE	IBS	0.4439	0.0215	IBS	TRUE	reported	textfile	486601	0.0445814	1.1213e-11	HK2	eqtl	31684	0.00299415	95.1455	2	1	TRUE
rs13008916	G	A	G	A	0.0593636	0.0045	0.28951	0.3023	FALSE	FALSE	FALSE	IBS	0.5867	0.0083	IBS	TRUE	reported	textfile	486601	0.00987682	1.8507e-09	HK2	eqtl	31684	0.00144975	45.9975	2	1	TRUE
rs140341977	T	C	T	C	-0.47596	0.0386	0.0142543	0.0168	FALSE	FALSE	FALSE	IBS	0.2028	0.0303	IBS	TRUE	reported	textfile	486601	0.0490094	2.69081e-22	HK2	eqtl	31684	0.00636622	202.987	2	1	TRUE
rs141152786	A	G	A	G	0.516981	0.025	0.0199877	0.0174	FALSE	FALSE	FALSE	IBS	0.4481	0.033	IBS	TRUE	reported	textfile	486601	0.0375948	4.9953e-43	HK2	eqtl	31684	0.0104706	335.241	2	1	TRUE
rs145246148	G	A	G	A	0.435475	0.0014	0.0182675	0.0234	FALSE	FALSE	FALSE	IBS	0.9572	0.027	IBS	TRUE	reported	textfile	486601	0.0399416	1.11759e-27	HK2	eqtl	31684	0.00680188	216.973	2	1	TRUE
rs145393610	C	T	C	T	-0.34843	0.005	0.030303	0.0342	FALSE	FALSE	FALSE	IBS	0.8102	0.0208	IBS	TRUE	reported	textfile	486601	0.027336	3.27323e-37	HK2	eqtl	31684	0.00713482	227.67	2	1	TRUE
rs150134	C	T	C	T	0.12825	0.0391	0.0549198	0.0491	FALSE	FALSE	FALSE	IBS	0.02138	0.017	IBS	TRUE	reported	textfile	486601	0.0206955	5.75498e-10	HK2	eqtl	31684	0.00170743	54.1872	2	1	TRUE
rs17726540	G	A	G	A	-0.282217	0.0446	0.0184516	0.0199	FALSE	FALSE	FALSE	IBS	0.1097	0.0279	IBS	TRUE	reported	textfile	486601	0.039341	7.30509e-13	HK2	eqtl	31684	0.00288498	91.6662	2	1	TRUE
rs17727076	G	T	G	T	-0.184937	0.0054	0.0477525	0.0584	FALSE	FALSE	FALSE	IBS	0.7348	0.0159	IBS	TRUE	reported	textfile	486601	0.0234686	3.26859e-15	HK2	eqtl	31684	0.00311045	98.8528	2	1	TRUE
rs190796801	A	G	A	G	-0.186516	0.0196	0.0300514	0.0388	FALSE	FALSE	FALSE	IBS	0.3149	0.0195	IBS	TRUE	reported	textfile	486601	0.0292254	1.7479e-10	HK2	eqtl	31684	0.00202804	64.3828	2	1	TRUE
rs191616134	G	A	G	A	0.890212	-0.0385	0.0136693	0.013	FALSE	FALSE	FALSE	IBS	0.299	0.0371	IBS	TRUE	reported	textfile	486601	0.125975	1.5878e-12	HK2	eqtl	31684	0.0213691	691.798	2	1	TRUE
rs1976127	A	G	A	G	0.187652	0.0107	0.421108	0.4087	FALSE	FALSE	FALSE	IBS	0.142	0.0073	IBS	TRUE	reported	textfile	486601	0.00891449	2.27724e-98	HK2	eqtl	31684	0.0171683	553.428	2	1	TRUE
rs205612	C	A	C	A	-0.0516085	0.0068	0.381605	0.4112	FALSE	FALSE	FALSE	IBS	0.3701	0.0076	IBS	TRUE	reported	textfile	486601	0.00927276	2.6125e-08	HK2	eqtl	31684	0.00125705	39.876	2	1	TRUE
rs2306805	G	A	G	A	0.347108	0.0225	0.18381	0.1761	FALSE	FALSE	FALSE	IBS	0.0123	0.009	IBS	TRUE	reported	textfile	486601	0.011154	1e-200	HK2	eqtl	31684	0.0361509	1188.29	2	1	TRUE
rs28362978	T	G	T	G	-0.27218	0.0147	0.0159151	0.016	FALSE	FALSE	FALSE	IBS	0.623	0.0299	IBS	TRUE	reported	textfile	486601	0.0384936	1.5404e-12	HK2	eqtl	31684	0.00232051	73.6895	2	1	TRUE
rs34941891	T	C	T	C	-0.298846	-0.0374	0.0189914	0.0249	FALSE	FALSE	FALSE	IBS	0.123	0.0243	IBS	TRUE	reported	textfile	486601	0.0424593	1.9446e-12	HK2	eqtl	31684	0.00332778	105.783	2	1	TRUE
rs3980479	T	C	T	C	0.178291	-0.0046	0.287393	0.2984	FALSE	FALSE	FALSE	IBS	0.5423	0.0076	IBS	TRUE	reported	textfile	486601	0.00981022	8.29273e-74	HK2	eqtl	31684	0.0130201	417.945	2	1	TRUE
rs57939247	G	A	G	A	0.369901	0.001	0.0311485	0.0416	FALSE	FALSE	FALSE	IBS	0.9575	0.0187	IBS	TRUE	reported	textfile	486601	0.0254465	7.12419e-48	HK2	eqtl	31684	0.00825839	263.821	2	1	TRUE
rs602898	C	T	C	T	-0.234708	-0.0077	0.23046	0.2557	FALSE	FALSE	FALSE	IBS	0.3774	0.0087	IBS	TRUE	reported	textfile	486601	0.0104133	1.7139e-112	HK2	eqtl	31684	0.0195395	631.386	2	1	TRUE
rs604207	A	G	A	G	0.342057	0.0052	0.262906	0.2377	FALSE	FALSE	FALSE	IBS	0.5719	0.0091	IBS	TRUE	reported	textfile	486601	0.0105925	1e-200	HK2	eqtl	31684	0.0453472	1504.93	2	1	TRUE
rs6546920	G	A	G	A	0.107036	0.0012	0.534943	0.5091	FALSE	FALSE	FALSE	IBS	0.8734	0.0078	IBS	TRUE	reported	textfile	486601	0.00979505	8.50695e-28	HK2	eqtl	31684	0.00570038	181.635	2	1	TRUE
rs6722578	A	C	A	C	-0.137559	-0.0089	0.0420546	0.0293	FALSE	FALSE	FALSE	IBS	0.6811	0.0216	IBS	TRUE	reported	textfile	486601	0.0222696	6.5331e-10	HK2	eqtl	31684	0.00152462	48.3768	2	1	TRUE
rs681900	C	T	C	T	0.162834	-0.0034	0.222679	0.2375	FALSE	FALSE	FALSE	IBS	0.6802	0.0083	IBS	TRUE	reported	textfile	486601	0.0105963	2.72499e-53	HK2	eqtl	31684	0.00917909	293.506	2	1	TRUE
rs77945569	A	G	A	G	0.206282	0.0216	0.0293424	0.0398	FALSE	FALSE	FALSE	IBS	0.2596	0.0191	IBS	TRUE	reported	textfile	486601	0.0296042	3.2148e-12	HK2	eqtl	31684	0.0024239	76.9805	2	1	TRUE
rs10157771	C	A	C	A	-0.0955612	0.0014	0.125916	0.1393	FALSE	FALSE	FALSE	IBS	0.8859	0.0099	IBS	TRUE	reported	textfile	486601	0.0119619	1.3626e-15	DEGS1	eqtl	31684	0.00201014	63.8137	2	1	TRUE
rs10158063	G	C	G	C	-0.150952	-0.0229	0.051361	0.055	FALSE	TRUE	FALSE	IBS	0.1395	0.0155	IBS	TRUE	reported	textfile	486601	0.0181062	7.61991e-17	DEGS1	eqtl	31684	0.00222046	70.505	2	1	TRUE
rs10916304	C	G	C	G	0.433262	-0.0029	0.122372	0.1166	FALSE	TRUE	FALSE	IBS	0.7876	0.0108	IBS	TRUE	reported	textfile	486601	0.0118968	1e-200	DEGS1	eqtl	31684	0.0403203	1331.1	2	1	TRUE
rs111318387	C	T	C	T	-0.122894	0.0245	0.0463083	0.057	FALSE	FALSE	FALSE	IBS	0.1236	0.0159	IBS	TRUE	reported	textfile	486601	0.0199919	7.88629e-10	DEGS1	eqtl	31684	0.00133401	42.3205	2	1	TRUE
rs111611390	T	C	T	C	0.211387	-0.0122	0.0702737	0.0688	FALSE	FALSE	FALSE	IBS	0.3743	0.0137	IBS	TRUE	reported	textfile	486601	0.0156065	8.50448e-42	DEGS1	eqtl	31684	0.00583895	186.076	2	1	TRUE
rs11808603	A	G	A	G	-0.109875	-0.0252	0.21086	0.2297	FALSE	FALSE	FALSE	IBS	0.003889	0.0087	IBS	TRUE	reported	textfile	486601	0.0102523	8.45232e-27	DEGS1	eqtl	31684	0.00401769	127.802	2	1	TRUE
rs12081432	T	C	T	C	-0.196509	0.0119	0.329412	0.3328	FALSE	FALSE	FALSE	IBS	0.1017	0.0073	IBS	TRUE	reported	textfile	486601	0.00840832	8.47014e-121	DEGS1	eqtl	31684	0.0170604	549.89	2	1	TRUE
rs138315830	T	C	T	C	-0.0820455	0.0038	0.127386	0.1451	FALSE	FALSE	FALSE	IBS	0.7256	0.0108	IBS	TRUE	reported	textfile	486601	0.0120556	1.0063e-11	DEGS1	eqtl	31684	0.00149652	47.4839	2	1	TRUE
rs140613932	A	G	A	G	0.719576	0.0026	0.0182905	0.0124	FALSE	FALSE	FALSE	IBS	0.9349	0.032	IBS	TRUE	reported	textfile	486601	0.035536	3.61061e-91	DEGS1	eqtl	31684	0.0185948	600.283	2	1	TRUE
rs4654001	T	C	T	C	-0.107617	0.0071	0.0442542	0.0427	FALSE	FALSE	FALSE	IBS	0.6794	0.0171	IBS	TRUE	reported	textfile	486601	0.0194072	2.9362e-08	DEGS1	eqtl	31684	0.00097969	31.069	2	1	TRUE
rs59332140	G	A	G	A	-0.0847374	0.0025	0.19312	0.2078	FALSE	FALSE	FALSE	IBS	0.7912	0.0096	IBS	TRUE	reported	textfile	486601	0.0109675	1.108e-14	DEGS1	eqtl	31684	0.00223778	71.0562	2	1	TRUE
rs6698506	G	A	G	A	0.279696	-0.0005	0.20527	0.2342	FALSE	FALSE	FALSE	IBS	0.9509	0.0084	IBS	TRUE	reported	textfile	486601	0.00975988	1.28524e-180	DEGS1	eqtl	31684	0.0255239	829.83	2	1	TRUE
rs75686904	T	C	T	C	-0.088637	-0.0049	0.204444	0.2165	FALSE	FALSE	FALSE	IBS	0.5711	0.0086	IBS	TRUE	reported	textfile	486601	0.0100969	1.65521e-18	DEGS1	eqtl	31684	0.00255567	81.1763	2	1	TRUE
rs77109523	T	C	T	C	-0.157134	0.0341	0.0319596	0.032	FALSE	FALSE	FALSE	IBS	0.1027	0.0209	IBS	TRUE	reported	textfile	486601	0.0231754	1.2001e-11	DEGS1	eqtl	31684	0.0015278	48.4777	2	1	TRUE
rs10158201	T	C	T	C	0.123116	-0.0015	0.295347	0.2809	FALSE	FALSE	FALSE	IBS	0.8492	0.0076	IBS	TRUE	reported	textfile	486601	0.0129389	1.8136e-21	SMYD2	eqtl	31684	0.00630909	201.154	2	1	TRUE
rs10453834	C	A	C	A	0.174893	0.0032	0.16796	0.1597	FALSE	FALSE	FALSE	IBS	0.7304	0.0094	IBS	TRUE	reported	textfile	486601	0.0157703	1.4029e-28	SMYD2	eqtl	31684	0.00854919	273.191	2	1	TRUE
rs11120310	C	T	C	T	-0.0788939	0.0085	0.353224	0.3888	FALSE	FALSE	FALSE	IBS	0.3213	0.0086	IBS	TRUE	reported	textfile	486601	0.0127883	6.86361e-10	SMYD2	eqtl	31684	0.00284394	90.3588	2	1	TRUE
rs12126343	C	A	C	A	0.136545	-0.0041	0.0814224	0.0792	FALSE	FALSE	FALSE	IBS	0.7496	0.0127	IBS	TRUE	reported	textfile	486601	0.021625	2.7156e-10	SMYD2	eqtl	31684	0.00278895	88.6068	2	1	TRUE
rs2582067	G	A	G	A	-0.100625	-0.0104	0.141475	0.1535	FALSE	FALSE	FALSE	IBS	0.3616	0.0114	IBS	TRUE	reported	textfile	486601	0.0177051	1.3204e-08	SMYD2	eqtl	31684	0.00245966	78.119	2	1	TRUE
rs6657749	T	C	T	C	-0.0950988	-0.0121	0.164973	0.1749	FALSE	FALSE	FALSE	IBS	0.2402	0.0103	IBS	TRUE	reported	textfile	486601	0.0159321	2.3871e-09	SMYD2	eqtl	31684	0.00249169	79.1388	2	1	TRUE
rs6687629	A	G	A	G	-0.288652	0.0028	0.418529	0.4499	FALSE	FALSE	FALSE	IBS	0.677	0.0068	IBS	TRUE	reported	textfile	486601	0.011756	3.95863e-133	SMYD2	eqtl	31684	0.0405539	1339.14	2	1	TRUE
rs72755480	C	T	C	T	-0.314222	-0.0362	0.0503906	0.0511	FALSE	FALSE	FALSE	IBS	0.01999	0.0156	IBS	TRUE	reported	textfile	486601	0.026939	1.94222e-31	SMYD2	eqtl	31684	0.00944926	302.227	2	1	TRUE
rs7419021	T	C	T	C	0.118546	-0.0158	0.0974183	0.0798	FALSE	FALSE	FALSE	IBS	0.2111	0.0127	IBS	TRUE	reported	textfile	486601	0.0199425	2.7747e-09	SMYD2	eqtl	31684	0.00247133	78.4907	2	1	TRUE
rs7538203	C	G	C	G	0.260597	0.024	0.0741111	0.0728	FALSE	TRUE	FALSE	IBS	0.06795	0.0131	IBS	TRUE	reported	textfile	486601	0.022497	4.99054e-31	SMYD2	eqtl	31684	0.00931989	298.051	2	1	TRUE
rs80214418	G	C	G	C	-0.278317	-0.0494	0.0404431	0.0559	FALSE	TRUE	FALSE	IBS	0.001004	0.015	IBS	TRUE	reported	textfile	486601	0.0299646	1.5692e-20	SMYD2	eqtl	31684	0.00601208	191.627	2	1	TRUE
rs10158440	A	G	A	G	0.478651	-0.0037	0.0550941	0.0562	FALSE	FALSE	FALSE	IBS	0.801	0.0148	IBS	TRUE	reported	textfile	486601	0.0174694	2.78795e-165	FCRL3	eqtl	31684	0.023854	774.211	2	1	TRUE
rs112218287	A	G	A	G	0.410145	0.012	0.037319	0.0433	FALSE	FALSE	FALSE	IBS	0.5068	0.018	IBS	TRUE	reported	textfile	486601	0.0231281	2.30766e-70	FCRL3	eqtl	31684	0.012087	387.624	2	1	TRUE
rs114553976	A	G	A	G	0.420519	0.0171	0.0119405	0.0201	FALSE	FALSE	FALSE	IBS	0.5251	0.0269	IBS	TRUE	reported	textfile	486601	0.0442	1.83471e-21	FCRL3	eqtl	31684	0.0041726	132.75	2	1	TRUE
rs114883690	T	C	T	C	0.443963	0.0285	0.0158159	0.0154	FALSE	FALSE	FALSE	IBS	0.3602	0.0312	IBS	TRUE	reported	textfile	486601	0.0401333	1.91351e-28	FCRL3	eqtl	31684	0.00613612	195.605	2	1	TRUE
rs140905795	C	T	C	T	-0.270334	-0.0418	0.014592	0.0153	FALSE	FALSE	FALSE	IBS	0.1858	0.0316	IBS	TRUE	reported	textfile	486601	0.044909	1.7485e-09	FCRL3	eqtl	31684	0.00210166	66.725	2	1	TRUE
rs142225402	A	G	A	G	-0.347276	-0.0275	0.0163017	0.0166	FALSE	FALSE	FALSE	IBS	0.3736	0.0309	IBS	TRUE	reported	textfile	486601	0.0342204	3.37529e-24	FCRL3	eqtl	31684	0.00386789	123.018	2	1	TRUE
rs145064488	T	C	T	C	0.37916	0.0073	0.0172674	0.0182	FALSE	FALSE	FALSE	IBS	0.7912	0.0275	IBS	TRUE	reported	textfile	486601	0.033876	4.43239e-29	FCRL3	eqtl	31684	0.00487907	155.337	2	1	TRUE
rs145345168	G	A	G	A	0.549183	0.0002	0.0172739	0.0248	FALSE	FALSE	FALSE	IBS	0.9949	0.024	IBS	TRUE	reported	textfile	486601	0.0357039	2.17511e-53	FCRL3	eqtl	31684	0.0102397	327.77	2	1	TRUE
rs145787663	A	G	A	G	0.446689	0.015	0.0172806	0.0189	FALSE	FALSE	FALSE	IBS	0.5587	0.0257	IBS	TRUE	reported	textfile	486601	0.0345826	3.62821e-38	FCRL3	eqtl	31684	0.00677687	216.17	2	1	TRUE
rs147780627	G	A	G	A	0.425063	-0.0059	0.015079	0.0131	FALSE	FALSE	FALSE	IBS	0.9664	0.1401	IBS	TRUE	reported	textfile	486601	0.0444617	1.1753e-21	FCRL3	eqtl	31684	0.00536674	170.946	2	1	TRUE
rs148652381	G	A	G	A	0.339462	0.0539	0.0188005	0.0125	FALSE	FALSE	FALSE	IBS	0.1268	0.0353	IBS	TRUE	reported	textfile	486601	0.0339381	1.4875e-23	FCRL3	eqtl	31684	0.00425147	135.27	2	1	TRUE
rs55910196	G	A	G	A	-0.372116	-0.0403	0.0290515	0.0318	FALSE	FALSE	FALSE	IBS	0.04162	0.0198	IBS	TRUE	reported	textfile	486601	0.0243347	8.69871e-53	FCRL3	eqtl	31684	0.00781181	249.442	2	1	TRUE
rs56360917	T	C	T	C	-0.433572	-0.0044	0.017772	0.0145	FALSE	FALSE	FALSE	IBS	0.8931	0.0326	IBS	TRUE	reported	textfile	486601	0.0365847	2.1213e-32	FCRL3	eqtl	31684	0.00656298	209.302	2	1	TRUE
rs61820006	T	G	T	G	-0.339972	-0.0132	0.0178826	0.0174	FALSE	FALSE	FALSE	IBS	0.6295	0.0273	IBS	TRUE	reported	textfile	486601	0.0329731	6.31061e-25	FCRL3	eqtl	31684	0.00405985	129.149	2	1	TRUE
rs6668355	C	A	C	A	-0.419121	0.0135	0.0195749	0.021	FALSE	FALSE	FALSE	IBS	0.6336	0.0284	IBS	TRUE	reported	textfile	486601	0.0341676	1.3688e-34	FCRL3	eqtl	31684	0.00674253	215.067	2	1	TRUE
rs78321300	G	A	G	A	-0.325289	0.0025	0.0244801	0.0257	FALSE	FALSE	FALSE	IBS	0.9144	0.0234	IBS	TRUE	reported	textfile	486601	0.0267156	4.17249e-34	FCRL3	eqtl	31684	0.0050538	160.928	2	1	TRUE
rs10158799	T	C	T	C	0.349659	0.0027	0.276138	0.2829	FALSE	FALSE	FALSE	IBS	0.7482	0.0084	IBS	TRUE	reported	textfile	486601	0.00889396	1e-200	ATP1A4	eqtl	31684	0.0488766	1628.09	2	1	TRUE
rs11265344	A	G	A	G	-0.10015	-0.0134	0.150844	0.1515	FALSE	FALSE	FALSE	IBS	0.1611	0.0096	IBS	TRUE	reported	textfile	486601	0.0111058	1.919e-19	ATP1A4	eqtl	31684	0.00256949	81.6164	2	1	TRUE
rs1186683	A	C	A	C	-0.104781	-0.0072	0.45802	0.4419	FALSE	FALSE	FALSE	IBS	0.3009	0.0069	IBS	TRUE	reported	textfile	486601	0.00803658	7.43823e-39	ATP1A4	eqtl	31684	0.00545083	173.64	2	1	TRUE
rs12063789	A	G	A	G	-0.171044	0.0039	0.222111	0.2265	FALSE	FALSE	FALSE	IBS	0.6674	0.009	IBS	TRUE	reported	textfile	486601	0.0110377	3.66876e-54	ATP1A4	eqtl	31684	0.0101096	323.563	2	1	TRUE
rs12723123	C	A	C	A	-0.144229	0.0066	0.0366006	0.038	FALSE	FALSE	FALSE	IBS	0.7332	0.0195	IBS	TRUE	reported	textfile	486601	0.0220614	6.2514e-11	ATP1A4	eqtl	31684	0.001467	46.5457	2	1	TRUE
rs1983724	T	C	T	C	-0.0685911	-0.0022	0.394491	0.3834	FALSE	FALSE	FALSE	IBS	0.7552	0.007	IBS	TRUE	reported	textfile	486601	0.00813461	3.39812e-17	ATP1A4	eqtl	31684	0.00224762	71.3696	2	1	TRUE
rs2180750	T	G	T	G	0.136368	0.0076	0.283301	0.2652	FALSE	FALSE	FALSE	IBS	0.3504	0.0081	IBS	TRUE	reported	textfile	486601	0.00879885	3.55638e-54	ATP1A4	eqtl	31684	0.00755162	241.071	2	1	TRUE
rs2854248	A	T	A	T	-0.0920323	0.0055	0.337832	0.3363	FALSE	TRUE	FALSE	IBS	0.4653	0.0076	IBS	TRUE	reported	textfile	486601	0.0083991	6.12334e-28	ATP1A4	eqtl	31684	0.00378948	120.515	2	1	TRUE
rs41288135	G	A	G	A	-0.150987	-0.0061	0.233155	0.2558	FALSE	FALSE	FALSE	IBS	0.4792	0.0087	IBS	TRUE	reported	textfile	486601	0.00942265	8.71567e-58	ATP1A4	eqtl	31684	0.00815195	260.393	2	1	TRUE
rs58153339	T	C	T	C	-0.118442	-0.0036	0.0756469	0.0843	FALSE	FALSE	FALSE	IBS	0.7974	0.0139	IBS	TRUE	reported	textfile	486601	0.0150862	4.12731e-15	ATP1A4	eqtl	31684	0.00196187	62.2782	2	1	TRUE
rs6697199	G	T	G	T	0.0669623	0.001	0.478423	0.4757	FALSE	FALSE	FALSE	IBS	0.8871	0.0071	IBS	TRUE	reported	textfile	486601	0.00794447	3.49232e-17	ATP1A4	eqtl	31684	0.0022378	71.057	2	1	TRUE
rs75335661	T	C	T	C	-0.148644	-0.0121	0.127911	0.1238	FALSE	FALSE	FALSE	IBS	0.278	0.0112	IBS	TRUE	reported	textfile	486601	0.0119268	1.1882e-35	ATP1A4	eqtl	31684	0.00492939	156.947	2	1	TRUE
rs78943652	T	C	T	C	0.324643	0.0416	0.0158018	0.0132	FALSE	FALSE	FALSE	IBS	0.1946	0.0321	IBS	TRUE	reported	textfile	486601	0.0387921	5.82081e-17	ATP1A4	eqtl	31684	0.00327817	104.201	2	1	TRUE
rs10161265	T	C	T	C	-0.240599	0.0128	0.289255	0.3039	FALSE	FALSE	FALSE	IBS	0.08794	0.0075	IBS	TRUE	reported	textfile	486601	0.00878301	3.25992e-165	KDM5A	eqtl	31684	0.0238019	772.48	2	1	TRUE
rs117251283	A	G	A	G	-0.335774	0.026	0.0161988	0.0161	FALSE	FALSE	FALSE	IBS	0.3819	0.0297	IBS	TRUE	reported	textfile	486601	0.0335754	1.5148e-23	KDM5A	eqtl	31684	0.00359347	114.259	2	1	TRUE
rs117638755	G	A	G	A	-0.266048	-0.0427	0.0333077	0.0275	FALSE	FALSE	FALSE	IBS	0.08052	0.0245	IBS	TRUE	reported	textfile	486601	0.0251155	3.21131e-26	KDM5A	eqtl	31684	0.00455809	145.071	2	1	TRUE
rs12303378	T	C	T	C	-0.260008	0.0676	0.0243102	0.0126	FALSE	FALSE	FALSE	IBS	0.04093	0.0331	IBS	TRUE	reported	textfile	486601	0.0287181	1.38081e-19	KDM5A	eqtl	31684	0.00320704	101.932	2	1	TRUE
rs12367240	C	T	C	T	-0.153984	0.0161	0.0330511	0.0426	FALSE	FALSE	FALSE	IBS	0.4038	0.0193	IBS	TRUE	reported	textfile	486601	0.0254856	1.5222e-09	KDM5A	eqtl	31684	0.00151555	48.0886	2	1	TRUE
rs140841294	T	C	T	C	0.241727	-0.038	0.0214172	0.0226	FALSE	FALSE	FALSE	IBS	0.1601	0.027	IBS	TRUE	reported	textfile	486601	0.0328202	1.7688e-13	KDM5A	eqtl	31684	0.00244929	77.789	2	1	TRUE
rs144460459	A	C	A	C	-0.433965	-0.0469	0.011565	0.0113	FALSE	FALSE	FALSE	IBS	0.2124	0.0376	IBS	TRUE	reported	textfile	486601	0.056248	1.2079e-14	KDM5A	eqtl	31684	0.00430559	137	2	1	TRUE
rs151213767	T	C	T	C	-0.348454	-0.0145	0.0517929	0.0599	FALSE	FALSE	FALSE	IBS	0.3257	0.0148	IBS	TRUE	reported	textfile	486601	0.0185921	2.25006e-78	KDM5A	eqtl	31684	0.011926	382.4	2	1	TRUE
rs189979958	A	G	A	G	-0.348499	0.018	0.0295684	0.0352	FALSE	FALSE	FALSE	IBS	0.3614	0.0198	IBS	TRUE	reported	textfile	486601	0.0260513	8.19647e-41	KDM5A	eqtl	31684	0.00696989	222.37	2	1	TRUE
rs2289954	T	C	T	C	0.0867994	-0.0154	0.176269	0.1932	FALSE	FALSE	FALSE	IBS	0.1475	0.0106	IBS	TRUE	reported	textfile	486601	0.0105786	2.3021e-16	KDM5A	eqtl	31684	0.00218789	69.4686	2	1	TRUE
rs34812983	T	C	T	C	0.169233	-0.0091	0.12443	0.1241	FALSE	FALSE	FALSE	IBS	0.4297	0.0115	IBS	TRUE	reported	textfile	486601	0.0123721	1.36291e-42	KDM5A	eqtl	31684	0.00624045	198.952	2	1	TRUE
rs3782862	T	C	T	C	-0.0736208	0.009	0.221147	0.2176	FALSE	FALSE	FALSE	IBS	0.3558	0.0097	IBS	TRUE	reported	textfile	486601	0.00956885	1.4283e-14	KDM5A	eqtl	31684	0.0018671	59.2641	2	1	TRUE
rs487252	C	G	C	G	-0.267043	-0.0062	0.326694	0.3501	FALSE	TRUE	FALSE	IBS	0.3835	0.0072	IBS	TRUE	reported	textfile	486601	0.00840179	1e-200	KDM5A	eqtl	31684	0.0313723	1026.13	2	1	TRUE
rs4980823	C	T	C	T	0.063173	-0.0023	0.250223	0.2455	FALSE	FALSE	FALSE	IBS	0.7772	0.008	IBS	TRUE	reported	textfile	486601	0.00928577	1.0232e-11	KDM5A	eqtl	31684	0.00149745	47.5134	2	1	TRUE
rs525631	C	T	C	T	-0.174549	-0.0067	0.393795	0.3982	FALSE	FALSE	FALSE	IBS	0.3943	0.0078	IBS	TRUE	reported	textfile	486601	0.00807626	1.36727e-103	KDM5A	eqtl	31684	0.0145464	467.661	2	1	TRUE
rs61916612	A	G	A	G	-0.300442	0.0023	0.0288158	0.0302	FALSE	FALSE	FALSE	IBS	0.9238	0.0244	IBS	TRUE	reported	textfile	486601	0.0266524	1.79199e-29	KDM5A	eqtl	31684	0.00505224	160.878	2	1	TRUE
rs74335612	C	T	C	T	0.132709	-0.0064	0.0443249	0.057	FALSE	FALSE	FALSE	IBS	0.6952	0.0165	IBS	TRUE	reported	textfile	486601	0.021664	9.0229e-10	KDM5A	eqtl	31684	0.00149207	47.3424	2	1	TRUE
rs74394008	A	G	A	G	0.294708	-0.0218	0.0184417	0.026	FALSE	FALSE	FALSE	IBS	0.3859	0.0251	IBS	TRUE	reported	textfile	486601	0.032659	1.8168e-19	KDM5A	eqtl	31684	0.00314435	99.9335	2	1	TRUE
rs77936655	C	T	C	T	0.26768	0.0001	0.0353477	0.0466	FALSE	FALSE	FALSE	IBS	0.9938	0.0179	IBS	TRUE	reported	textfile	486601	0.0238158	2.60562e-29	KDM5A	eqtl	31684	0.00488645	155.573	2	1	TRUE
rs79069725	A	G	A	G	0.200167	-0.0035	0.0420935	0.0492	FALSE	FALSE	FALSE	IBS	0.8376	0.017	IBS	TRUE	reported	textfile	486601	0.0219597	7.85258e-20	KDM5A	eqtl	31684	0.00323112	102.7	2	1	TRUE
rs10161291	T	G	T	G	0.0802411	-0.0026	0.282198	0.2979	FALSE	FALSE	FALSE	IBS	0.731	0.0074	IBS	TRUE	reported	textfile	486601	0.00886133	1.36319e-19	IFNG	eqtl	31684	0.00260845	82.857	2	1	TRUE
rs10162651	C	T	C	T	-0.086312	-0.0057	0.417378	0.4526	FALSE	FALSE	FALSE	IBS	0.4059	0.0069	IBS	TRUE	reported	textfile	486601	0.00816282	3.94186e-26	CSNK1G1	eqtl	31684	0.00362317	115.207	2	1	TRUE
rs1463596	T	C	T	C	0.172729	-0.0054	0.0708876	0.0661	FALSE	FALSE	FALSE	IBS	0.7015	0.0142	IBS	TRUE	reported	textfile	486601	0.0155313	9.87109e-29	CSNK1G1	eqtl	31684	0.00393006	125.003	2	1	TRUE
rs28799924	C	T	C	T	0.296679	-0.0086	0.124056	0.1142	FALSE	FALSE	FALSE	IBS	0.4223	0.0108	IBS	TRUE	reported	textfile	486601	0.0119579	6.95816e-136	CSNK1G1	eqtl	31684	0.0191292	617.872	2	1	TRUE
rs35755513	T	C	T	C	-0.109422	0.0125	0.07436	0.0737	FALSE	FALSE	FALSE	IBS	0.3954	0.0147	IBS	TRUE	reported	textfile	486601	0.0167861	7.09671e-11	CSNK1G1	eqtl	31684	0.00164824	52.3058	2	1	TRUE
rs10162990	A	G	A	G	0.0605569	0.0005	0.195964	0.1923	FALSE	FALSE	FALSE	IBS	0.9558	0.0089	IBS	TRUE	reported	textfile	486601	0.0100955	1.9927e-09	RAB27A	eqtl	31684	0.0011556	36.6542	2	1	TRUE
rs12439389	G	A	G	A	0.16786	-0.0143	0.0230192	0.0173	FALSE	FALSE	FALSE	IBS	0.6064	0.0277	IBS	TRUE	reported	textfile	486601	0.0274093	9.11402e-10	RAB27A	eqtl	31684	0.00126736	40.2035	2	1	TRUE
rs12443448	C	T	C	T	0.106857	-0.0066	0.0594436	0.065	FALSE	FALSE	FALSE	IBS	0.6548	0.0148	IBS	TRUE	reported	textfile	486601	0.0182375	4.65099e-09	RAB27A	eqtl	31684	0.00127681	40.5036	2	1	TRUE
rs16976250	T	C	T	C	-0.101958	-0.0125	0.0948837	0.1053	FALSE	FALSE	FALSE	IBS	0.2663	0.0112	IBS	TRUE	reported	textfile	486601	0.0135955	6.41112e-14	RAB27A	eqtl	31684	0.00178554	56.6705	2	1	TRUE
rs185492143	T	C	T	C	0.211638	-0.0051	0.0144545	0.0128	FALSE	FALSE	FALSE	IBS	0.877	0.0332	IBS	TRUE	reported	textfile	486601	0.0382253	3.084e-08	RAB27A	eqtl	31684	0.00127614	40.4822	2	1	TRUE
rs36119525	C	T	C	T	0.114977	-0.0163	0.0544127	0.0486	FALSE	FALSE	FALSE	IBS	0.3035	0.0159	IBS	TRUE	reported	textfile	486601	0.0178359	1.1454e-10	RAB27A	eqtl	31684	0.00136036	43.1576	2	1	TRUE
rs56042059	C	G	C	G	-0.136492	0.0132	0.186754	0.1767	FALSE	TRUE	FALSE	IBS	0.1403	0.0089	IBS	TRUE	reported	textfile	486601	0.0101896	6.45016e-41	RAB27A	eqtl	31684	0.00565895	180.307	2	1	TRUE
rs61638549	C	A	C	A	0.136322	-0.0144	0.13328	0.1441	FALSE	FALSE	FALSE	IBS	0.1391	0.0097	IBS	TRUE	reported	textfile	486601	0.0116919	2.05001e-31	RAB27A	eqtl	31684	0.00429344	136.611	2	1	TRUE
rs62018091	C	A	C	A	-0.0841808	0.0059	0.362331	0.3514	FALSE	FALSE	FALSE	IBS	0.4154	0.0073	IBS	TRUE	reported	textfile	486601	0.00836754	8.26618e-24	RAB27A	eqtl	31684	0.00327459	104.086	2	1	TRUE
rs10163789	G	A	G	A	-0.112771	-0.0403	0.0803675	0.0884	FALSE	FALSE	FALSE	IBS	0.00222	0.0132	IBS	TRUE	reported	textfile	486601	0.0145985	1.1203e-14	SMAD4	eqtl	31684	0.00187983	59.6691	2	1	TRUE
rs113808075	A	C	A	C	0.130331	0.0217	0.0439275	0.0541	FALSE	FALSE	FALSE	IBS	0.1747	0.016	IBS	TRUE	reported	textfile	486601	0.0200706	8.38088e-11	SMAD4	eqtl	31684	0.00142677	45.2674	2	1	TRUE
rs117190131	A	G	A	G	0.158961	-0.0083	0.0408793	0.0479	FALSE	FALSE	FALSE	IBS	0.6217	0.0168	IBS	TRUE	reported	textfile	486601	0.0203129	5.05239e-15	SMAD4	eqtl	31684	0.00198147	62.9016	2	1	TRUE
rs1397266	T	C	T	C	0.142667	0.0114	0.062302	0.0731	FALSE	FALSE	FALSE	IBS	0.4119	0.0139	IBS	TRUE	reported	textfile	486601	0.0170467	5.80112e-17	SMAD4	eqtl	31684	0.00237817	75.5246	2	1	TRUE
rs4390682	A	G	A	G	0.167484	0.0136	0.378236	0.3891	FALSE	FALSE	FALSE	IBS	0.05311	0.007	IBS	TRUE	reported	textfile	486601	0.00822259	3.1633e-92	SMAD4	eqtl	31684	0.0131937	423.59	2	1	TRUE
rs10164853	G	A	G	A	0.175481	-0.0166	0.0788237	0.0763	FALSE	FALSE	FALSE	IBS	0.2173	0.0134	IBS	TRUE	reported	textfile	486601	0.0171932	1.8562e-24	ACVR1C	eqtl	31684	0.00447188	142.314	2	1	TRUE
rs10166301	C	T	C	T	0.6527	0.0004	0.0170857	0.0101	FALSE	FALSE	FALSE	IBS	0.9905	0.0377	IBS	TRUE	reported	textfile	486601	0.0328303	5.94365e-88	COL5A2	eqtl	31684	0.0143089	459.915	2	1	TRUE
rs13306264	G	A	G	A	0.205613	0.0095	0.0211577	0.0175	FALSE	FALSE	FALSE	IBS	0.7266	0.0271	IBS	TRUE	reported	textfile	486601	0.0280762	2.4177e-13	COL5A2	eqtl	31684	0.00175111	55.5758	2	1	TRUE
rs10168044	C	T	C	T	0.0822822	-0.0083	0.467541	0.4686	FALSE	FALSE	FALSE	IBS	0.2276	0.0069	IBS	TRUE	reported	textfile	486601	0.00800598	8.89147e-25	GYPC	eqtl	31684	0.00337091	107.159	2	1	TRUE
rs10197759	C	T	C	T	-0.0812146	0.0144	0.335477	0.3234	FALSE	FALSE	FALSE	IBS	0.04998	0.0074	IBS	TRUE	reported	textfile	486601	0.00844525	6.80432e-22	GYPC	eqtl	31684	0.00294084	93.4464	2	1	TRUE
rs10211170	A	T	A	T	0.0614135	0.0058	0.369787	0.3586	FALSE	TRUE	FALSE	IBS	0.4363	0.0075	IBS	TRUE	reported	textfile	486601	0.00832522	1.6214e-13	GYPC	eqtl	31684	0.00175791	55.7922	2	1	TRUE
rs149253915	T	C	T	C	-0.241917	0.0334	0.0186712	0.0283	FALSE	FALSE	FALSE	IBS	0.1413	0.0227	IBS	TRUE	reported	textfile	486601	0.0336033	6.05668e-13	GYPC	eqtl	31684	0.00214462	68.0918	2	1	TRUE
rs1550407	T	C	T	C	-0.273838	-0.0073	0.303521	0.3274	FALSE	FALSE	FALSE	IBS	0.3284	0.0075	IBS	TRUE	reported	textfile	486601	0.00854784	1e-200	GYPC	eqtl	31684	0.031704	1037.33	2	1	TRUE
rs189441281	T	G	T	G	0.264549	0.0548	0.0138882	0.0129	FALSE	FALSE	FALSE	IBS	0.1535	0.0384	IBS	TRUE	reported	textfile	486601	0.0381084	3.8659e-12	GYPC	eqtl	31684	0.00191697	60.85	2	1	TRUE
rs2083415	A	G	A	G	0.138264	0.0125	0.153748	0.1489	FALSE	FALSE	FALSE	IBS	0.2317	0.0105	IBS	TRUE	reported	textfile	486601	0.0112755	1.4417e-34	GYPC	eqtl	31684	0.00497459	158.393	2	1	TRUE
rs2119149	C	T	C	T	-0.212393	-0.0081	0.0758653	0.0887	FALSE	FALSE	FALSE	IBS	0.5407	0.0132	IBS	TRUE	reported	textfile	486601	0.0154116	3.29812e-43	GYPC	eqtl	31684	0.00632541	201.677	2	1	TRUE
rs28387159	T	C	T	C	-0.12538	0.0025	0.101585	0.0921	FALSE	FALSE	FALSE	IBS	0.8338	0.0119	IBS	TRUE	reported	textfile	486601	0.0131923	2.01981e-21	GYPC	eqtl	31684	0.00286941	91.1704	2	1	TRUE
rs34860487	T	C	T	C	0.104483	-0.0089	0.0776138	0.0709	FALSE	FALSE	FALSE	IBS	0.5122	0.0136	IBS	TRUE	reported	textfile	486601	0.0152268	6.7998e-12	GYPC	eqtl	31684	0.00156305	49.5981	2	1	TRUE
rs34956172	A	G	A	G	-0.121834	-0.0152	0.158107	0.1706	FALSE	FALSE	FALSE	IBS	0.1086	0.0095	IBS	TRUE	reported	textfile	486601	0.0111531	8.87046e-28	GYPC	eqtl	31684	0.00395162	125.692	2	1	TRUE
rs35369712	C	T	C	T	-0.168113	-0.0118	0.0984707	0.1171	FALSE	FALSE	FALSE	IBS	0.2994	0.0114	IBS	TRUE	reported	textfile	486601	0.0133956	3.98519e-36	GYPC	eqtl	31684	0.00501787	159.778	2	1	TRUE
rs62159562	C	A	C	A	0.0855588	0.0038	0.136709	0.1384	FALSE	FALSE	FALSE	IBS	0.7053	0.0102	IBS	TRUE	reported	textfile	486601	0.0116353	1.93229e-13	GYPC	eqtl	31684	0.00172788	54.8375	2	1	TRUE
rs6712997	A	G	A	G	-0.0610359	0.0153	0.356671	0.3527	FALSE	FALSE	FALSE	IBS	0.03492	0.0072	IBS	TRUE	reported	textfile	486601	0.00830172	1.94971e-13	GYPC	eqtl	31684	0.00170963	54.2572	2	1	TRUE
rs10168951	G	A	G	A	0.222813	-0.0037	0.0691927	0.0754	FALSE	FALSE	FALSE	IBS	0.8111	0.0155	IBS	TRUE	reported	textfile	486601	0.0168726	8.14474e-40	THNSL2	eqtl	31684	0.00639486	203.906	2	1	TRUE
rs10202432	C	T	C	T	-0.0877108	-0.0044	0.261168	0.2583	FALSE	FALSE	FALSE	IBS	0.5806	0.0079	IBS	TRUE	reported	textfile	486601	0.00910826	5.98464e-22	THNSL2	eqtl	31684	0.00296894	94.3421	2	1	TRUE
rs111446179	T	C	T	C	0.993524	0.0083	0.0207908	0.0294	FALSE	FALSE	FALSE	IBS	0.7056	0.022	IBS	TRUE	reported	textfile	486601	0.0278789	1e-200	THNSL2	eqtl	31684	0.0401914	1326.67	2	1	TRUE
rs115656871	C	T	C	T	-0.20908	-0.0368	0.0324773	0.0214	FALSE	FALSE	FALSE	IBS	0.1718	0.027	IBS	TRUE	reported	textfile	486601	0.0237926	1.5279e-18	THNSL2	eqtl	31684	0.00274724	87.2777	2	1	TRUE
rs115882142	C	T	C	T	-0.209035	0.0123	0.0292939	0.0351	FALSE	FALSE	FALSE	IBS	0.5709	0.0217	IBS	TRUE	reported	textfile	486601	0.0307206	1.0147e-11	THNSL2	eqtl	31684	0.00248504	78.9271	2	1	TRUE
rs115908388	C	T	C	T	-0.369906	-0.012	0.0139539	0.0175	FALSE	FALSE	FALSE	IBS	0.6654	0.0278	IBS	TRUE	reported	textfile	486601	0.0374679	5.47268e-23	THNSL2	eqtl	31684	0.00376535	119.745	2	1	TRUE
rs11689291	T	C	T	C	0.409247	-0.016	0.156789	0.1516	FALSE	FALSE	FALSE	IBS	0.1193	0.0103	IBS	TRUE	reported	textfile	486601	0.010717	1e-200	THNSL2	eqtl	31684	0.0442846	1468.04	2	1	TRUE
rs138245657	C	T	C	T	1.11365	-0.0262	0.0149371	0.0129	FALSE	FALSE	FALSE	IBS	0.4547	0.035	IBS	TRUE	reported	textfile	486601	0.0613813	1.4532e-73	THNSL2	eqtl	31684	0.036497	1200.1	2	1	TRUE
rs147771736	T	C	T	C	0.739363	-0.0046	0.0156463	0.0134	FALSE	FALSE	FALSE	IBS	0.8901	0.0331	IBS	TRUE	reported	textfile	486601	0.0557816	4.24367e-40	THNSL2	eqtl	31684	0.0168387	542.62	2	1	TRUE
rs1530273	C	T	C	T	0.435936	-0.0001	0.231601	0.2331	FALSE	FALSE	FALSE	IBS	0.9874	0.0081	IBS	TRUE	reported	textfile	486601	0.0091243	1e-200	THNSL2	eqtl	31684	0.0676399	2298.43	2	1	TRUE
rs1878813	T	C	T	C	-0.470148	0.0127	0.130933	0.1598	FALSE	FALSE	FALSE	IBS	0.1741	0.0094	IBS	TRUE	reported	textfile	486601	0.0115154	1e-200	THNSL2	eqtl	31684	0.0503039	1678.15	2	1	TRUE
rs28866600	C	T	C	T	0.76085	-0.0362	0.0180426	0.0145	FALSE	FALSE	FALSE	IBS	0.2448	0.0311	IBS	TRUE	reported	textfile	486601	0.0420922	4.94332e-73	THNSL2	eqtl	31684	0.0205126	663.489	2	1	TRUE
rs2919869	A	G	A	G	-0.0614758	-0.0023	0.270205	0.2873	FALSE	FALSE	FALSE	IBS	0.7591	0.0076	IBS	TRUE	reported	textfile	486601	0.00901643	9.21882e-12	THNSL2	eqtl	31684	0.0014905	47.2926	2	1	TRUE
rs2919879	A	G	A	G	0.120753	0.0037	0.1371	0.1485	FALSE	FALSE	FALSE	IBS	0.7239	0.0104	IBS	TRUE	reported	textfile	486601	0.011653	3.67619e-25	THNSL2	eqtl	31684	0.00345004	109.682	2	1	TRUE
rs2970900	C	T	C	T	-0.468777	0.0125	0.0189332	0.0286	FALSE	FALSE	FALSE	IBS	0.5792	0.0226	IBS	TRUE	reported	textfile	486601	0.030737	1.61639e-52	THNSL2	eqtl	31684	0.00816367	260.77	2	1	TRUE
rs34185550	C	T	C	T	-0.237945	0.0053	0.367225	0.3595	FALSE	FALSE	FALSE	IBS	0.4571	0.0072	IBS	TRUE	reported	textfile	486601	0.00815935	5.83395e-187	THNSL2	eqtl	31684	0.0263127	856.166	2	1	TRUE
rs35438312	C	T	C	T	0.096736	0.0054	0.346681	0.3888	FALSE	FALSE	FALSE	IBS	0.5006	0.0081	IBS	TRUE	reported	textfile	486601	0.00880203	4.25977e-28	THNSL2	eqtl	31684	0.00423898	134.871	2	1	TRUE
rs57579458	C	T	C	T	0.346708	-0.0055	0.0904608	0.0804	FALSE	FALSE	FALSE	IBS	0.6968	0.0141	IBS	TRUE	reported	textfile	486601	0.0139722	6.29942e-136	THNSL2	eqtl	31684	0.0197806	639.336	2	1	TRUE
rs61619378	A	G	A	G	-0.0983581	-0.0207	0.26387	0.2367	FALSE	FALSE	FALSE	IBS	0.01713	0.0087	IBS	TRUE	reported	textfile	486601	0.00907446	2.24919e-27	THNSL2	eqtl	31684	0.00375833	119.521	2	1	TRUE
rs62157051	C	T	C	T	0.714904	0.0018	0.0795675	0.0799	FALSE	FALSE	FALSE	IBS	0.8928	0.0136	IBS	TRUE	reported	textfile	486601	0.0144834	1e-200	THNSL2	eqtl	31684	0.0748606	2563.65	2	1	TRUE
rs6547751	T	C	T	C	-0.272957	-0.0063	0.232966	0.2154	FALSE	FALSE	FALSE	IBS	0.4528	0.0084	IBS	TRUE	reported	textfile	486601	0.00930299	3.13095e-189	THNSL2	eqtl	31684	0.0266272	866.68	2	1	TRUE
rs6722069	T	C	T	C	-0.375367	-0.01	0.124244	0.1111	FALSE	FALSE	FALSE	IBS	0.3619	0.0109	IBS	TRUE	reported	textfile	486601	0.0118972	1e-200	THNSL2	eqtl	31684	0.030662	1002.16	2	1	TRUE
rs6749235	A	G	A	G	-0.105274	0.0018	0.137984	0.1657	FALSE	FALSE	FALSE	IBS	0.8627	0.0104	IBS	TRUE	reported	textfile	486601	0.0124184	2.30681e-17	THNSL2	eqtl	31684	0.00263643	83.7482	2	1	TRUE
rs72845841	T	C	T	C	1.04904	-0.0066	0.0197292	0.0255	FALSE	FALSE	FALSE	IBS	0.7933	0.0253	IBS	TRUE	reported	textfile	486601	0.0321786	1e-200	THNSL2	eqtl	31684	0.0425667	1408.55	2	1	TRUE
rs75439075	A	C	A	C	-0.182719	-0.0397	0.0512792	0.0372	FALSE	FALSE	FALSE	IBS	0.05991	0.0211	IBS	TRUE	reported	textfile	486601	0.0192214	1.98139e-21	THNSL2	eqtl	31684	0.00324846	103.253	2	1	TRUE
rs75784847	G	A	G	A	-0.316584	-0.0058	0.039103	0.0106	FALSE	FALSE	FALSE	IBS	0.8799	0.0381	IBS	TRUE	reported	textfile	486601	0.0412197	1.5859e-14	THNSL2	eqtl	31684	0.00753173	240.431	2	1	TRUE
rs76232074	G	A	G	A	-0.213944	-0.0139	0.0205563	0.0297	FALSE	FALSE	FALSE	IBS	0.5667	0.0243	IBS	TRUE	reported	textfile	486601	0.0317199	1.5324e-11	THNSL2	eqtl	31684	0.00184312	58.5017	2	1	TRUE
rs77371483	T	C	T	C	-0.366562	-0.0168	0.0125525	0.0157	FALSE	FALSE	FALSE	IBS	0.5857	0.0308	IBS	TRUE	reported	textfile	486601	0.0470264	6.45111e-15	THNSL2	eqtl	31684	0.00333096	105.884	2	1	TRUE
rs77558862	T	C	T	C	0.846772	0.0599	0.0108222	0.0118	FALSE	FALSE	FALSE	IBS	0.6596	0.136	IBS	TRUE	reported	textfile	486601	0.0790327	8.73093e-27	THNSL2	eqtl	31684	0.0153516	493.951	2	1	TRUE
rs78103579	T	C	T	C	-0.361458	-0.001	0.065102	0.0718	FALSE	FALSE	FALSE	IBS	0.9482	0.0152	IBS	TRUE	reported	textfile	486601	0.0161878	1.93202e-110	THNSL2	eqtl	31684	0.0159039	512.011	2	1	TRUE
rs79038683	G	A	G	A	-0.204497	-0.0006	0.0382091	0.0736	FALSE	FALSE	FALSE	IBS	0.9683	0.0162	IBS	TRUE	reported	textfile	486601	0.0228887	4.0939e-19	THNSL2	eqtl	31684	0.00307363	97.6789	2	1	TRUE
rs10169436	A	G	A	G	0.147802	0.0055	0.0278575	0.0319	FALSE	FALSE	FALSE	IBS	0.8006	0.0217	IBS	TRUE	reported	textfile	486601	0.0267486	3.28361e-08	DOCK10	eqtl	31684	0.00118321	37.5309	2	1	TRUE
rs10173201	T	C	T	C	-0.20293	-0.0052	0.28521	0.2825	FALSE	FALSE	FALSE	IBS	0.4978	0.0077	IBS	TRUE	reported	textfile	486601	0.00954085	2.17117e-100	DOCK10	eqtl	31684	0.0167906	541.044	2	1	TRUE
rs10498177	T	C	T	C	-0.160631	0.0315	0.0487577	0.0519	FALSE	FALSE	FALSE	IBS	0.05929	0.0167	IBS	TRUE	reported	textfile	486601	0.0221426	4.03451e-13	DOCK10	eqtl	31684	0.00239344	76.011	2	1	TRUE
rs114810489	T	C	T	C	-0.298357	0.014	0.0157762	0.0168	FALSE	FALSE	FALSE	IBS	0.6434	0.0303	IBS	TRUE	reported	textfile	486601	0.042385	1.9335e-12	DOCK10	eqtl	31684	0.00276439	87.8241	2	1	TRUE
rs12104926	T	C	T	C	0.0513844	-0.0096	0.308787	0.3179	FALSE	FALSE	FALSE	IBS	0.1998	0.0075	IBS	TRUE	reported	textfile	486601	0.00937775	4.2677e-08	DOCK10	eqtl	31684	0.0011271	35.7492	2	1	TRUE
rs13411031	T	C	T	C	0.108651	-0.0123	0.434925	0.4326	FALSE	FALSE	FALSE	IBS	0.09011	0.0072	IBS	TRUE	reported	textfile	486601	0.00897389	9.65054e-34	DOCK10	eqtl	31684	0.00580254	184.909	2	1	TRUE
rs13421552	G	A	G	A	0.389098	0.1025	0.0270364	0.0124	FALSE	FALSE	FALSE	IBS	0.003916	0.0355	IBS	TRUE	reported	textfile	486601	0.028515	2.15031e-42	DOCK10	eqtl	31684	0.00796514	254.378	2	1	TRUE
rs141366068	T	C	T	C	0.514721	-0.0357	0.0146845	0.0136	FALSE	FALSE	FALSE	IBS	0.2791	0.033	IBS	TRUE	reported	textfile	486601	0.0512793	1.0418e-23	DOCK10	eqtl	31684	0.0076667	244.773	2	1	TRUE
rs150492422	T	C	T	C	-0.207469	0.0091	0.0242688	0.0293	FALSE	FALSE	FALSE	IBS	0.6906	0.0229	IBS	TRUE	reported	textfile	486601	0.0298216	3.4759e-12	DOCK10	eqtl	31684	0.00203852	64.7163	2	1	TRUE
rs16866183	C	T	C	T	-0.153798	-0.0074	0.239975	0.2346	FALSE	FALSE	FALSE	IBS	0.3653	0.0082	IBS	TRUE	reported	textfile	486601	0.0101062	2.67799e-52	DOCK10	eqtl	31684	0.0086283	275.741	2	1	TRUE
rs436427	A	G	A	G	-0.217907	-0.0007	0.470821	0.4795	FALSE	FALSE	FALSE	IBS	0.9229	0.007	IBS	TRUE	reported	textfile	486601	0.00860001	1.21862e-141	DOCK10	eqtl	31684	0.0236609	767.79	2	1	TRUE
rs4380226	T	C	T	C	0.10108	0.0114	0.266152	0.2536	FALSE	FALSE	FALSE	IBS	0.155	0.008	IBS	TRUE	reported	textfile	486601	0.00978947	5.40929e-25	DOCK10	eqtl	31684	0.00399113	126.954	2	1	TRUE
rs4673132	T	C	T	C	0.0840647	0.0124	0.17639	0.1674	FALSE	FALSE	FALSE	IBS	0.1828	0.0093	IBS	TRUE	reported	textfile	486601	0.0113628	1.3804e-13	DOCK10	eqtl	31684	0.0020533	65.1866	2	1	TRUE
rs57148205	A	G	A	G	0.271187	-0.0002	0.247801	0.2373	FALSE	FALSE	FALSE	IBS	0.9791	0.0081	IBS	TRUE	reported	textfile	486601	0.0099235	1.98297e-164	DOCK10	eqtl	31684	0.027416	893.077	2	1	TRUE
rs684441	G	A	G	A	0.0776559	-0.0075	0.356372	0.3756	FALSE	FALSE	FALSE	IBS	0.2929	0.0072	IBS	TRUE	reported	textfile	486601	0.00905861	1.0117e-17	DOCK10	eqtl	31684	0.00276642	87.8887	2	1	TRUE
rs72972674	A	G	A	G	0.450043	0.0007	0.117668	0.1404	FALSE	FALSE	FALSE	IBS	0.944	0.01	IBS	TRUE	reported	textfile	486601	0.0131958	1e-200	DOCK10	eqtl	31684	0.042056	1390.92	2	1	TRUE
rs75423430	G	A	G	A	-0.180528	-0.0056	0.0667997	0.0845	FALSE	FALSE	FALSE	IBS	0.6735	0.0133	IBS	TRUE	reported	textfile	486601	0.0192563	6.91763e-21	DOCK10	eqtl	31684	0.0040632	129.256	2	1	TRUE
rs75863234	G	A	G	A	0.261737	0.0022	0.0287421	0.0335	FALSE	FALSE	FALSE	IBS	0.9211	0.0224	IBS	TRUE	reported	textfile	486601	0.0295574	8.35338e-19	DOCK10	eqtl	31684	0.00382484	121.644	2	1	TRUE
rs77186612	T	C	T	C	0.20159	0.0168	0.0466667	0.0547	FALSE	FALSE	FALSE	IBS	0.2818	0.0156	IBS	TRUE	reported	textfile	486601	0.0212711	2.61201e-21	DOCK10	eqtl	31684	0.00361593	114.976	2	1	TRUE
rs77481414	G	A	G	A	0.153008	-0.021	0.0575173	0.0529	FALSE	FALSE	FALSE	IBS	0.1774	0.0156	IBS	TRUE	reported	textfile	486601	0.0188741	5.19699e-16	DOCK10	eqtl	31684	0.00253823	80.6207	2	1	TRUE
rs79011748	A	C	A	C	0.591677	0.0102	0.0285322	0.0232	FALSE	FALSE	FALSE	IBS	0.6629	0.0233	IBS	TRUE	reported	textfile	486601	0.0271439	2.43438e-105	DOCK10	eqtl	31684	0.0194072	627.028	2	1	TRUE
rs79434455	A	G	A	G	-0.155716	-0.0142	0.0502074	0.0503	FALSE	FALSE	FALSE	IBS	0.3987	0.0169	IBS	TRUE	reported	textfile	486601	0.0213701	3.1787e-13	DOCK10	eqtl	31684	0.00231256	73.4363	2	1	TRUE
rs79812614	A	G	A	G	0.440867	0.0013	0.0169802	0.0187	FALSE	FALSE	FALSE	IBS	0.9619	0.0278	IBS	TRUE	reported	textfile	486601	0.038638	3.71869e-30	DOCK10	eqtl	31684	0.00648859	206.914	2	1	TRUE
rs10170028	A	G	A	G	-0.0707685	0.0046	0.486017	0.4759	FALSE	FALSE	FALSE	IBS	0.5513	0.0077	IBS	TRUE	reported	textfile	486601	0.00954963	1.2573e-13	GDF7	eqtl	31684	0.00250213	79.4714	2	1	TRUE
rs115042353	C	T	C	T	-0.412801	-0.019	0.0164331	0.0187	FALSE	FALSE	FALSE	IBS	0.5046	0.0285	IBS	TRUE	reported	textfile	486601	0.0704006	4.5294e-09	GDF7	eqtl	31684	0.00550852	175.488	2	1	TRUE
rs11678116	G	T	G	T	-0.124091	0.002	0.41878	0.4483	FALSE	FALSE	FALSE	IBS	0.7985	0.0077	IBS	TRUE	reported	textfile	486601	0.00939	7.16965e-40	GDF7	eqtl	31684	0.00749613	239.286	2	1	TRUE
rs75339712	A	G	A	G	0.146606	0.0032	0.0659415	0.0775	FALSE	FALSE	FALSE	IBS	0.8258	0.0145	IBS	TRUE	reported	textfile	486601	0.0195386	6.21831e-14	GDF7	eqtl	31684	0.00264769	84.1067	2	1	TRUE
rs10170714	A	G	A	G	0.0624347	0.003	0.197119	0.2032	FALSE	FALSE	FALSE	IBS	0.7451	0.0093	IBS	TRUE	reported	textfile	486601	0.0102298	1.0397e-09	IGFBP2	eqtl	31684	0.00123385	39.1391	2	1	TRUE
rs10932667	A	G	A	G	0.158141	0.0169	0.379947	0.3923	FALSE	FALSE	FALSE	IBS	0.02701	0.0076	IBS	TRUE	reported	textfile	486601	0.00823403	3.30992e-82	IGFBP2	eqtl	31684	0.0117834	377.773	2	1	TRUE
rs1106037	T	C	T	C	-0.161204	-0.0039	0.272779	0.2572	FALSE	FALSE	FALSE	IBS	0.6653	0.0089	IBS	TRUE	reported	textfile	486601	0.00911921	6.26179e-70	IGFBP2	eqtl	31684	0.01031	330.044	2	1	TRUE
rs12471798	A	G	A	G	-0.11006	-0.0412	0.0958634	0.0969	FALSE	FALSE	FALSE	IBS	0.0009966	0.0125	IBS	TRUE	reported	textfile	486601	0.013742	1.1564e-15	IGFBP2	eqtl	31684	0.00209979	66.6655	2	1	TRUE
rs139624594	A	G	A	G	0.403108	0.0187	0.0136036	0.0139	FALSE	FALSE	FALSE	IBS	0.5878	0.0345	IBS	TRUE	reported	textfile	486601	0.0492761	2.82431e-16	IGFBP2	eqtl	31684	0.00436092	138.768	2	1	TRUE
rs143751517	G	A	G	A	-0.121807	-0.0149	0.0480094	0.0552	FALSE	FALSE	FALSE	IBS	0.3705	0.0166	IBS	TRUE	reported	textfile	486601	0.0194201	3.55979e-10	IGFBP2	eqtl	31684	0.00135623	43.0264	2	1	TRUE
rs145799787	T	C	T	C	0.407089	0.0098	0.0181023	0.0194	FALSE	FALSE	FALSE	IBS	0.7521	0.0309	IBS	TRUE	reported	textfile	486601	0.0355164	2.04731e-30	IGFBP2	eqtl	31684	0.00589127	187.753	2	1	TRUE
rs146503453	G	A	G	A	-0.214418	0.0512	0.01874	0.0241	FALSE	FALSE	FALSE	IBS	0.07216	0.0285	IBS	TRUE	reported	textfile	486601	0.0352846	1.226e-09	IGFBP2	eqtl	31684	0.00169085	53.6604	2	1	TRUE
rs16856445	A	C	A	C	0.354088	0.0133	0.210017	0.2162	FALSE	FALSE	FALSE	IBS	0.1461	0.0092	IBS	TRUE	reported	textfile	486601	0.00990445	1e-200	IGFBP2	eqtl	31684	0.041603	1375.28	2	1	TRUE
rs57348863	T	C	T	C	-0.121154	0.0042	0.251321	0.2504	FALSE	FALSE	FALSE	IBS	0.6346	0.0089	IBS	TRUE	reported	textfile	486601	0.00940446	5.64028e-38	IGFBP2	eqtl	31684	0.0055237	175.974	2	1	TRUE
rs72952525	T	G	T	G	0.102845	0.0007	0.0825454	0.0963	FALSE	FALSE	FALSE	IBS	0.9594	0.013	IBS	TRUE	reported	textfile	486601	0.0152246	1.4264e-11	IGFBP2	eqtl	31684	0.00160204	50.8373	2	1	TRUE
rs10171452	G	A	G	A	0.114198	-0.0108	0.1082	0.1131	FALSE	FALSE	FALSE	IBS	0.3187	0.0108	IBS	TRUE	reported	textfile	486601	0.0128393	5.87362e-19	CD207	eqtl	31684	0.00251676	79.9372	2	1	TRUE
rs17718987	C	G	C	G	-0.0990488	0.0134	0.27128	0.3214	FALSE	TRUE	FALSE	IBS	0.07844	0.0076	IBS	TRUE	reported	textfile	486601	0.0143118	4.49101e-12	CD207	eqtl	31684	0.00387888	123.369	2	1	TRUE
rs35094940	T	C	T	C	0.116956	-0.0186	0.0539246	0.0655	FALSE	FALSE	FALSE	IBS	0.1825	0.014	IBS	TRUE	reported	textfile	486601	0.0177496	4.42201e-11	CD207	eqtl	31684	0.00139569	44.2799	2	1	TRUE
rs3755349	G	A	G	A	0.109709	-0.0078	0.197142	0.1877	FALSE	FALSE	FALSE	IBS	0.3768	0.0088	IBS	TRUE	reported	textfile	486601	0.00997972	4.12049e-28	CD207	eqtl	31684	0.00381007	121.172	2	1	TRUE
rs72836215	A	G	A	G	0.134339	0.0005	0.0795032	0.081	FALSE	FALSE	FALSE	IBS	0.9698	0.0125	IBS	TRUE	reported	textfile	486601	0.0146655	5.18013e-20	CD207	eqtl	31684	0.00264144	83.9078	2	1	TRUE
rs7561215	A	G	A	G	0.105481	-0.002	0.335883	0.3443	FALSE	FALSE	FALSE	IBS	0.7856	0.0075	IBS	TRUE	reported	textfile	486601	0.00839025	3.01769e-36	CD207	eqtl	31684	0.00496376	158.046	2	1	TRUE
rs1017148	T	C	T	C	0.219091	0.0116	0.112039	0.1044	FALSE	FALSE	FALSE	IBS	0.3237	0.0117	IBS	TRUE	reported	textfile	486601	0.0126232	1.77061e-67	AOAH	eqtl	31684	0.00955085	305.508	2	1	TRUE
rs10215905	A	G	A	G	-0.456192	-0.0014	0.14202	0.1203	FALSE	FALSE	FALSE	IBS	0.8955	0.0105	IBS	TRUE	reported	textfile	486601	0.0110879	1e-200	AOAH	eqtl	31684	0.0507168	1692.66	2	1	TRUE
rs10276761	A	G	A	G	-0.730514	0.0031	0.0158996	0.0227	FALSE	FALSE	FALSE	IBS	0.9048	0.026	IBS	TRUE	reported	textfile	486601	0.0369615	6.05528e-87	AOAH	eqtl	31684	0.0166999	538.07	2	1	TRUE
rs10278067	T	C	T	C	0.0777393	0.0036	0.164475	0.1848	FALSE	FALSE	FALSE	IBS	0.6955	0.0093	IBS	TRUE	reported	textfile	486601	0.0107848	5.66961e-13	AOAH	eqtl	31684	0.001661	52.7115	2	1	TRUE
[truncated: 23,678 more rows]
