# Supplementary material for: Multi-omics mendelian randomization integrating GWAS and eQTL data revealed potential drug target for irritable bowel syndrome
Source: Front Genet. 2026 May 19;17:1798264. doi: 10.3389/fgene.2026.1798264 (PMC13225775; doi:10.3389/fgene.2026.1798264)
Supplement: Supplementary file 5 [file Table4.xlsx]

## Sheet: Sheet1
Table S4. Detailed information on the relevant data used in study.
Dataset	Number of samples	Ancestry	Consortium	Released version	PMID	Web link
GCST90016564	486601	European	GWAS Catalog	2021.11.05	34741163	https://www.ebi.ac.uk/gwas/
cis-eQTL data	31684	Mostly European	The eQTLGen	2019.12.23	34475573	https://eqtlgen.org/
