# Supplementary material for: Multi-omics mendelian randomization integrating GWAS and eQTL data revealed potential drug target for irritable bowel syndrome
Source: Front Genet. 2026 May 19;17:1798264. doi: 10.3389/fgene.2026.1798264 (PMC13225775; doi:10.3389/fgene.2026.1798264)
Supplement: Supplementary file 6 [file Table1.xlsx]

## Sheet: Sheet1
Table S1. The potential druggable genes in DGIdb. More details are shown in DGIdb.
Gene name	Entrez id
CDK7	1022
VDR	7421
GPR55	9290
NR1H4	9971
FGFR2	2263
APOE	348
BLM	641
P2RX7	5027
TRPC6	7225
CYP2E1	1571
PDGFRB	5159
MMP2	4313
MAPT	4137
NR2E3	10002
DNTT	1791
ARAF	369
PIK3R2	5296
MAPK8	5599
POLH	5429
CBX1	10951
ICAM1	3383
ATP4A	495
CHRM5	1133
IDH1	3417
SPHK1	8877
CYP3A4	1576
APOBEC3G	60489
F2R	2149
TRPV1	7442
ATP1A1	476
EZH2	2146
HTR1A	3350
USP1	7398
KDM4E	390245
NA	NA
NFKB1	4790
PI4KB	5298
CD2	914
ADRB2	154
CACNA1F	778
NFE2L2	4780
GABRA6	2559
SMARCA4	6597
IL10	3586
CA2	760
CSF1R	1436
TLR8	51311
JAK3	3718
PDK1	5163
ALDH1A1	216
COL6A6	131873
RARG	5916
NR1I2	8856
SCN11A	11280
FMO3	2328
GADD45A	1647
POLK	51426
DRD4	1815
IL2RA	3559
KDR	3791
GMNN	51053
NR3C1	2908
KRAS	3845
MAPK12	6300
RACGAP1	29127
MGMT	4255
BAX	581
ATAD5	79915
CACNB4	785
RAB9A	9367
CYP1A2	1544
ALK	238
CYP2C9	1559
VEGFA	7422
KDM4A	9682
IRAK4	51135
TUBA3E	112714
HRH4	59340
PTGER4	5734
HTR2A	3356
HTR2B	3357
BCHE	590
CHRM2	1129
RRM1	6240
GABRE	2564
TUBB	203068
GRM2	2912
RET	5979
APLNR	187
SLC6A4	6532
BRAF	673
VHL	7428
ADRB1	153
FLT3	2322
CYP2D6	1565
DRD2	1813
PRKCB	5579
RORC	6097
TOP2B	7155
TP53	7157
DRD1	1812
JAK2	3717
TH	7054
HTR2C	3358
AGTR1	185
PDE4C	5143
FLT1	2321
BRCA1	672
HDAC11	79885
GFER	2671
PTEN	5728
CFTR	1080
CDKN2A	1029
AVPR2	554
APOA5	116519
PRKCQ	5588
CCR2	729230
TNF	7124
GNB3	2784
LCK	3932
OPRD1	4985
PDGFRA	5156
FURIN	5045
CDC25B	994
STAT3	6774
RGS4	5999
THPO	7066
LIPC	3990
CSNK2A2	1459
NTRK1	4914
HDAC2	3066
KDM5A	5927
MUC1	4582
CYP2C19	1557
RAD52	5893
HDAC1	3065
ACVR1	90
ADRA2A	150
HRH1	3269
ABCB1	5243
EDNRA	1909
TRPC5	7224
GABRR1	2569
ITGAL	3683
EGFR	1956
HSD17B10	3028
AR	367
TUBA1A	7846
PDE3A	5139
PPARD	5467
HDAC6	10013
WRN	7486
GGCX	2677
NAT1	9
CTH	1491
LTB4R	1241
SCN4A	6329
KMO	8564
ALOX5	240
P2RY14	9934
ROCK2	9475
MTHFR	4524
GPR139	124274
MAP2K1	5604
CLCN2	1181
CHRM3	1131
PPARG	5468
FGFR4	2264
GALR1	2587
GRIN2A	2903
PDE4B	5142
MAPK11	5600
PROC	5624
PIK3CA	5290
AKR1B1	231
GFAP	2670
PIK3R1	5295
PAX8	7849
GPBAR1	151306
ADAMTS5	11096
ALPL	249
ABL1	25
NQO1	1728
TSPO	706
PTGER1	5731
TERT	7015
CBR1	873
SRC	6714
CA1	759
SLC5A1	6523
PLEKHJ1	55111
MAOA	4128
IGHE	3497
LHCGR	3973
G6PD	2539
EHMT2	10919
PRLHR	2834
KCNJ1	3758
HPGD	3248
CA5A	763
HTR1D	3352
TYR	7299
TPH2	121278
JUN	3725
L3MBTL1	26013
PROKR1	10887
CHEK2	11200
KLK4	9622
AKT1	207
APH1A	51107
CHRM1	1128
DPP4	1803
FEN1	2237
CCR5	1234
HDAC4	9759
FCGR3A	2214
CDK8	1024
CASP3	836
CXCR1	3577
NPR1	4881
SMAD3	4088
YES1	7525
IKBKE	9641
ADORA2B	136
HLA-A	3105
GRM7	2917
P4HTM	54681
NPSR1	387129
PPARA	5465
CYP3A5	1577
PRKCD	5580
TLR9	54106
HMGCR	3156
XIAP	331
MPHOSPH8	54737
GRIN3A	116443
PIK3CG	5294
SRPK1	6732
CPB2	1361
LTK	4058
CYP1A1	1543
CLK2	1196
TUBB1	81027
SMN2	6607
CYP3A43	64816
ADRA1A	148
GRM1	2911
ALPG	251
SCN5A	6331
PIK3R3	8503
APBB1	322
LYN	4067
GRIN2D	2906
GSTP1	2950
GABRQ	55879
UGCG	7357
GABRA3	2556
PTGS1	5742
GABRA5	2558
GABRA1	2554
TOP1	7150
PIM1	5292
DRD3	1814
IL2	3558
AHR	196
ERBB4	2066
FSHR	2492
ALOX5AP	241
RXRG	6258
PRSS2	5645
ADRA1B	147
ITPA	3704
OPRL1	4987
AKT3	10000
RPS6KB1	6198
BDNF	627
TLR2	7097
PAK1	5058
IFNB1	3456
CCR4	1233
CTNNB1	1499
GABRG3	2567
KCNJ10	3766
MPO	4353
HTT	3064
BRD4	23476
ITGB2	3689
PAH	5053
PTGDR	5729
ITGA4	3676
DNASE1L3	1776
GCK	2645
ACHE	43
PMS2	5395
RRM2	6241
CSF2RA	1438
IFNG	3458
CCKBR	887
APAF1	317
EDNRB	1910
CDK1	983
IL2RG	3561
PTGES3	10728
MAGEA3	4102
COMT	1312
F11	2160
BCL2	596
PRPS1	5631
MTOR	2475
ALB	213
CAPN10	11132
IDO2	169355
NDUFB2	4708
TNFSF13	8741
KIT	3815
AVPR1A	552
PSMB4	5692
PGR	5241
GLP1R	2740
POLB	5423
PDCD1	5133
KCNK10	54207
NR3C2	4306
SI	6476
VSIR	64115
RRP7A	27341
DNMT1	1786
C3AR1	719
INSR	3643
BAZ2B	29994
PSMB2	5690
ABCC1	4363
HPSE	10855
ROS1	6098
SLC23A1	9963
CASP9	842
SCN1A	6323
ASIC3	9311
KCNJ11	3767
NR5A2	2494
GRIN3B	116444
GRIA1	2890
BTK	695
FAAH	2166
SOST	50964
SIK2	23235
SLC2A1	6513
FGF2	2247
MAPK3	5595
HCRTR1	3061
ADK	132
FHIT	2272
GABRB2	2561
TACR1	6869
MAP4K5	11183
NAT2	10
HTR4	3360
PIM3	415116
TSHR	7253
ABCA1	19
CNR2	1269
ADRA2C	152
RAD54L	8438
S1PR3	1903
OPRK1	4986
SREBF1	6720
RYR1	6261
KCNH2	3757
CD19	930
GSK3B	2932
GABRB1	2560
APBA1	320
PLG	5340
SCN9A	6335
OPRM1	4988
FTO	79068
GNAQ	2776
CD3G	917
TGM2	7052
PDE3B	5140
CALCR	799
AURKC	6795
NOS2	4843
GCGR	2642
ADRA1D	146
GABRA4	2557
TRPM3	80036
GRP	2922
MGAM	8972
PLK1	5347
AURKB	9212
SLC15A1	6564
CCL17	6361
PTH1R	5745
CNR1	1268
TYRO3	7301
PSMD14	10213
MAPK14	1432
FFAR4	338557
FKBP5	2289
HTR1E	3354
RPTOR	57521
CCL2	6347
ALAD	210
CYP19A1	1588
STAT1	6772
NTRK2	4915
PTHLH	5744
BACE1	23621
NR1H3	10062
ITGB3	3690
ALG10	84920
SYT2	127833
SENP7	57337
CYTH2	9266
PTGS2	5743
MT-ND4	4538
RXFP4	339403
IKZF1	10320
TTR	7276
PTGER3	5733
IL6R	3570
CYP17A1	1586
ATP7A	538
PDE2A	5138
NR1I3	9970
FGF3	2248
ERBB2	2064
HDAC3	8841
TUBB2B	347733
TNFRSF10A	8797
CHEK1	1111
GRM5	2915
GABRG1	2565
TGFBR1	7046
TPH1	7166
RAPGEF4	11069
STK11	6794
PDPK1	5170
DHFR	1719
CP	1356
RXRA	6256
IDO1	3620
MCHR1	2847
CYB5R2	51700
ITGB1	3688
ANXA1	301
MT-ND2	4536
SLCO2B1	11309
TUBB2A	7280
MITF	4286
HSP90AB1	3326
VCAM1	7412
RUNX1	861
NELFCD	51497
KDM4C	23081
ATM	472
DKK1	22943
FLT4	2324
SGK2	10110
GLS	2744
ABCC5	10057
CDKN1A	1026
CDK2	1017
GSTA1	2938
CA9	768
MTNR1A	4543
AQP2	359
HTR3D	200909
HNF4A	3172
SSTR2	6752
GPC3	2719
NRIP1	8204
UMOD	7369
ABCC10	89845
RBP4	5950
GABRD	2563
HRH3	11255
VIPR2	7434
EPHA2	1969
CHRNA9	55584
PIK3C2G	5288
CD6	923
HTR1B	3351
HDAC10	83933
LPL	4023
HIF1A	3091
CHRNA10	57053
ACE	1636
IL1A	3552
DDIT3	1649
KAT2A	2648
NEK2	4751
CAMK2D	817
TRPM4	54795
GRM3	2913
IL17A	3605
TUBA1C	84790
APEX1	328
TUBB8	347688
CD22	933
EIF4A1	1973
NOS3	4846
ANKK1	255239
GUCY1B2	2974
STK36	27148
TESK2	10420
APOA1	335
CYSLTR1	10800
GJC3	349149
S100A12	6283
FFAR2	2867
EIF2B1	1967
IGF1	3479
NFKB2	4791
SIGMAR1	10280
ESR1	2099
MAP2K2	5605
TNFRSF8	943
NPC1	4864
LOH19CR1	8378
PTPRC	5788
HDAC8	55869
KCNK9	51305
PIK3R6	146850
IL2RB	3560
CYP2B6	1555
SLC6A2	6530
LIPE	3991
TAC1	6863
HKDC1	80201
NR1D1	9572
ERCC1	2067
DCTD	1635
PLA2G4A	5321
CKM	1158
SSTR4	6754
HCAR1	27198
MS4A1	931
GBA	2629
SSTR1	6751
HDAC7	51564
GABRB3	2562
TEK	7010
GRIA2	2891
SLC6A3	6531
PTGIR	5739
NPM1	4869
SMO	6608
TP73	7161
HRAS	3265
PLAUR	5329
BDKRB1	623
FOLH1	2346
KCNN2	3781
APH1B	83464
ASXL1	171023
PDE4A	5141
PDE4D	5144
FRK	2444
IL4	3565
ATXN2	6311
GRPR	2925
ME3	10873
GSK3A	2931
HTR6	3362
PTGIS	5740
IL12B	3593
P2RY12	64805
SLC1A1	6505
RARA	5914
PNP	4860
IGF1R	3480
L3MBTL3	84456
HSP90AA1	3320
CHRM4	1132
CD40LG	959
CDK18	5129
CHRNA4	1137
ANO1	55107
GABRR3	200959
PLAU	5328
TRPM2	7226
GABRP	2568
SLC12A3	6559
IL13RA2	3598
TFPI	7035
MT-ND1	4535
TSHB	7252
KCNB2	9312
SERPINE1	5054
FYN	2534
VIP	7432
PPP3CA	5530
TUBA4A	7277
KCNQ2	3785
ASIC1	41
ATRX	546
KCNJ5	3762
GRIN1	2902
GATM	2628
MINK1	50488
SCN10A	6336
MPL	4352
TUBA3D	113457
ATIC	471
BIRC2	329
PRKCG	5582
GABRR2	2570
MAP4K4	9448
DDR2	4921
GHR	2690
PIK3C2B	5287
GHRHR	2692
CSNK1D	1453
PIK3C3	5289
HCK	3055
ALOX12	239
TRPC3	7222
TOP2A	7153
PIK3CB	5291
GIPR	2696
PDE1B	5153
ADCY9	115
USP9Y	8287
MAOB	4129
GNAS	2778
UGT1A4	54657
YEATS4	8089
HSD11B1	3290
XDH	7498
RIPK2	8767
IL6	3569
P2RY6	5031
BCAT2	587
CSF2	1437
RIPK1	8737
GLA	2717
KCNA1	3736
PRKD3	23683
FGFR1	2260
PSMD2	5708
SLC2A4	6517
HEBP1	50865
MMP8	4317
CAMKK2	10645
ADORA2A	135
RPS6KA3	6197
SCN3A	6328
FPR2	2358
RAC1	5879
MSLN	10232
TSC2	7249
SENP1	29843
KCNA10	3744
F2	2147
B4GALNT1	2583
MELK	9833
PYGL	5836
CDK9	1025
SMN1	6606
CHRNG	1146
MBNL1	4154
TPSAB1	7177
PRL	5617
MAPK9	5601
DCK	1633
DPYD	1806
IL5	3567
ATG5	9474
RTN4	57142
ABCC8	6833
AADAT	51166
KMT2A	4297
PRMT3	10196
MAGEA1	4100
CD74	972
CD3D	915
GABRG2	2566
JAK1	3716
TNFRSF17	608
TGFBR3	7049
HGF	3082
PLK3	1263
CSF3R	1441
CACNA1C	775
INS	3630
UGT1A1	54658
CAMK2B	816
GALK1	2584
FGFR3	2261
SELP	6403
AMHR2	269
TTK	7272
KCNA5	3741
FNTB	2342
TNFSF13B	10673
UGT2B7	7364
UGT1A6	54578
KLK3	354
CHRNB2	1141
ADRA2B	151
GABRA2	2555
THRB	7068
CA6	765
BLK	640
GJB3	2707
CDK4	1019
TAAR1	134864
PHKG2	5261
MCL1	4170
SSRP1	6749
NDUFB6	4712
PDE7B	27115
CD80	941
CASR	846
CSNK1E	1454
NTRK3	4916
CD274	29126
MST1R	4486
RECQL	5965
FASN	2194
MERTK	10461
BIRC5	332
NQO2	4835
HDAC9	9734
HSPA8	3312
KCNK2	3776
GLRA1	2741
TYMS	7298
ADSS2	159
FBXW7	55294
EDN1	1906
BCL6	604
EPOR	2057
BGLAP	632
KCNQ4	9132
HDAC5	10014
PTGDR2	11251
SLC22A7	10864
CREBBP	1387
PTH	5741
TUBB4B	10383
ERN1	2081
IDS	3423
SLCO1B1	10599
TNC	3371
CIP2A	57650
F9	2158
TDP1	55775
PIK3CD	5293
MC4R	4160
TYK2	7297
SERPINA5	5104
SLC12A1	6557
ODC1	4953
ALOX15	246
TRPM1	4308
RAPGEF3	10411
ANGPT2	285
GALR3	8484
GDF2	2658
IL1B	3553
CEL	1056
PTH2R	5746
GNRH1	2796
NCAM1	4684
TLR7	51284
DBH	1621
CTSG	1511
MKNK2	2872
NDUFB9	4715
PRKCA	5578
CCND1	595
CRBN	51185
GABBR1	2550
SLC22A2	6582
AGTR2	186
PSMC2	5701
RXFP1	59350
CTNNBL1	56259
RAF1	5894
S1PR5	53637
GGT1	2678
MET	4233
TUBB3	10381
PSMA2	5683
DNER	92737
CHUK	1147
TMEM97	27346
HIPK2	28996
SLC16A5	9121
AURKA	6790
AQP1	358
NR1H2	7376
DDX5	1655
CHRNA2	1135
CFLAR	8837
EGLN1	54583
BCR	613
SV2A	9900
UGT1A9	54600
GATA3	2625
MICA	100507436
GRM8	2918
ESR2	2100
CBFB	865
ATR	545
CLK4	57396
ADGRV1	84059
ADRB3	155
POLI	11201
PIP4K2A	5305
ABCG2	9429
SLC6A9	6536
ABCC2	1244
SLC22A1	6580
KAT2B	8850
CETP	1071
MCOLN1	57192
KLRD1	3824
DYRK1A	1859
NT5E	4907
SLC1A6	6511
TBXA2R	6915
HTR5A	3361
S1PR1	1901
PIK3R4	30849
GPR119	139760
KCNQ1	3784
IMPDH1	3614
ATAD2	29028
LEP	3952
BACE2	25825
PSMB1	5689
PSORS1C1	170679
TFF2	7032
APP	351
UBA3	9039
ADORA1	134
TNFRSF11A	8792
APRT	353
TXN	7295
BDKRB2	624
FPR3	2359
PRKCI	5584
FOLR1	2348
GNRHR	2798
CBLC	23624
ERCC4	2072
GUCY2D	3000
SMARCB1	6598
NOS1	4842
TNFRSF4	7293
DHODH	1723
TUBA1B	10376
RARB	5915
MMP13	4322
GC	2638
LEPR	3953
SH2B1	25970
F5	2153
CA4	762
NUAK1	9891
PDGFB	5155
GRIN2C	2905
MLNR	2862
GNL3	26354
KDM1B	221656
BRD2	6046
EGLN2	112398
TNFRSF14	8764
CDC7	8317
ENPP2	5168
PDE5A	8654
SIRT1	23411
CHRNA3	1136
HCN1	348980
CA12	771
HTR3A	3359
SLCO1B3	28234
HPRT1	3251
RB1	5925
DYRK1B	9149
OR52E2	119678
CYCSP5	360158
NOX1	27035
HSF1	3297
SPR	6697
DPP8	54878
CHRNA1	1134
KCNH4	23415
UGT1A10	54575
CDK6	1021
GJA8	2703
E2F1	1869
ADA	100
PGF	5228
CALCB	797
PDE10A	10846
MAPK1	5594
CGB5	93659
CTSK	1513
PDE6B	5158
TAB2	23118
CRHR2	1395
LAMC2	3918
HSPB1	3315
TBX2	6909
CD86	942
CACNG1	786
TRPC4	7223
BMP10	27302
FKBP1A	2280
IFNAR1	3454
NDUFA2	4695
IKBKB	3551
HRH2	3274
ATG4B	23192
RNF8	9025
CCL4	6351
AXL	558
ADORA3	140
MARK3	4140
SCN2A	6326
ACACB	32
HCRTR2	3062
PIK3R5	23533
GPR17	2840
P2RY1	5028
PTPN1	5770
PRCP	5547
PDIA2	64714
TNFRSF1B	7133
CEACAM5	1048
ITGAX	3687
ALPI	248
TRPV3	162514
GHSR	2693
MTNR1B	4544
PLD2	5338
IRS1	3667
RFPL4B	442247
STK17A	9263
CACNB3	784
TARDBP	23435
CD27	939
MAPK10	5602
ACVR1B	91
SLC18A2	6571
TFPI2	7980
GRIK2	2898
HSPA4	3308
SCN8A	6334
APC	324
PSMB8	5696
MAP3K3	4215
TK1	7083
OXTR	5021
PNLIP	5406
S1PR4	8698
ETV6	2120
CPS1	1373
KCNJ14	3770
CYP11B1	1584
CCR1	1230
MEN1	4221
SYK	6850
CLCN6	1185
DRD5	1816
SERPINC1	462
TSSK2	23617
PSEN2	5664
PTK2	5747
SUMO1	7341
CXCL12	6387
AVPR1B	553
F2RL1	2150
FCGR3B	2215
CXCR4	7852
BRPF1	7862
COL18A1	80781
METAP2	10988
TGFB1	7040
CATSPER2	117155
CTAG1B	1485
CD52	1043
SELE	6401
PTAFR	5724
ASIC2	40
CCL3	6348
LPAR4	2846
CXCR2	3579
SETD2	29072
ITK	3702
ELANE	1991
TLR3	7098
ELP5	23587
GHRL	51738
KAT5	10524
ABCC6	368
PSMA8	143471
MAP2K5	5607
C5AR1	728
MAP3K20	51776
GPR35	2859
HLA-DRB3	3125
MAPK13	5603
NOTCH4	4855
HTR3B	9177
SLK	9748
ERBB3	2065
GLCCI1	113263
NRG1	3084
IAPP	3375
AMH	268
LOXL2	4017
MAP2K3	5606
XPNPEP2	7512
BRCA2	675
SLC29A1	2030
SETD7	80854
NPY	4852
HCN3	57657
GUCY2C	2984
MYC	4609
CDKN2B-AS1	100048912
ADORA2A-AS1	646023
SLC5A4	6527
CACNA2D1	781
EP300	2033
MAP3K7	6885
RELA	5970
TUBB6	84617
CATSPER1	117144
RBP3	5949
AFP	174
CASP1	834
ANPEP	290
SLC6A15	55117
APOBEC3F	200316
HOXB1	3211
VIPR1	7433
PIP	5304
NF1	4763
GCLC	2729
GRIA3	2892
LMNA	4000
PI3	5266
HBB	3043
CXCL10	3627
COL5A1	1289
PKM	5315
ERCC2	2068
DGAT2	84649
NDUFB8	4714
NRAS	4893
HLA-DRA	3122
PTGES	9536
COL11A1	1301
IL3RA	3563
CACNA1H	8912
CXCL8	3576
GPR183	1880
EIF2AK3	9451
TRPA1	8989
CHRNE	1145
ATP2A1	487
FXYD2	486
KISS1R	84634
GLI1	2735
STK3	6788
SNAP25	6616
GALR2	8811
FOXC2	2303
RORA	6095
C5	727
CCR9	10803
PRKCE	5581
GRIK1	2897
BCAR3	8412
CES1	1066
F10	2159
PAK4	10298
KCNT1	57582
SSTR3	6753
ABCB11	8647
KCNN4	3783
AQP4	361
NR5A1	2516
HCP5	10866
ARID1A	8289
GUCY1A2	2977
TEC	7006
ADCY1	107
PYGM	5837
KLF4	9314
IMPA1	3612
HEXB	3074
STX1B	112755
ESRRA	2101
KLK7	5650
FOLR2	2350
FFAR3	2865
SSTR5	6755
UGT1A5	54579
CAT	847
KCNS3	3790
XBP1	7494
CCR8	1237
CR2	1380
NAPEPLD	222236
MT1G	4495
PSMC5	5705
DROSHA	29102
HSPA5	3309
RRP1B	23076
NGF	4803
NDUFB5	4711
UBE2N	7334
CUL4A	8451
CEACAM1	634
ALOX15B	247
CELSR2	1952
IRAK1	3654
CACNA1D	776
TRH	7200
PPCDC	60490
PRKD1	5587
DNMT3A	1788
CA7	766
IL31	386653
NTF3	4908
PPAT	5471
CASP7	840
CMKLR1	1240
IFNL3	282617
APOB	338
IL1R1	3554
MARK1	4139
GJA3	2700
DPP9	91039
CTSL	1514
PSMB9	5698
GRM4	2914
AKR1C3	8644
NPPC	4880
ANGPTL3	27329
FER	2241
BIRC7	79444
MLKL	197259
CSF3	1440
SLC22A8	9376
CDH5	1003
TG	7038
SLC6A12	6539
UGT1A3	54659
KCNT2	343450
KCNC4	3749
BMX	660
PTGFR	5737
PRKDC	5591
NPR2	4882
GRIN2B	2904
MYCN	4613
CACNA1B	774
CAPN2	824
MUC16	94025
CASP6	839
CALCRL	10203
ABHD6	57406
HLA-DRB1	3123
DES	1674
CACNA1G	8913
PTGDS	5730
CYB5R3	1727
ACTC1	70
VKORC1	79001
STAT2	6773
MAP4K2	5871
MC5R	4161
LDLR	3949
PTGER2	5732
TACR2	6865
FGR	2268
ARRB2	409
GJB2	2706
TAT	6898
DTNBP1	84062
TDO2	6999
MIF	4282
FPR1	2357
CACNA1S	779
NOX4	50507
SLC28A2	9153
CACNG2	10369
FGB	2244
MYO9B	4650
CXCL2	2920
NT5C2	22978
SCNN1A	6337
AKT2	208
SH2D1A	4068
ITGAV	3685
SERPINA6	866
MAP2K7	5609
GRIA4	2893
CDKAL1	54901
TPBG	7162
CHRNA7	1139
HCAR2	338442
CCR3	1232
RNASEH2A	10535
MYLK	4638
SENP8	123228
NAAA	27163
KRT19	3880
RPE65	6121
CGA	1081
MAFB	9935
NDUFC2	4718
PTK2B	2185
IL23A	51561
PSMD13	5719
PDE7A	5150
GPR68	8111
CIC	23152
PLK4	10733
CYP2J2	1573
LRRK2	120892
CYP1B1	1545
FOXO3	2309
PIK3C2A	5286
CXCR3	2833
ITGB5	3693
FABP5	2171
BRD7	29117
USP2	9099
KCNJ4	3761
ADH1A	124
RAMP3	10268
NMUR2	56923
FAS	355
COL1A2	1278
CYP26B1	56603
CMKLR2	2825
CCNK	8812
PSEN1	5663
HTRA1	5654
VIM	7431
F8	2157
CDK19	23097
ARSA	410
SFTPB	6439
EXO1	9156
SLC33A1	9197
MR1	3140
GCG	2641
HLA-C	3107
CSNK2A1	1457
HTR1F	3355
SPINT1	6692
RHBDF2	79651
PARP1	142
CNPY4	245812
NMUR1	10316
BRS3	680
ABCC4	10257
GJB1	2705
GLRA3	8001
SF3B3	23450
SOX10	6663
CD83	9308
CYP2C8	1558
TXNRD1	7296
SNCA	6622
MME	4311
CCL21	6366
CHAT	1103
PDE6C	5146
EPHA7	2045
TSG101	7251
PSMC6	5706
LSS	4047
CACNA2D3	55799
EPCAM	4072
PLD1	5337
ITGAM	3684
C10ORF67	256815
SERPINB2	5055
PRKAA1	5562
KLC1	3831
CD40	958
SOD2	6648
FGA	2243
LNPEP	4012
S1PR2	9294
HMGB1	3146
MDH2	4191
KCNMA1	3778
OPN1LW	5956
GLP2R	9340
GSR	2936
C5AR2	27202
LPAR3	23566
PBRM1	55193
BRDT	676
IL11	3589
GABBR2	9568
SLC22A6	9356
DGKB	1607
DGAT1	8694
IL18	3606
GCLM	2730
CRP	1401
THRA	7067
P2RY4	5030
PGD	5226
RASGRP1	10125
ERAP2	64167
CSNK1G2	1455
CDH23	64072
MUC5AC	4586
CASP10	843
GRK5	2869
CYP2A6	1548
SLC14A2	8170
PIM2	11040
BAP1	8314
FECH	2235
PKD2L1	9033
MAP3K9	4293
TYMSOS	494514
DOK5	55816
MGLL	11343
AOX1	316
DYRK3	8444
LTB4R2	56413
TAOK1	57551
ALCAM	214
ORAI1	84876
TRPM8	79054
CTLA4	1493
GATA2	2624
NCOA1	8648
NCOA3	8202
KCNA4	3739
SMAD4	4089
FFAR1	2864
CALCA	796
MARK2	2011
ERG	2078
HTR3C	170572
GUCY1B1	2983
IL15	3600
SCARB1	949
SRD5A2	6716
CCN2	1490
PRKD2	25865
GLRA2	2742
PSMD11	5717
PADI4	23569
AQP9	366
KCNH6	81033
CD28	940
CRHR1	1394
NLRP3	114548
NPY2R	4887
SLC36A2	153201
SENP6	26054
PMM2	5373
SLC22A12	116085
IL6ST	3572
HYAL2	8692
ITGA5	3678
TBK1	29110
CYP7B1	9420
ADH1B	125
EIF3A	8661
PTPRF	5792
ITGA2B	3674
GPR37	2861
SCN7A	6332
SLC5A7	60482
PTCH1	5727
CLCN1	1180
RYR3	6263
IGFBP6	3489
ABO	28
TXK	7294
UCHL5	51377
MC1R	4157
ADAM33	80332
DAPK3	1613
C11ORF65	160140
MGAT2	4247
SPP1	6696
XIRP2	129446
GSTZ1	2954
ADM	133
AREG	374
KLK6	5653
FDPS	2224
ROCK1	6093
PSMD4P1	54035
STK4	6789
MSH6	2956
EED	8726
HCN4	10021
GSTM1	2944
HTR7	3363
KCNK12	56660
EYA2	2139
STAT5A	6776
TOP1MT	116447
RXFP3	51289
FOXO1	2308
FGF4	2249
CTDSP1	58190
CX3CR1	1524
PRKAB1	5564
MC3R	4159
SF3B1	23451
LIMK1	3984
CLK1	1195
KCNA6	3742
SGK1	6446
BRD3	8019
CA14	23632
PRKCZ	5590
ITGA11	22801
SLC12A2	6558
NPEPPS	9520
DAGLA	747
KCNQ3	3786
XPO1	7514
PSMB3	5691
TPCN2	219931
PTPN5	84867
FOS	2353
CYP27B1	1594
TUBA3C	7278
ZNF165	7718
ATP7B	540
DDR1	780
PAK5	57144
AMY2A	279
ATF2	1386
OXER1	165140
PHEX	5251
CYP46A1	10858
DMPK	1760
NDUFS8	4728
FNTA	2339
OXGR1	27199
STAT6	6778
PSENEN	55851
DPEP1	1800
CSNK1A1	1452
IFNAR2	3455
VPS37A	137492
SLC29A4	222962
ALDH1A2	8854
BRD1	23774
UGT1A7	54577
CACNA1I	8911
FST	10468
CHRND	1144
SPATA5	166378
SLCO1A2	6579
NR0B2	8431
MRGPRX2	117194
CBL	867
ENPEP	2028
NAMPT	10135
PGGT1B	5229
CECR2	27443
IFNA1	3439
DPYSL3	1809
NPY1R	4886
PKN2	5586
HNMT	3176
HSP90AA2P	3324
F2RL3	9002
RAD50	10111
TLR4	7099
SLC38A2	54407
PNPLA3	80339
NFATC2	4773
P2RX4	5025
ADAM17	6868
DPP7	29952
GRM6	2916
QRFPR	84109
PROKR2	128674
KDM1A	23028
STK16	8576
MAP4K3	8491
PRB2	653247
GATA1	2623
CD37	951
CCL1	6346
RABEP1	9135
GJB6	10804
PMEL	6490
IVL	3713
CDK3	1018
STK38L	23012
PRSS3	5646
AGT	183
IPO8	10526
CDK5	1020
MMP9	4318
GLRB	2743
KCNA7	3743
MSTN	2660
GRK2	156
REEP5	7905
MMP16	4325
CYP4F2	8529
UTS2R	2837
MVK	4598
NDUFS2	4720
CACNG7	59284
LTA4H	4048
RHOA	387
GAPDH	2597
ATP1A3	478
TFAP2A	7020
ALDH3A1	218
SRSF10	10772
TUBB4A	10382
UMPS	7372
CASP5	838
PSMA7	5688
SUMO2	6613
PRRC2A	7916
ACAT1	38
IGFBP1	3484
CFB	629
ORAI2	80228
GATA4	2626
CDH11	1009
ATP5F1E	514
PTPN11	5781
TNKS2	80351
AKT1S1	84335
PLIN1	5346
MICB	4277
CCND3	896
SCTR	6344
CACNG3	10368
IFNA2	3440
PLCG1	5335
MEG3	55384
IL13RA1	3597
RPS6KA1	6195
BMP7	655
KDM6A	7403
PDE9A	5152
ADH4	127
CACNA2D2	9254
SMPD1	6609
CRTC1	23373
INSRR	3645
LTF	4057
PZP	5858
CTSS	1520
TNNT2	7139
PAEP	5047
PLIN3	10226
ATP2A3	489
WEE1	7465
BPI	671
HR	55806
GGCT	79017
KIR2DL3	3804
P2RX3	5024
MARCKSL1	65108
MKNK1	8569
POR	5447
SLCO1C1	53919
TGFB2	7042
MAP3K14	9020
MYD88	4615
GRIK3	2899
COIL	8161
PIN1	5300
IGF2	3481
KCNQ5	56479
MIR27A	407018
ITGB6	3694
MOBP	4336
TRPV4	59341
IL12A	3592
STAT5B	6777
MDM4	4194
CYP4B1	1580
ADCYAP1R1	117
KCNC2	3747
IL4R	3566
TASP1	55617
RBX1	9978
P2RY11	5032
FABP4	2167
PSMD4	5710
CAMK2G	818
MAP3K5	4217
ARG1	383
TRPC7	57113
CD248	57124
ACP3	55
CTSC	1075
HAS3	3038
BCL2L1	598
PDGFC	56034
NDUFAF3	25915
PTMA	5757
GPR12	2835
STING1	340061
ACADSB	36
HPN	3249
GRB2	2885
GALNS	2588
TNK2	10188
CYP27A1	1593
FCER1G	2207
PRF1	5551
NPFFR1	64106
CYSLTR2	57105
CASP4	837
BMPR1A	657
CD4	920
GSTT1	2952
TBXAS1	6916
PSMD3	5709
RBBP9	10741
GAA	2548
CYP24A1	1591
PTPN22	26191
CYP26C1	340665
PSMC1	5700
POLD1	5424
SCN1B	6324
PTBP1	5725
TNNC2	7125
MMP12	4321
TACR3	6870
TMSB10	9168
ATAT1	79969
SHMT1	6470
SGPL1	8879
MAP3K1	4214
ERAP1	51752
FAM178B	51252
SRI	6717
MAZ	4150
NT5C1A	84618
REN	5972
SLCO2A1	6578
CCN1	3491
EIF4H	7458
PIGM	93183
ABCG8	64241
CELA1	1990
STAT4	6775
PSMD6	9861
PTPN7	5778
SUCNR1	56670
GJD2	57369
TNFRSF10B	8795
PCSK7	9159
GUCY1A1	2982
NECTIN4	81607
AIFM1	9131
TLE3	7090
GABPA	2551
UBA2	10054
CCKAR	886
RPS6KA4	8986
IFNL4	101180976
DHRS9	10170
RYR2	6262
CCL8	6355
TXNDC11	51061
SMARCA2	6595
ADCY6	112
ADCY5	111
HP	3240
KCNH7	90134
TJP1	7082
DIABLO	56616
CPOX	1371
EML4	27436
MYH7	4625
NDUFB4	4710
CHRNB4	1143
MC2R	4158
POLA1	5422
SERPING1	710
GBP6	163351
PRKACA	5566
CREB1	1385
PARP3	10039
APOA2	336
WDR5	11091
SCNN1B	6338
KCNG2	26251
TNFSF10	8743
FCGR2B	2213
CLCNKB	1188
AKR1C1	1645
SLC6A1	6529
GPR32	2854
FCGR2A	2212
P4HB	5034
MYOD1	4654
NPPA-AS1	100379251
CD8A	925
CDH1	999
LIPF	8513
FHL2	2274
EPHX2	2053
FGG	2266
XRCC1	7515
REG1A	5967
B2M	567
PSMC3IP	29893
SLIT1	6585
BRSK1	84446
PSMB10	5699
RXRB	6257
CNGA2	1260
ECE1	1889
MLANA	2315
CTSA	5476
NPY5R	4889
SLC7A5	8140
SMAD2	4087
STS	412
KCNN1	3780
PGC	5225
M6PR	4074
HIPK4	147746
SCAP	22937
ARRB1	408
SLC9A3	6550
KCNH1	3756
PDF	64146
HSD11B2	3291
NTSR1	4923
TAF1	6872
PSMA6	5687
UGT1A8	54576
ACTB	60
MTTP	4547
CPT2	1376
TPO	7173
CACNG6	59285
GNRHR2	114814
HSP90B2P	7190
VEGFB	7423
NDUFS1	4719
KCNN3	3782
KMT5C	84787
FCER2	2208
PKN1	5585
CD79B	974
BIRC3	330
ACP1	52
SELPLG	6404
GGPS1	9453
KCNK3	3777
GPR15	2838
NR0B1	190
FDFT1	2222
STK33	65975
PCSK9	255738
KCNA2	3737
SRMS	6725
POLG	5428
ALDH2	217
CD44	960
ABCC3	8714
ACVR2A	92
PTK6	5753
HOMER1	9456
HEXA	3073
FN1	2335
SLC26A9	115019
ASPG	374569
USP7	7874
FAAH2	158584
FANCC	2176
TAOK3	51347
MLST8	64223
SLCO4C1	353189
S100A2	6273
KRT18	3875
INPP5A	3632
NR4A1	3164
SLC31A1	1317
CPM	1368
SLC16A1	6566
SPSB2	84727
MED12L	116931
DAO	1610
EPHA8	2046
RGS12	6002
SAP130	79595
CMA1	1215
VEGFC	7424
PRKX	5613
ESRRB	2103
MSANTD1	345222
EEF1A1	1915
SLC5A2	6524
ACACA	31
EPHB1	2047
HLA-DRB5	3127
VWF	7450
PRDX5	25824
SLC10A2	6555
CYP3A7	1551
CDKN2B	1030
ACVRL1	94
BCL2L2	599
IMPDH2	3615
EPM2A	7957
NDUFA9	4704
IL9	3578
MTRF1L	54516
FTH1	2495
F12	2161
PREP	5550
CXCR5	643
GFRA1	2674
PLA2G1B	5319
EGF	1950
MAG	4099
COL1A1	1277
TRPC1	7220
NCL	4691
SLC1A2	6506
TRPV2	51393
KCNS2	3788
GJD4	219770
CAMK4	814
CPB1	1360
CCL7	6354
CNGA1	1259
MVD	4597
POLR2A	5430
SLC19A1	6573
KLRK1	22914
MT1IP	644314
NME1	4830
CES2	8824
GJD3	125111
NDUFAF4	29078
CD58	965
FLCN	201163
GDF5	8200
MMP15	4324
MT-ND5	4540
APCS	325
PLA2G2A	5320
LDHA	3939
GDNF	2668
ITPR1	3708
CTNNA2	1496
P2RX1	5023
HNF1A	6927
CHRNA6	8973
PTPRM	5797
GPR18	2841
GAL	51083
MAP2K6	5608
LIF	3976
MMP1	4312
CHRNB1	1140
MBP	4155
CDKN1B	1027
KAT8	84148
LGALS9	3965
HTR3E	285242
PMCH	5367
PHB2	11331
GPR52	9293
CD14	929
SST	6750
TBXT	6862
RPS6KA5	9252
PRMT1	3276
NDUFS4	4724
SLC1A3	6507
BTF3P11	690
ABAT	18
TNFSF11	8600
CCNE1	898
IL13	3596
RPS6KA6	27330
SPG7	6687
OASL	8638
DIO1	1733
ITGB7	3695
CARM1	10498
KLC3	147700
HLA-E	3133
NDUFAB1	4706
CCNG1	900
KCNF1	3754
MGA	23269
VKORC1L1	154807
ZUP1	221302
ACE2	59272
NDUFB1	4707
LIPG	9388
HMOX1	3162
NEDD8	4738
ZACN	353174
NDUFA5	4698
TMPRSS15	5651
PRSS1	5644
TUSC2	11334
NOTCH1	4851
TXNRD3	114112
PARP2	10038
GART	2618
PDE6A	5145
MCOLN3	55283
MT1A	4489
ACKR4	51554
BHMT	635
IPO7	10527
SOAT1	6646
RHAG	6005
EEF2	1938
STK39	27347
CXCR6	10663
ATP5F1D	513
EIF4E	1977
TAAR6	319100
PSMA5	5686
GPR84	53831
PCSK6	5046
MAPKAPK2	9261
ADAM8	101
LPAR2	9170
HSD3B1	3283
SLC12A7	10723
CCRL2	9034
SPHK2	56848
NTF4	4909
TDP2	51567
FGFR1OP2	26127
CCL18	6362
IFNR	3466
AOC3	8639
FZD7	8324
GNA11	2767
TET2	54790
TNFRSF13C	115650
SLC1A7	6512
NDUFA7	4701
HCAR3	8843
CTSB	1508
CCR7	1236
GPR143	4935
SEM1	7979
LIMK2	3985
RPA1	6117
ASNS	440
NFKBIA	4792
PIEZO1	9780
SLC9A1	6548
BMP2	650
AKR1C4	1109
CSNK1G1	53944
NRG3	10718
EPRS1	2058
APOBEC3A	200315
OR52J2P	79529
PSMD8	5714
KDM5B	10765
NDUFA13	51079
HSPB2	3316
KCNE1	3753
TIE1	7075
PGP	283871
PTP4A3	11156
CMPK1	51727
PTPN6	5777
PBK	55872
KCNJ3	3760
PLA2G7	7941
MYB	4602
VASP	7408
[truncated: 1,955 more rows]
