# Supplementary material for: Multi-omics mendelian randomization integrating GWAS and eQTL data revealed potential drug target for irritable bowel syndrome
Source: Front Genet. 2026 May 19;17:1798264. doi: 10.3389/fgene.2026.1798264 (PMC13225775; doi:10.3389/fgene.2026.1798264)
Supplement: Supplementary file 7 [file Table5.xlsx]

## Sheet: Sheet1
TableS5. The confounding factors related to IBS include abdominal obesity, gastrointestinal infections, somatic symptoms, quality of life, copper, zinc, gluten-free diet and asthma.
RSID	TRAIT	CHR	POS	P	OR or BETA	95% CI (TEXT)	MAPPED_GENE	PUBMEDID	FIRST AUTHOR	JOURNAL	SAMPLE	STUDY ACCESSION
rs59898460	multisite chronic pain	1	150520528	9e-12	0.0169	[0.012-0.022] unit increase	FALEC - ADAMTSL4-AS2	31194737	Johnston KJA	PLoS Genet	387,649 British ancestry individuals	GCST008512
rs59898460	multisite chronic pain	1	150520528	5e-12	0.025	[0.017-0.033] unit increase	FALEC - ADAMTSL4-AS2	33830993	Johnston KJA	PLoS Genet	209,093 British ancestry women	GCST012334
rs56117891	chronic widespread pain	16	81827965	9e-07	0.1296	[0.078-0.181] unit increase	PLCG2	33331911	Freidin MB	Rheumatology (Oxford)	up to 531 European or unknown ancestry cases, up to 2,742 European or unknown ancestry controls	GCST90025872
rs13107325	chronic musculoskeletal pain	4	102267552	9e-10	0.0321059	[0.022-0.042] unit decrease	SLC39A8	32587327	Tsepilov YA	Commun Biol	265,000 European ancestry individuals	GCST90245879
rs13107325	Neck pain	4	102267552	2e-08			SLC39A8	32587327	Tsepilov YA	Commun Biol	439,831 European ancestry individuals	GCST90245883
rs4955263	migraine disorder, endometriosis	3	32222872	9e-06	1.12	NR	RPSAP11 - CMTM8	32121467	Adewuyi EO	Genes (Basel)	17,054 European and Japanese ancestry endometriosis cases, 29,208 European ancestry migraine cases, 191,858 European and Japanese ancestry controls, 172,931 European ancestry controls	GCST010178
rs1271309	migraine disorder, diastolic blood pressure	12	124336159	2e-20			NCOR2	32632093	Guo Y	Nat Commun	757,601 European ancestry individuals with blood pressure measurements, 59,674 European ancestry migraine cases, 316,078 European ancestry controls	GCST011064
rs2506155	migraine disorder	10	33214251	3e-06	1.08	[1.04-1.11]	NRP1	23793025	Anttila V	Nat Genet	23,285 European ancestry cases, 95,425 European ancestry controls	GCST002081
rs1271309	migraine disorder	12	124336159	4e-08	1.04111	[1.03-1.06] increase	NCOR2	35115687	Hautakangas H	Nat Genet	102,084 European ancestry cases, 771,257 European ancestry controls	GCST90102553
rs2672592	migraine disorder	10	122471234	1e-12	1.03876	[1.03-1.05] increase	HTRA1	35115687	Hautakangas H	Nat Genet	102,084 European ancestry cases, 771,257 European ancestry controls	GCST90102553
rs117267420	migraine disorder, Headache	12	57082676	3e-10			NEMP1	36939796	Meng W	Phenomics	397,385 European ancestry individuals	GCST90267554
rs2501320	blood copper measurement	1	159890469	8e-06	0.169	[0.095-0.243] unit increase	CFAP45	35501403	Yang W	Commun Biol	1,798 East Asian ancestry individuals	GCST90100524
rs116146467	asthma, response to diisocyanate	6	169157918	9e-07	5.61	[2.59-12.16]	LINC01615	25918132	Yucesoy B	Toxicol Sci	74 European ancestry cases, 824 European ancestry controls	GCST002875
rs12655443	asthma	5	142088291	2e-14	1.04806	[1.04-1.06]	GNPDA1 - NDFIP1	31619474	Zhu Z	Eur Respir J	46,802 European ancestry cases, 347,481 European ancestry controls	GCST008916
rs61839660	asthma, allergic disease	10	6052734	2e-11	1.12		IL2RA	29785011	Zhu Z	Nat Genet	14,085 European asthma cases, 25,685 European ancestry allergic diseases cases, 76,768 European ancestry controls	GCST007564
rs11171739	asthma, allergic disease	12	56076841	4e-10	1.07	[1.04-1.09]	ERBB3	29785011	Zhu Z	Nat Genet	25,685 European ancestry allergic diseases cases, 76,768 European ancestry controls	GCST007563
rs61839660	asthma, allergic disease	10	6052734	4e-12	1.12	[1.09-1.16]	IL2RA	29785011	Zhu Z	Nat Genet	25,685 European ancestry allergic diseases cases, 76,768 European ancestry controls	GCST007563
rs3024971	asthma, allergic disease	12	57099944	1e-09	1.11111	[1.08-1.15]	STAT6	29785011	Zhu Z	Nat Genet	25,685 European ancestry allergic diseases cases, 76,768 European ancestry controls	GCST007563
rs2066844	childhood onset asthma	16	50712015	5e-09			NOD2	31669095	Zhu Z	J Allergy Clin Immunol	13,435 European ancestry cases, 393,186 European ancestry controls	GCST009841
rs61584523	childhood onset asthma	16	87865979	6e-09			SLC7A5	31669095	Zhu Z	J Allergy Clin Immunol	13,435 European ancestry cases, 393,186 European ancestry controls	GCST009841
rs3024971	childhood onset asthma	12	57099944	4e-15			STAT6	31669095	Zhu Z	J Allergy Clin Immunol	13,435 European ancestry cases, 393,186 European ancestry controls	GCST009841
rs10152593	childhood onset asthma	15	67183097	8e-12			SMAD3	31669095	Zhu Z	J Allergy Clin Immunol	13,435 European ancestry cases, 393,186 European ancestry controls	GCST009841
rs11871317	childhood onset asthma	17	39966629	8e-12			GSDMA	31669095	Zhu Z	J Allergy Clin Immunol	13,435 European ancestry cases, 393,186 European ancestry controls	GCST009841
rs56045941	asthma	21	35049034	3e-08			RUNX1	31669095	Zhu Z	J Allergy Clin Immunol	28,862 European ancestry cases, 422,048 European ancestry controls	GCST009845
rs4845604	childhood onset asthma	1	151829204	2e-13			RORC	31669095	Zhu Z	J Allergy Clin Immunol	13,435 European ancestry cases, 393,186 European ancestry controls	GCST009841
rs4845604	atopic asthma	1	151829204	1e-12			RORC	31669095	Zhu Z	J Allergy Clin Immunol	23,982 European ancestry cases, 393,169 European ancestry controls	GCST009850
rs11688802	atopic asthma	2	102510080	2e-09			SLC9A4	31669095	Zhu Z	J Allergy Clin Immunol	23,982 European ancestry cases, 393,169 European ancestry controls	GCST009850
rs2229094	atopic asthma	6	31572779	3e-09			LTA	31669095	Zhu Z	J Allergy Clin Immunol	23,982 European ancestry cases, 393,169 European ancestry controls	GCST009850
rs3024971	atopic asthma	12	57099944	3e-24			STAT6	31669095	Zhu Z	J Allergy Clin Immunol	23,982 European ancestry cases, 393,169 European ancestry controls	GCST009850
rs61839660	asthma, Eczematoid dermatitis, allergic rhinitis	10	6052734	3e-28	1.104	[1.085-1.123]	IL2RA	31361310	Johansson A	Hum Mol Genet	106,772 European ancestry cases, 239,773 European ancestry controls	GCST009716
rs3024971	asthma, Eczematoid dermatitis, allergic rhinitis	12	57099944	5e-30	1.1073	[1.09-1.13]	STAT6	31361310	Johansson A	Hum Mol Genet	106,772 European ancestry cases, 239,773 European ancestry controls	GCST009716
rs3024971	asthma	12	57099944	1e-28			STAT6	31361310	Johansson A	Hum Mol Genet	41,926 European ancestry cases, 239,773 European ancestry controls	GCST009720
rs4845604	asthma	1	151829204	3e-08			RORC	31361310	Johansson A	Hum Mol Genet	41,926 European ancestry cases, 239,773 European ancestry controls	GCST009720
rs3024655	asthma	16	27358181	6e-25			IL4R	32296059	Han Y	Nat Commun	84,492 European ancestry cases, 2,149 African American cases, 606 Hispanic cases, 1,239 Japanese ancestry cases, 437,036 European ancestry controls, 6,055 African American controls, 792 Hispanic controls, 3,976 Japanese ancestry controls	GCST010043
rs2066844	asthma	16	50712015	8e-09			NOD2	32296059	Han Y	Nat Commun	84,492 European ancestry cases, 2,149 African American cases, 606 Hispanic cases, 1,239 Japanese ancestry cases, 437,036 European ancestry controls, 6,055 African American controls, 792 Hispanic controls, 3,976 Japanese ancestry controls	GCST010043
rs11670020	asthma	19	51810908	3e-08			FPR3, ZNF577	32296059	Han Y	Nat Commun	84,492 European ancestry cases, 2,149 African American cases, 606 Hispanic cases, 1,239 Japanese ancestry cases, 437,036 European ancestry controls, 6,055 African American controls, 792 Hispanic controls, 3,976 Japanese ancestry controls	GCST010043
rs11577318	asthma	1	26275079	3e-08			CEP85	32296059	Han Y	Nat Commun	84,492 European ancestry cases, 2,149 African American cases, 606 Hispanic cases, 1,239 Japanese ancestry cases, 437,036 European ancestry controls, 6,055 African American controls, 792 Hispanic controls, 3,976 Japanese ancestry controls	GCST010043
rs760517	asthma	22	36862944	1e-08	1.03905	1.02544421051123-1.05284088112112]	NCF4-AS1, NCF4	32296059	Han Y	Nat Commun	64,538 European ancestry cases, 239,321 European ancestry controls	GCST010042
rs3024971	asthma	12	57099944	3e-32	1.12263	[1.10130557400131-1.14436473003285]	STAT6	32296059	Han Y	Nat Commun	64,538 European ancestry cases, 239,321 European ancestry controls	GCST010042
rs2066844	asthma	16	50712015	3e-09	1.08955	1.05905155654981-1.12092082938419]	NOD2	32296059	Han Y	Nat Commun	64,538 European ancestry cases, 239,321 European ancestry controls	GCST010042
rs56045941	adult onset asthma	21	35049034	4e-10			RUNX1	31669095	Zhu Z	J Allergy Clin Immunol	33,418 European ancestry cases, 393,186 European ancestry controls	GCST009842
rs17294280	asthma, seasonal allergic rhinitis	15	67175947	4e-09	1.18	[1.11-1.25]	SMAD3	24388013	Ferreira MA	J Allergy Clin Immunol	6,685 European ancestry cases, 14,091 European ancestry controls	GCST002322
rs3024655	asthma	16	27358181	4e-20	1.139	[1.11-1.17]	IL4R	30929738	Ferreira MAR	Am J Hum Genet	40,544 European ancestry cases, 300,671 European ancestry controls	GCST007798
rs2066844	asthma	16	50712015	6e-09	1.098	[1.07-1.13]	NOD2	30929738	Ferreira MAR	Am J Hum Genet	40,544 European ancestry cases, 300,671 European ancestry controls	GCST007798
rs115664621	asthma	6	32490013	8e-35	1.223	[1.19-1.25]	HLA-DRB9 - HLA-DRB5	30929738	Ferreira MAR	Am J Hum Genet	40,544 European ancestry cases, 300,671 European ancestry controls	GCST007798
rs4845604	childhood onset asthma	1	151829204	2e-16	1.092	[1.07-1.11]	RORC	30929738	Ferreira MAR	Am J Hum Genet	13,962 European ancestry cases, 300,671 European ancestry controls	GCST007800
rs2066844	childhood onset asthma	16	50712015	1e-10	1.119	[1.09-1.15]	NOD2	30929738	Ferreira MAR	Am J Hum Genet	13,962 European ancestry cases, 300,671 European ancestry controls	GCST007800
rs3024655	adult onset asthma	16	27358181	1e-11	1.105	[1.08-1.13]	IL4R	30929738	Ferreira MAR	Am J Hum Genet	26,582 European ancestry cases, 300,671 European ancestry controls	GCST007799
rs4845604	asthma	1	151829204	3e-14	1.077	[1.06-1.1]	RORC	30929738	Ferreira MAR	Am J Hum Genet	40,544 European ancestry cases, 300,671 European ancestry controls	GCST007798
rs2066844	childhood onset asthma	16	50712015	4e-08	1.194	[1.121-1.272]	NOD2	31036433	Pividori M	Lancet Respir Med	9,433 British ancestry cases, 318,237 British ancestry controls	GCST007995
rs6001366	asthma exacerbation measurement, response to corticosteroid	22	39003936	3e-06	2.13	[1.54-2.86]	APOBEC3B-AS1 - APOBEC3C	30697902	Hernandez-Pacheco N	Clin Exp Allergy	854 Hispanic/Latino cases, 493 African American cases	GCST007100
rs6498021	asthma	16	27403057	3e-08	1.05154	[1.03-1.08]	IL21R	31959851	Olafsdottir TA	Nat Commun	16,247 European ancestry cases, 346,486 European ancestry controls, 52,942 cases, 355,713 controls	GCST009798
rs41283642	asthma	9	99153605	2e-10	1.12518	[1.09-1.16]	TGFBR1	31959851	Olafsdottir TA	Nat Commun	16,247 European ancestry cases, 346,486 European ancestry controls, 52,942 cases, 355,713 controls	GCST009798
rs3024971	asthma	12	57099944	5e-26	0.112196	[0.091-0.133] unit decrease	STAT6	34103634	Valette K	Commun Biol	56,167 White-British ancestry cases, 352,255 White-British ancestry controls	GCST90014325
rs17294280	asthma, endometriosis	15	67175947	7e-11	0.082	unit decrease	SMAD3	35472084	Adewuyi EO	Hum Reprod	17,054 European, Japanese ancestry endometriosis cases, 19,554 European, Japanese ancestry asthma cases, 483,220 European, Japanese ancestry controls	GCST90102599
rs3024971	childhood onset asthma	12	57099944	1e-12	0.109	[0.079-0.139] unit decrease	STAT6	34594039	Sakaue S	Nat Genet	27,712 European ancestry cases, 411,131 European ancestry controls, 547 East Asian ancestry cases, 161,803 East Asian ancestry controls	GCST90018895
rs3024971	asthma	12	57099944	6e-19	0.897628	[0.87-0.92]	STAT6	36344522	Jia G	Nat Commun	44,383 European ancestry cases, 260,715 European ancestry controls	GCST90244761
