# Supplementary material for: Multi-omics mendelian randomization integrating GWAS and eQTL data revealed potential drug target for irritable bowel syndrome
Source: Front Genet. 2026 May 19;17:1798264. doi: 10.3389/fgene.2026.1798264 (PMC13225775; doi:10.3389/fgene.2026.1798264)
Supplement: Supplementary file 8 [file Table7.xlsx]

## Sheet: Sheet1
Table S7. Druggable genes associated with IBS when SNPs meet FDR<0.05 criteria within ±100kb of TSS.
Gene	method	No.SNP	b	se	pval	FDR	or	or_lci95	or_uci95	P-value of Cochran's Q test	P-value of MR Egger's intercept	P-value of Steiger test
ABCG2	Inverse variance weighted	14	0.0948357	0.0155381	1.03813e-09	3.14347e-06	1.09948	1.0665	1.13348	0.521527	0.101864	0
BTN3A2	Inverse variance weighted	9	0.0512255	0.0114521	7.71266e-06	0.0233539	1.05256	1.0292	1.07645	0.612759	0.382589	0
CDC42	Inverse variance weighted	19	0.0634664	0.0145112	1.22207e-05	0.0370042	1.06552	1.03564	1.09626	0.785998	0.398947	0
EP300	Inverse variance weighted	7	0.120713	0.0226768	1.01966e-07	0.000308754	1.1283	1.07925	1.17958	0.933044	0.410092	6.79097e-259
HLA-C	Inverse variance weighted	13	-0.0505029	0.00903163	2.24754e-08	6.80554e-05	0.950751	0.934069	0.967731	0.328001	0.258973	0
P2RY14	Inverse variance weighted	5	0.11165	0.0240098	3.31656e-06	0.0100426	1.11812	1.06672	1.172	0.723403	0.354663	2.51426e-240
PAM	Inverse variance weighted	32	-0.0282074	0.00549747	2.88239e-07	0.000872789	0.972187	0.961768	0.982719	0.499508	0.668742	0
PRMT5	Inverse variance weighted	16	-0.0630939	0.013919	5.81715e-06	0.0176143	0.938855	0.913588	0.964821	0.650159	0.923666	0
