# Supplementary material for: Multi-omics mendelian randomization integrating GWAS and eQTL data revealed potential drug target for irritable bowel syndrome
Source: Front Genet. 2026 May 19;17:1798264. doi: 10.3389/fgene.2026.1798264 (PMC13225775; doi:10.3389/fgene.2026.1798264)
Supplement: Supplementary file 9 [file Table8.xlsx]

## Sheet: Sheet1
Table S8. Colocalization results of 8 significant genes from blood.
Gene	SNP	nsnps	PP.H0	PP.H1	PP.H2	PP.H3	PP.H4
ABCG2	rs36111742	970	6.68243e-258	1.4954e-259	0.557696	0.0120499	0.430254
BTN3A2	rs1624064	917	5.78322e-295	1.46314e-295	0.795065	0.201145	0.00378922
CDC42	rs4654781	1206	2.87787e-282	3.53791e-283	0.867964	0.106678	0.0253578
EP300	rs9611510	654	9.19163e-279	1.30883e-277	0.00272275	0.0378107	0.959467
HLA-C	rs115986568	1028	7.52924e-281	2.39271e-279	0.0301669	0.95866	0.0111728
P2RY14	rs17304673	729	5.54025e-300	2.82475e-298	0.000580944	0.0286492	0.97077
PAM	rs6872846	1367	7.83452e-259	9.66332e-259	0.445186	0.5491	0.00571381
PRMT5	rs1043675	444	1.44742e-273	1.82026e-275	0.972049	0.0122086	0.0157421
